# Supplementary material for: Human striatal organoids derived from pluripotent stem cells recapitulate striatal development and compartments
Source: PLoS Biol. 2022 Nov 17;20(11):e3001868. doi: 10.1371/journal.pbio.3001868 (PMC9714809; doi:10.1371/journal.pbio.3001868)
Supplement: S1 Data — Excel spreadsheet containing, in separate sheets, the underlying raw data for figure panels Figs 1B, 1D, 1G, 1I, 1K, 2B, 2D, 2E, 2F, 2K, 3D, 3E, 3H, 4C, 4D, 5F, 5I, 5J, 6B, 6D, 6F, 6G and 6I. (XLSX) [file pbio.3001868.s016.xlsx]

## Sheet: Fig.1B
Size in area(mm2)
	Pur=0μM					Pur=0.65μM					Pur=0.7μM					Pur=0.75μM
Day 3	0.377305	0.36895	0.385638	0.363472	0.378786	0.358904	0.373228	0.344535	0.360766	0.374169	0.382856	0.353699	0.355498	0.380066	0.369667	0.374882	0.367358	0.349317	0.33563	0.360129
Day 8	0.380963	0.395067	0.379044	0.392253	0.39631	0.400507	0.362247	0.393975	0.39619	0.395637	0.410089	0.385703	0.400507	0.362247	0.393975	0.395067	0.379044	0.392253	0.39619	0.395637
Day 12	0.51502	0.516348	0.493314	0.51657	0.515407	0.591821	0.553891	0.576981	0.519505	0.535231	0.528918	0.508264	0.509482	0.526593	0.48977	0.514853	0.521941	0.519449	0.538719	0.532667
Day 19	0.644314	0.624436	0.676652	0.65179	0.671595	0.6488	0.601567	0.641989	0.663697	0.681283	0.6488	0.601567	0.641989	0.663697	0.681283	0.532794	0.55367	0.517678	0.532074	0.583959
Day 24	0.876491	0.780199	0.77671	0.80052	0.804701	0.830311	0.780752	0.756887	0.871452	0.731581	0.760541	0.766743	0.75074	0.733686	0.720175	0.690993	0.711204	0.715966	0.682245	0.721762
Day 29	1.08447	1.15679	1.2579	1.14981	1.30984	1.02046	1.0255	0.957723	0.942384	0.933802	0.818793	0.942828	0.861208	0.918021	0.904344	0.874443	0.931642	0.874609	0.918796	0.8637
Day 33	1.59196	1.68299	1.38038	1.58011		1.26028	1.12794	1.40076	1.13602		1.10512	1.05817	1.20939	1.10341		1.10767	1.06836	1.06692	1.10678
Day 39	1.82164	2.15986	2.06728	2.18793		1.59207	1.51283	1.57778	1.77314		1.4775	1.63853	1.41216	1.44821		1.36388	1.43752	1.38293	1.44412
Day 45	2.16501	2.42631	2.65356	2.64442		2.02159	1.82076	1.96755	2.16529		1.92768	1.82906	1.88748	1.84678		1.75581	1.76217	1.77768	1.73908

## Sheet: Fig.1D
DARPP32+MAP2+/MAP2+(%) in cells dissociated from organoids
Pur=0μM	8.42105	5.71429	14.2857	34.6939	13.6364	16.3265	9.83607	13.6364	18.6992	11.0526	21.9512	14.6341	17.4129
Pur=0.65μM	80.597	82.3529	75.6757	95.1219	76.1364	72.1739	74.2268	73.5294	83.3333	80	73.8095
Pur=0.7μM	48.9796	61.1111	57.8947	57.4468	54.6296	64.8148	58.8235	43.8597	69.1489	56.7568
Pur=0.75μM	51.4019	45.1613	45.0549	42.1053	41.0526	54.5455	28.9017	42.9825	33.3333	33.3333

## Sheet: Fig.1G
PAX6+/DAPI(%) in Day 45 organoids							SATB2+/DAPI(%) in Day 45 organoids
Pur=0μM			Pur=0.65μM				Pur=0μM			Pur=0.65μM
Organoids No.	PAX6/DAPI(%) in each image	Average values	Organoids No.	PAX6/DAPI(%) in each image	Average values		Organoids No.	SATB2/DAPI(%) in each image	Average values	Organoids No.	SATB2/DAPI(%) in each image	Average values
1	19.4175	17.1978	1	2.6393	0.8798		1	8.25243	8.939	1	0	0.2397
	16.9118			0				13.9706			0.251889
	15.5556			0				7.77778			0.46729
	16.9065		2	2.5641	2.6115			5.7554		2	3.07692	1.8783
2	16.1017	13.3805		1.07143			2	3.87931	7.0146		1.07143
	14.3939			3.1339				9.38967			2.2792
	9.7561			4.94505				5.88235			2.1978
	15.13			1.29032				6.43275			1.29032
	11.5207			1.02041				9.48905			1.53061
3	5.18018	9.73377		4.25532			3	5.36723	5.49		1.70213
	10.3448		3	0.386847	0.8725			6.06061		3	1.54739	1.1584
	9.85915			1.76991				2.84553			1.41593
	9.09091			1.76056				5.43735			1.40845
	9.94152			0.594059				7.37327			0.990099
	13.986			0.377358				5.85586			0.377358
4	24.4048	20.4999		0.346021			4	6.28931	7.5323		1.21107
	26.4151		4	0.990099	0.8833			2.85714		4	1.38614	1.3299
	20.4762			0.643777				11.8644			1.07296
	18.5629			1.0846				8.07453			1.30152
	12.8788			0.341297				8.10811			2.04778
	20.2614			1.85759				8			0.309598
5	8.42105	13.6157		0			5	7.87879	5.8758		1.50376
	16.2162			1.26582				6.66667			1.68776
	11.1801		5	0.797872	0.4423			3.72671		5	0	0.4008
	17.4242			1.04712				3.0303			0.52356
	12.5			0.3663				7.89474			0.732601
	14.0351			0				5.26316			0.390625
	17.9191			0				4.73373			0.357143
	11.2299							7.8125
The average was used to construct the histogram.							The average was used to construct the histogram.

## Sheet: Fig.1I
DARPP32+MAP2+/MAP2+(%) in Day 45 organoids
Pur=0.65μM			Pur=0.7μM			Pur=0.75μM
Organoids No.	DARPP32+MAP2+/MAP2+(%) in each image	Average values	Organoids No.	DARPP32+MAP2+/MAP2+(%) in each image	Average values	Organoids No.	DARPP32+MAP2+/MAP2+(%) in each image	Average values
1	39.5455	64.4871	1	66.6667	50.8918	1	44.6701	29.0159
	40.7407			42.953			23.6559
	67.1053			47.032			27.4809
	70.2247			50.4762			20.7612
	75.8621			44.898			23.2824
	64.6154			58.7912			34.2857
	72.1698			49.7041			28.9326
	71.5084			52.7197			39.4444
	74.5042			48.0263			34.6369
	68.595			47.651			29.9517
2	73.2877	74.4683	2	38.0282	46.7588		21.7143
	78.2313			53.9062			19.375
	73.7624			43.0939		2	33.0144	26.9381
	66.1111			53.3333			18.2741
	67.3729			45.4545			26.5
	65.3571			37.3626			26.0355
	77.3585			45.3608			38.8535
	74.3719			51.3228			18.3486
	67.1875			40.8313			29.375
	75.419			44.4444			20.7143
	85.9155			46.5587			14.8649
	71.4286			48.6928			17.037
	76.5432			53.3557			32.5203
	71.5517			48.3412			30.5263
	65.8851			51.2953			19.375
	76.5125		3	48.0427	48.4856		34.3511
	82.199			53.9568			36.1963
	79.4444			51.3333			35.023
	73.9496			44.473		3	29.1304	29.1036
	84.5921			49.1639			37.0588
	73.4127			47.2803			26.1111
	78.4091			51.417			26.7606
3	72.2222	70.0032		62.2549			26.0684
	79.235			50.3205			23.5294
	69.967			43.4483			19.7531
	61.5658			56.087			46.3576
	77.6596			58.7755			34.2466
	77.0833			41.3934			18.6992
	74.1667			20.8511			35.2564
	73.8318		4	60	51.5755		26.0274
	65.9236			59.6491			29.3478
	68.4211			49.5098		4	20.0873	28.0777
	54.5455			45.8333			25.5208
	65.4167			57.2581			26.087
4	52.7897	69.5152		50.1961			23.5294
	67.4009			46.3054			32.5792
	73.2441			52.7778			38.0435
	62.8788			49.4898			31.25
	81.3725			43.9791			25.8621
	70.297			54.7511			33.3333
	68.8372			49.6894			31.6384
	64.3805			54.2222			22.4638
	76.4268			49.0099			25.8197
	58.5616			54.4974			28.7958
	80.0926			48.0392
	77.9006
The average was used to construct the histogram.

## Sheet: Fig.1K
NKX2.1+/DAPI(%) in Day 45 organoids
Pur=0.65μM			Pur=0.7μM			Pur=0.75μM
Organoids No.	NKX2.1+/DAPI(%) in each image	Average values	Organoids No.	NKX2.1+/DAPI(%) in each image	Average values	Organoids No.	NKX2.1+/DAPI(%) in each image	Average values
1	6.64894	7.32145	1	21.3389	18.6549	1	23.0769	25.1015
	11.0193			21.2851			29.3532
	5.03356			13.913			31.1558
	9.29095			17.6471			24.1803
	5.26316			25			22.3881
	7.95262			12.7451			20.4545
	6.04167		2	10.9948	19.7747	2	42.2907	39.188
2	13.0316	12.2827		24.1758			45.2736
	14.0777			15.6069			44.5946
	13.6564			21.5596			34.7826
	10.8808			23.8636			35.5556
	9.45946			20			34.7222
	15.873			22.2222			37.0968
	9		3	18.2171	21.0438	3	64.2857	45.5809
3	15.4545	10.8243		22.6316			49.7778
	7.32601			22.2772			48.4694
	8.33333			18.1818			47.1204
	10.6996			23.4921			30.4054
	11.1969			21.5827			33.125
	11.8902			23.4513			45.8824
	10.8696			16.2896		4	54.8387	48.3451
4	9.97151	8.82777		19.0164			47.7612
	7.24234			15.6489			51.25
	9.49367			30.6931			36.3636
	9.40171		4	30.0448	27.5214		43.2836
	8.39695			33.3333			49.5798
	5.55556			31.6667			59.116
	9.09091			19.9005			50.4132
	11.4695			22.6619			42.5
The average was used to construct the histogram.

## Sheet: Fig.2B
VZ-Like			SVZ-Like			MZ-Like
Relative intensity of Ki67	Relative intensity of SOX2	Relative intensity of MAP2	Relative intensity of Ki67	Relative intensity of SOX2	Relative intensity of MAP2	Relative intensity of Ki67	Relative intensity of SOX2	Relative intensity of MAP2
0.788192	0.604309	0.207912	0.36991	0.399162	0.484045	0.155939	0.0867591	2.27038
0.677524	0.5073	0.205901	0.512192	0.30771	0.178676	0.208346	0.0967018	2.04661
0.738305	0.73237	0.258818	0.404656	0.540817	0.660679	0.299523	0.077567	3.73314
0.789845	0.869748	0.273166	0.426193	0.644675	1.46924	0.344494	0.107409	3.62903
0.870847	0.971939	0.459241	0.936395	1.06196	1.33779	0.179843	0.104775	1.45493
1.13969	1.38277	0.721884	0.984429	1.15193	1.10354	0.124158	0.12145	2.35958
1.05053	1.32859	0.780994	0.780665	0.892544	0.697113	0.157208	0.0834107	2.67659
1.21988	1.29055	0.684811	0.548488	1.03067	1.34955	0.217055	0.127306	1.94704
1.1784	1.33738	0.898339	0.492883	0.608742	0.473851	0.254444	0.243016	1.38562
0.872543	1.08463	0.594423	0.759784	0.783709	0.454563	0.204739	0.193498	1.59274
0.607382	1.08792	0.646984	0.719271	0.96526	0.530041	0.169418	0.174364	0.918638
0.69359	0.719481	0.324492	0.42954	0.585475	0.659122	0.10563	0.211133	2.73939
0.636421	0.833719	0.333986	0.509669	0.64356	0.472992	0.127522	0.117688	2.40251
0.66057	0.856984	0.336638	0.446179	0.56347	0.938843	0.105978	0.144235	2.63039
0.653953	0.879524	0.385679	0.541904	0.65804	0.591125	0.185309	0.132333	1.3383
0.970662	0.910356	0.535941	0.29969	0.585186	0.880663	0.101428	0.146316	1.88692
0.739722	0.716609	0.307226	0.403	0.596337	0.891486	0.110554	0.158068	1.74539
0.972699	0.853077	0.388604	0.407472	0.790709	0.517707	0.183386	0.186159	1.35265
0.93593	0.90279	0.534409	0.330443	0.289204	0.197984	0.114015	0.15225	1.86312
0.789863	0.812671	0.352111	0.385703	0.360222	0.197396	0.183681	0.103176	1.171
0.502164	0.57136	0.289416	0.312629	0.32378	0.225398	0.0881343	0.0803232	1.74772
0.582236	0.601391	0.283127	0.404384	0.30778	0.559122	0.102532	0.12228	2.2814
0.665521	0.580953	0.326615	0.372163	0.348302	0.42139	0.258954	0.179796	2.39934
0.473301	0.517702	0.287653	0.469856	0.375236	0.5651	0.203098	0.142171	2.30727
0.862931	0.573843	0.393376	0.41067	0.354217	0.415518	0.194043	0.156682	2.49483
0.838458	0.626707	0.331519	0.393449	0.36324	0.584211
0.774653	0.643252	0.392598	0.400057	0.436503	0.844203
			0.45717	0.326765	0.305224
			0.396346	0.299297	0.307488

## Sheet: Fig.2D
VZ-Like					SVZ-Like					MZ-Like
Relative intensity of GSH2	Relative intensity of MASH1	Relative intensity of DLX2	Relative intensity of MEIS1/2	Relative intensity of CTIP2	Relative intensity of GSH2	Relative intensity of MASH1	Relative intensity of DLX2	Relative intensity of MEIS1/2	Relative intensity of CTIP2	Relative intensity of GSH2	Relative intensity of MASH1	Relative intensity of DLX2	Relative intensity of MEIS1/2	Relative intensity of CTIP2
0.431666	0.226594	0.123202	0.114546	0.125078	0.247042	0.256558	0.123146	0.0822601	0.476117	0.235449	0.219717	0.309876	0.56837	1.38741
0.380103	0.17943	0.152942	0.148932	0.0890473	0.324343	0.317694	0.172481	0.119765	0.608776	0.187037	0.219934	0.262565	0.56064	1.76895
0.984854	0.353712	0.145082	0.12849	0.114529	0.449127	0.275491	0.17565	0.105482	0.477956	0.169578	0.207018	0.321603	0.486616	1.63697
0.544591	0.180231	0.163405	0.130404	0.0137443	0.60603	0.334234	0.170132	0.141358	0.539468	0.0466988	0.323662	0.294335	0.454065	2.44687
0.534329	0.182605	0.174331	0.141769	0.0191258	0.602356	0.373092	0.164037	0.117991	0.447643	0.109529	0.461322	0.284678	0.403451	2.00578
0.579025	0.325742	0.125068	0.0991149	0.0476392	0.708641	0.388215	0.241826	0.179098	0.474192	0.103089	0.113545	0.305009	0.589206	2.68574
0.422849	0.22901	0.164613	0.170039	0.0285795	0.354612	0.21133	0.250847	0.162321	0.415812	0.100992	0.0844289	0.507247	0.277119	2.3105
0.411837	0.382742	0.216954	0.172852	0.047615	0.456933	0.275953	0.147872	0.0953945	0.373235	0.105349	0.128385	0.486952	0.33946	0.803172
0.232157	0.301003	0.274683	0.173708	0.018858	0.257857	0.414837	0.185717	0.152661	0.98532	0.188722	0.150948	0.221309	0.24143	2.93887
0.844816	0.221589	0.379784	0.332847	0.0203523	0.612688	0.27185	0.210281	0.15494	0.21801	0.234711	0.188307	0.211777	0.306904	3.70893
0.423726	0.165264	0.138891	0.0917458	0.0226914	0.389535	0.21447	0.208368	0.122184	0.691518	0.209936	0.310374	0.168025	0.220262	2.11929
0.657434	0.233868	0.148317	0.129226	0.0824131	0.561645	0.198832	0.136603	0.0796946	0.484659	0.234696	0.225305	0.220822	0.310078	1.5794
0.593999	0.164469	0.148819	0.0817154	0.0155987	0.375728	0.251545	0.118416	0.0564274	0.448898	0.190073	0.163145	0.181854	0.221859	1.34412
0.601619	0.196873	0.154459	0.153945	0.0258794	0.512467	0.244098	0.0986813	0.0708989	0.495809	0.198932	0.195716	0.190051	0.268866	3.19245
0.372844	0.271706	0.154332	0.122291	0.0184212	0.385158	0.216896	0.096995	0.0501047	0.714793	0.273574	0.275904	0.498076	0.239369	5.1678
0.682246	0.278638	0.144541	0.120339	0.0568559	0.271393	0.257506	0.0799774	0.127168	0.117992	0.230869	0.223106	0.27535	0.228968	0.996287
1.00748	0.429505	0.177814	0.105471	0.107043	0.503115	0.314661	0.0929906	0.0516851	0.219148	0.533362	0.440496	0.235042	0.343934	3.00402
0.83532	0.293902	0.159256	0.0955073	0.0565016	0.395092	0.26118	0.116814	0.0498465	0.467703	0.149247	0.209113	0.294121	0.207813	0.907981
0.740049	0.292965	0.1007	0.0697666	0.0359676	0.460857	0.300624	0.10505	0.0695142	0.773933	0.368875	0.276823	0.338774	0.233644	0.968668
1.28442	0.478687	0.108506	0.0764231	0.0600928	0.398933	0.283375	0.119795	0.0983463	0.932347	0.161368	0.131895	0.313853	0.233269	0.414289
1.43105	0.572327	0.279984	0.12187	0.0599295	0.428364	0.262971	0.105293	0.0585805	0.564189	0.304759	0.198625	0.290923	0.385032	0.539306
0.726455	0.285307	0.0960927	0.0470196	0.0152261	1.17709	0.666582	0.147678	0.0802694	0.634982	0.376413	0.185576	0.341263	0.441801	1.45244
0.77069	0.274902	0.106696	0.0503027	0.0245186	0.751694	0.562223	0.242672	0.173949	0.436498	0.313004	0.182557	0.389177	0.334981	1.46676
0.638002	0.200939	0.0905291	0.0691539	0.0522343	0.316973	0.241645	0.110823	0.0627868	0.773841	0.308361	0.433551	0.766804	0.70902	1.93101
1.78442	0.714311	0.104511	0.0703976	0.0428272	1.32683	0.740616	0.123423	0.0714801	0.87443	0.247149	0.439422	0.323422	0.483829	1.93814
1.19388	0.583147	0.141819	0.102312	0.0442202	0.683129	0.487403	0.125466	0.0565059	0.744359			0.430983	0.369963
1.39737	0.728695	0.14523	0.0815552	0.107101	0.795014	0.4929	0.156663	0.0593275	0.431466			0.155894	0.127862
0.998562	0.543845	0.208943	0.126858	0.0648089	0.509816	0.431812	0.120471	0.0777287	0.75674			0.283364	0.201048
		0.145649	0.108821									0.536864	0.506469

## Sheet: Fig.2E
NEUN+DARPP32+/NEUN+(%) in hStrOs
Day 45			Day 60			Day 80
Organoids No.	NEUN+DARPP32+/NEUN+(%) in each image	Average values	Organoids No.	NEUN+DARPP32+/NEUN+(%) in each image	Average values	Organoids No.	NEUN+DARPP32+/NEUN+(%) in each image	Average values
1	100	89.0673	1	85	81.6368	1	88.4615	82.2757
	97.0588			78.9474			76.6667
	84.2105			75.7576			84.3137
	75			86.8421			79.661
2	62.5	80.699	2	88.4058	88.7923	2	76.0563	76.5981
	83.3333			91.3043			79.1667
	90.4762			86.6667			72.2222
	86.4865		3	58.8235	75.6812		78.9474
3	82.7586	82.6293		68.1818		3	82.6087	83.6556
	82.5			88			93.9394
4	81.8182	87.8788		87.7193			74.4186
	81.8182		4	68	72.7097	4	77.2727	79.0314
	100			77.4194			81.25
5	88.5714	76.4604	5	81.8182	75.1521		78.5714
	83.3333			69.4444		5	72	78.8571
	64.7059			74.1935			85.7143
	69.2308		6	79.4118	84.5152	6	83.3333	83.8462
6	85.7143	82.8571		87.0968			81.5385
	80			87.037			86.6667
The average was used to construct the histogram.

## Sheet: Fig.2F
NEUN+DARPP32+CTIP2+/NEUN+(%) in Day 100 hStrOs
Organoids No.	NEUN+DARPP32+CTIP2+/NEUN+(%) in each image	Average values
1	20.5882	34.2317
	41.8605
	35.5556
	25.641
	35.2941
	50.5618
	30.1205
2	14.0351	18.3605
	14.5161
	33.8624
	10.7143
	18.6747
3	5.12821	22.162
	9.43396
	35.7576
	31.6327
	24.0964
	26.9231
4	38.7097	38.9214
	49.5575
	35
	38.6667
	32.6733
5	7	23.7865
	20.6897
	50.3185
	33.7079
	7.21649
6	19.1781	18.4052
	17.4387
	18.239
	20.7317
	16.4384
7	20.4545	19.3399
	7.89474
	27.6451
	10.9434
	29.7619
8	16.8317	15.2019
	12.5
	18.8679
	20
	10.7143
	12.2977
9	11.3402	11.5379
	13.8462
	7.26257
	7.32484
	14.0127
	15.4412
The average was used to construct the histogram.

## Sheet: Fig.2K
cell	struct	corr	cluster		correlation_mean								correlation_mean_scale
Str8_12_AAACCCAAGAGTACCG-1	AMY	0.32835	1			AMY	DTH	GE	HIP	NCx	STR			AMY	DTH	GE	HIP	NCx	STR
Str8_12_AAACCCAAGGAGTACC-1	AMY	0.409873	11		cluster0	0.251127	0.24361	0.248359	0.247941	0.245494	0.24966		cluster0	1.25	-1.49	0.24	0.09	-0.8	0.71
Str8_12_AAACCCACAACCTATG-1	AMY	0.321271	3		cluster1	0.439349	0.437904	0.429539	0.427932	0.433715	0.444508		cluster1	0.61	0.38	-0.95	-1.2	-0.28	1.43
Str8_12_AAACCCACAAGGCAAC-1	AMY	0.430789	0		cluster2	0.392095	0.365843	0.400499	0.394797	0.374521	0.379085		cluster2	0.57	-1.39	1.2	0.77	-0.74	-0.4
Str8_12_AAACCCACACCAGGTC-1	AMY	0.367104	16		cluster3	0.351113	0.33528	0.352661	0.34663	0.344381	0.347922		cluster3	0.77	-1.79	1.02	0.05	-0.32	0.26
Str8_12_AAACCCACAGCAGAAC-1	AMY	0.253179	0		cluster4	0.263244	0.249892	0.263388	0.264771	0.25507	0.257289		cluster4	0.73	-1.54	0.76	0.99	-0.66	-0.28
Str8_12_AAACCCACAGTCAGTT-1	AMY	0.270921	0		cluster5	0.388267	0.362437	0.397768	0.392201	0.374882	0.375701		cluster5	0.49	-1.48	1.21	0.79	-0.53	-0.47
Str8_12_AAACCCACAGTCGCTG-1	AMY	0.483607	10		cluster6	0.152541	0.148579	0.150812	0.147986	0.152053	0.154495		cluster6	0.59	-1.01	-0.11	-1.25	0.39	1.38
Str8_12_AAACCCAGTCGAATGG-1	AMY	0.385329	21		cluster7	0.409161	0.403101	0.403269	0.401041	0.403732	0.410453		cluster7	1.07	-0.54	-0.49	-1.09	-0.37	1.42
Str8_12_AAACCCAGTCTCGGAC-1	AMY	0.415599	2		cluster8	0.425068	0.395016	0.434506	0.427905	0.402966	0.407568		cluster8	0.61	-1.3	1.2	0.79	-0.79	-0.5
Str8_12_AAACCCAGTTTGAAAG-1	AMY	0.252289	0		cluster9	0.386085	0.371854	0.384697	0.379126	0.378411	0.384697		cluster9	0.97	-1.65	0.72	-0.31	-0.44	0.72
Str8_12_AAACCCATCATTTGTC-1	AMY	0.318198	5		cluster10	0.396125	0.39198	0.389825	0.386967	0.390691	0.400019		cluster10	0.75	-0.13	-0.59	-1.2	-0.41	1.57
Str8_12_AAACCCATCGCTGTTC-1	AMY	0.292834	0		cluster11	0.363595	0.341017	0.36623	0.35834	0.355635	0.357134		cluster11	0.75	-1.81	1.05	0.15	-0.15	0.02
Str8_12_AAACGAACAAGTGGAC-1	AMY	0.445362	8		cluster12	0.400731	0.393271	0.392762	0.390103	0.394888	0.403698		cluster12	0.93	-0.51	-0.6	-1.12	-0.2	1.5
Str8_12_AAACGAAGTACGATTC-1	AMY	0.302993	9		cluster13	0.481424	0.489095	0.466303	0.466786	0.477346	0.491645		cluster13	0.25	0.96	-1.16	-1.11	-0.13	1.2
Str8_12_AAACGAAGTGAACTAA-1	AMY	0.433278	7		cluster14	0.449709	0.453925	0.436196	0.436118	0.444811	0.458862		cluster14	0.33	0.78	-1.12	-1.12	-0.19	1.31
Str8_12_AAACGAAGTGGAAGTC-1	AMY	0.450726	19		cluster15	0.459656	0.463068	0.446708	0.447495	0.455905	0.466204		cluster15	0.39	0.81	-1.22	-1.12	-0.07	1.2
Str8_12_AAACGAAGTTCGCGTG-1	AMY	0.522739	1		cluster16	0.423612	0.397198	0.430956	0.427582	0.401497	0.406043		cluster16	0.63	-1.18	1.13	0.9	-0.89	-0.58
Str8_12_AAACGAAGTTCTAAGC-1	AMY	0.405892	9		cluster17	0.399784	0.365426	0.416285	0.399197	0.380683	0.380928		cluster17	0.52	-1.38	1.43	0.49	-0.54	-0.52
Str8_12_AAACGAATCCGGACTG-1	AMY	0.240461	17		cluster18	0.420981	0.398414	0.428208	0.426586	0.400577	0.405688		cluster18	0.56	-1.12	1.1	0.98	-0.96	-0.58
Str8_12_AAACGCTAGACCCGCT-1	AMY	0.215087	4		cluster19	0.437476	0.410538	0.44504	0.442477	0.416385	0.420113		cluster19	0.6	-1.23	1.11	0.94	-0.83	-0.58
Str8_12_AAACGCTAGGCTCCCA-1	AMY	0.392751	21		cluster20	0.426411	0.394387	0.43667	0.427639	0.406715	0.408253		cluster20	0.61	-1.39	1.25	0.68	-0.62	-0.53
Str8_12_AAACGCTCAAAGACTA-1	AMY	0.560362	14		cluster21	0.423524	0.419292	0.416067	0.413126	0.418871	0.426883		cluster21	0.78	-0.07	-0.72	-1.31	-0.15	1.46
Str8_12_AAACGCTCAACGGTAG-1	AMY	0.426049	1		cluster22	0.484553	0.493835	0.467985	0.471613	0.480272	0.494609		cluster22	0.22	1.06	-1.28	-0.95	-0.17	1.13
Str8_12_AAACGCTCAAGGATGC-1	AMY	0.272454	17		cluster23	0.391766	0.37674	0.391202	0.390226	0.377899	0.38481		cluster23	0.93	-1.29	0.85	0.71	-1.11	-0.09
Str8_12_AAACGCTCACACCGAC-1	AMY	0.336917	7		cluster24	0.479081	0.459108	0.480837	0.47505	0.464106	0.472088		cluster24	0.86	-1.47	1.07	0.39	-0.89	0.04
Str8_12_AAACGCTCACCTAAAC-1	AMY	0.452085	19
Str8_12_AAACGCTCAGCACCCA-1	AMY	0.232254	4
Str8_12_AAACGCTCAGCGTGAA-1	AMY	0.399988	19
Str8_12_AAACGCTGTGTTGATC-1	AMY	0.217178	0
Str8_12_AAACGCTGTTAAGAAC-1	AMY	0.279728	10
Str8_12_AAACGCTGTTGGAGGT-1	AMY	0.373846	7
Str8_12_AAACGCTGTTTAGACC-1	AMY	0.412964	8
Str8_12_AAACGCTGTTTCACTT-1	AMY	0.370186	12
Str8_12_AAACGCTTCCGATCGG-1	AMY	0.456046	21
Str8_12_AAACGCTTCGGCAGTC-1	AMY	0.348132	2
Str8_12_AAACGCTTCTTTGCAT-1	AMY	0.225536	0
Str8_12_AAAGAACAGCCTAACT-1	AMY	0.429621	3
Str8_12_AAAGAACAGGCTCACC-1	AMY	0.388037	15
Str8_12_AAAGAACAGTAAACTG-1	AMY	0.472105	18
Str8_12_AAAGAACAGTGGACTG-1	AMY	0.395114	11
Str8_12_AAAGAACCAAATGCGG-1	AMY	0.27873	4
Str8_12_AAAGAACCACAGAAGC-1	AMY	0.463938	16
Str8_12_AAAGAACCACTCTCGT-1	AMY	0.440544	1
Str8_12_AAAGAACCACTTCCTG-1	AMY	0.235503	0
Str8_12_AAAGAACCATGTGGCC-1	AMY	0.462115	17
Str8_12_AAAGAACGTGCTCGTG-1	AMY	0.385307	11
Str8_12_AAAGAACTCCACATAG-1	AMY	0.252889	0
Str8_12_AAAGAACTCCGCGGAT-1	AMY	0.399894	10
Str8_12_AAAGAACTCGAGAGAC-1	AMY	0.41314	16
Str8_12_AAAGGATAGAACGCGT-1	AMY	0.35509	3
Str8_12_AAAGGATAGATTTGCC-1	AMY	0.392995	16
Str8_12_AAAGGATAGTGCACAG-1	AMY	0.4315	19
Str8_12_AAAGGATAGTGTTCAC-1	AMY	0.348435	23
Str8_12_AAAGGATCACGTGTGC-1	AMY	0.475756	18
Str8_12_AAAGGATCATCCGGTG-1	AMY	0.378534	18
Str8_12_AAAGGATGTATTTCGG-1	AMY	0.450761	11
Str8_12_AAAGGATGTTAATGAG-1	AMY	0.406842	2
Str8_12_AAAGGATTCCCTCTCC-1	AMY	0.275229	21
Str8_12_AAAGGATTCCGCGATG-1	AMY	0.298375	3
Str8_12_AAAGGATTCGCTTGAA-1	AMY	0.428229	9
Str8_12_AAAGGGCAGAATTTGG-1	AMY	0.16356	6
Str8_12_AAAGGGCAGCGTTAGG-1	AMY	0.288876	21
Str8_12_AAAGGGCAGCTCGAAG-1	AMY	0.430956	1
Str8_12_AAAGGGCAGGTCACAG-1	AMY	0.483596	15
Str8_12_AAAGGGCAGTGCACTT-1	AMY	0.416273	8
Str8_12_AAAGGGCAGTGTAGTA-1	AMY	0.265682	0
Str8_12_AAAGGGCCAAGAATAC-1	AMY	0.481085	17
Str8_12_AAAGGGCCACGTACTA-1	AMY	0.368523	11
Str8_12_AAAGGGCCATCTCCCA-1	AMY	0.400317	1
Str8_12_AAAGGGCGTAGCTGAG-1	AMY	0.321186	3
Str8_12_AAAGGGCGTGGAAGTC-1	AMY	0.498812	21
Str8_12_AAAGGGCGTTAATCGC-1	AMY	0.354525	5
Str8_12_AAAGGGCTCACTGAAC-1	AMY	0.404171	10
Str8_12_AAAGGGCTCCGGCTTT-1	AMY	0.508498	21
Str8_12_AAAGGTAAGCACCTGC-1	AMY	0.420702	5
Str8_12_AAAGGTAAGGTCGTCC-1	AMY	0.502452	15
Str8_12_AAAGGTACAGCACAGA-1	AMY	0.226857	0
Str8_12_AAAGGTACATGACTGT-1	AMY	0.308795	4
Str8_12_AAAGGTAGTCTACGTA-1	AMY	0.229355	0
Str8_12_AAAGGTAGTGAATGTA-1	AMY	0.242087	0
Str8_12_AAAGGTAGTTAATGAG-1	AMY	0.507226	12
Str8_12_AAAGGTATCGTAATGC-1	AMY	0.425313	16
Str8_12_AAAGGTATCTCTCGCA-1	AMY	0.512994	13
Str8_12_AAAGTCCAGACAGTCG-1	AMY	0.477388	19
Str8_12_AAAGTCCAGCCTTTCC-1	AMY	0.256977	0
Str8_12_AAAGTCCAGTTTCTTC-1	AMY	0.436007	2
Str8_12_AAAGTCCCAAATGCTC-1	AMY	0.28113	0
Str8_12_AAAGTCCCAGTAGGAC-1	AMY	0.487011	15
Str8_12_AAAGTCCGTACTCCGG-1	AMY	0.295784	7
Str8_12_AAAGTCCGTGAGACCA-1	AMY	0.419863	1
Str8_12_AAAGTCCGTGGTCAAG-1	AMY	0.332655	7
Str8_12_AAAGTCCGTTGTTGTG-1	AMY	0.429624	17
Str8_12_AAAGTCCTCACTACTT-1	AMY	0.440612	1
Str8_12_AAAGTCCTCTCCTGCA-1	AMY	0.41797	10
Str8_12_AAAGTGAAGGATACCG-1	AMY	0.400168	12
Str8_12_AAAGTGACAAAGGATT-1	AMY	0.428339	15
Str8_12_AAAGTGACAAATGGAT-1	AMY	0.320584	11
Str8_12_AAAGTGACACAGTACT-1	AMY	0.217831	3
Str8_12_AAAGTGACACAGTCAT-1	AMY	0.393691	9
Str8_12_AAAGTGACACCAGCGT-1	AMY	0.364121	7
Str8_12_AAAGTGAGTAATCAAG-1	AMY	0.273232	0
Str8_12_AAAGTGAGTACAGTTC-1	AMY	0.33114	5
Str8_12_AAAGTGAGTAGCGCTC-1	AMY	0.207102	0
Str8_12_AAAGTGAGTGGTCTCG-1	AMY	0.429228	1
Str8_12_AAAGTGAGTTCAGCGC-1	AMY	0.473696	18
Str8_12_AAAGTGATCCACCCTA-1	AMY	0.400422	5
Str8_12_AAAGTGATCCAGCACG-1	AMY	0.249277	12
Str8_12_AAAGTGATCCTAACAG-1	AMY	0.246299	0
Str8_12_AAAGTGATCGCACTCT-1	AMY	0.462467	15
Str8_12_AAAGTGATCTACTATC-1	AMY	0.320545	5
Str8_12_AAAGTGATCTCGCTCA-1	AMY	0.31877	3
Str8_12_AAATGGAAGAGAGGTA-1	AMY	0.220295	0
Str8_12_AAATGGAAGATTGATG-1	AMY	0.431358	3
Str8_12_AAATGGAAGTTCCTGA-1	AMY	0.220356	4
Str8_12_AAATGGACAGAGTCAG-1	AMY	0.3955	20
Str8_12_AAATGGACAGCTGTAT-1	AMY	0.4811	15
Str8_12_AAATGGACAGTCCCGA-1	AMY	0.445646	10
Str8_12_AAATGGAGTAAGACCG-1	AMY	0.35008	12
Str8_12_AAATGGAGTACCTGTA-1	AMY	0.16762	6
Str8_12_AAATGGAGTCCCGTGA-1	AMY	0.321815	0
Str8_12_AAATGGAGTGGGTCAA-1	AMY	0.122106	6
Str8_12_AAATGGAGTTAGGCCC-1	AMY	0.256728	0
Str8_12_AAATGGAGTTGCCATA-1	AMY	0.255842	22
Str8_12_AAATGGAGTTTGGAAA-1	AMY	0.439497	8
Str8_12_AAATGGATCGGATTAC-1	AMY	0.449464	20
Str8_12_AAATGGATCTGCATGA-1	AMY	0.425385	5
Str8_12_AACAAAGAGATGGCAC-1	AMY	0.139055	6
Str8_12_AACAAAGCAACGCATT-1	AMY	0.347489	15
Str8_12_AACAAAGCAAGCGATG-1	AMY	0.319666	3
Str8_12_AACAAAGCAATGTCTG-1	AMY	0.208393	0
Str8_12_AACAAAGCAGGCTCTG-1	AMY	0.473569	16
Str8_12_AACAAAGGTAGCGATG-1	AMY	0.470686	21
Str8_12_AACAAAGGTCCTTGTC-1	AMY	0.4203	17
Str8_12_AACAAAGGTGGGTTGA-1	AMY	0.41727	8
Str8_12_AACAAAGGTTCGGTAT-1	AMY	0.237654	0
Str8_12_AACAAAGGTTCTCCAC-1	AMY	0.403384	19
Str8_12_AACAAAGTCCATTTGT-1	AMY	0.285796	0
Str8_12_AACAAAGTCCCACAGG-1	AMY	0.45158	7
Str8_12_AACAAAGTCCCGATCT-1	AMY	0.457794	1
Str8_12_AACAAAGTCCCTATTA-1	AMY	0.233907	0
Str8_12_AACAAAGTCTGGAAGG-1	AMY	0.381021	5
Str8_12_AACAACCAGCGAACTG-1	AMY	0.406497	11
Str8_12_AACAACCAGGTGCCAA-1	AMY	0.458457	15
Str8_12_AACAACCCAAACAGGC-1	AMY	0.29678	1
Str8_12_AACAACCCAAAGTGTA-1	AMY	0.476792	20
Str8_12_AACAACCCAACCAACT-1	AMY	0.486282	12
Str8_12_AACAACCCACTTCAAG-1	AMY	0.440994	8
Str8_12_AACAACCCAGAGGGTT-1	AMY	0.318916	3
Str8_12_AACAACCCAGCCCAGT-1	AMY	0.119241	6
Str8_12_AACAACCGTACACGTT-1	AMY	0.396037	7
Str8_12_AACAACCGTCGCATGC-1	AMY	0.416988	2
Str8_12_AACAACCGTTGCGGAA-1	AMY	0.422452	5
Str8_12_AACAACCGTTTCCCAC-1	AMY	0.388978	7
Str8_12_AACAACCTCACTGTCC-1	AMY	0.407792	2
Str8_12_AACAACCTCCAACCAA-1	AMY	0.482282	5
Str8_12_AACAACCTCCAACCGG-1	AMY	0.426524	20
Str8_12_AACAACCTCCCTCATG-1	AMY	0.209054	0
Str8_12_AACAACCTCCGTGGCA-1	AMY	0.341782	7
Str8_12_AACAACCTCGAGAAAT-1	AMY	0.385567	3
Str8_12_AACAACCTCGGAATTC-1	AMY	0.344107	10
Str8_12_AACAACCTCGTTGTGA-1	AMY	0.267338	0
Str8_12_AACAAGAAGACATCCT-1	AMY	0.317848	0
Str8_12_AACAAGAAGATGAACT-1	AMY	0.447772	10
Str8_12_AACAAGAAGGTTCTTG-1	AMY	0.227456	0
Str8_12_AACAAGAAGTAATTGG-1	AMY	0.278955	9
Str8_12_AACAAGAAGTGAGTGC-1	AMY	0.409955	9
Str8_12_AACAAGAAGTTTGAGA-1	AMY	0.390603	13
Str8_12_AACAAGACACTAACCA-1	AMY	0.302121	3
Str8_12_AACAAGACATCATTGG-1	AMY	0.351508	16
Str8_12_AACAAGAGTAGCGATG-1	AMY	0.538151	1
Str8_12_AACAAGAGTCAAGCGA-1	AMY	0.359698	3
Str8_12_AACAAGAGTCGAGATG-1	AMY	0.308426	0
Str8_12_AACAAGAGTGGGTTGA-1	AMY	0.234128	0
Str8_12_AACAAGATCACATCAG-1	AMY	0.30906	0
Str8_12_AACACACAGCATCTTG-1	AMY	0.518642	21
Str8_12_AACACACAGGTAATCA-1	AMY	0.232098	6
Str8_12_AACACACAGTATGAAC-1	AMY	0.452558	24
Str8_12_AACACACAGTGATAAC-1	AMY	0.227262	0
Str8_12_AACACACCACTAGAGG-1	AMY	0.222688	0
Str8_12_AACACACCATAATGAG-1	AMY	0.52477	14
Str8_12_AACACACGTATACGGG-1	AMY	0.488956	13
Str8_12_AACACACGTATCGCGC-1	AMY	0.352072	3
Str8_12_AACACACGTTGCTCAA-1	AMY	0.430952	17
Str8_12_AACACACGTTTCGACA-1	AMY	0.229613	0
Str8_12_AACACACTCCATTCAT-1	AMY	0.510418	15
Str8_12_AACACACTCGCGTGAC-1	AMY	0.265824	0
Str8_12_AACACACTCTACCAGA-1	AMY	0.431802	1
Str8_12_AACACACTCTCCAATT-1	AMY	0.477279	1
Str8_12_AACAGGGAGACGCTCC-1	AMY	0.349481	16
Str8_12_AACAGGGAGACTGGGT-1	AMY	0.503748	14
Str8_12_AACAGGGAGTGGCCTC-1	AMY	0.42256	15
Str8_12_AACAGGGCAACGGTAG-1	AMY	0.303802	3
Str8_12_AACAGGGCAATTGCCA-1	AMY	0.398376	10
Str8_12_AACAGGGCACTGATTG-1	AMY	0.341175	3
Str8_12_AACAGGGCATGAGATA-1	AMY	0.260076	16
Str8_12_AACAGGGCATGCTGCG-1	AMY	0.44357	1
Str8_12_AACAGGGGTCCAGTTA-1	AMY	0.388545	2
Str8_12_AACAGGGGTTAAGACA-1	AMY	0.267129	0
Str8_12_AACAGGGGTTGCCAAT-1	AMY	0.311946	3
Str8_12_AACAGGGTCAAGCGTT-1	AMY	0.249427	0
Str8_12_AACAGGGTCCAGCTCT-1	AMY	0.445051	7
Str8_12_AACCAACAGCGTTACT-1	AMY	0.317643	11
Str8_12_AACCAACAGTCCCAAT-1	AMY	0.408404	2
Str8_12_AACCAACCAAAGCAAT-1	AMY	0.17511	0
Str8_12_AACCAACCAAGGCGTA-1	AMY	0.480876	8
Str8_12_AACCAACCAATTGAGA-1	AMY	0.417236	5
Str8_12_AACCAACCACTCTAGA-1	AMY	0.49667	15
Str8_12_AACCAACGTCAGTTTG-1	AMY	0.450129	1
Str8_12_AACCAACGTGCATTAC-1	AMY	0.225422	6
Str8_12_AACCAACTCATGCGGC-1	AMY	0.417853	2
Str8_12_AACCAACTCCTTCGAC-1	AMY	0.38255	11
Str8_12_AACCAACTCGACCAAT-1	AMY	0.459901	2
Str8_12_AACCAACTCGTAGCTA-1	AMY	0.346999	9
Str8_12_AACCACAAGGGATCAC-1	AMY	0.440626	5
Str8_12_AACCACAAGGTAGTAT-1	AMY	0.306043	1
Str8_12_AACCACAAGTCAGGGT-1	AMY	0.506735	15
Str8_12_AACCACACAGACCTAT-1	AMY	0.39607	18
Str8_12_AACCACACATCAACCA-1	AMY	0.415897	9
Str8_12_AACCACACATCCTCAC-1	AMY	0.219626	0
Str8_12_AACCACACATGAATCC-1	AMY	0.314103	3
Str8_12_AACCACACATGAGGGT-1	AMY	0.423947	13
Str8_12_AACCACAGTACCTAGT-1	AMY	0.234447	0
Str8_12_AACCACAGTATGTCCA-1	AMY	0.478074	7
Str8_12_AACCACAGTCAGCGTC-1	AMY	0.323915	12
Str8_12_AACCACAGTCGGTAAG-1	AMY	0.427418	8
Str8_12_AACCACAGTCGTGATT-1	AMY	0.456292	12
Str8_12_AACCACAGTGGTAATA-1	AMY	0.381206	9
Str8_12_AACCACAGTGTCGCTG-1	AMY	0.302495	0
Str8_12_AACCACAGTTAATCGC-1	AMY	0.501854	15
Str8_12_AACCACAGTTACCTGA-1	AMY	0.410205	3
Str8_12_AACCACAGTTAGGGTG-1	AMY	0.414889	4
Str8_12_AACCACAGTTGCATCA-1	AMY	0.413859	2
Str8_12_AACCACATCAGTGCGC-1	AMY	0.412549	2
Str8_12_AACCACATCATGCATG-1	AMY	0.216582	0
Str8_12_AACCACATCATTCATC-1	AMY	0.347656	19
Str8_12_AACCACATCTCTAAGG-1	AMY	0.51164	15
Str8_12_AACCACATCTGGCCTT-1	AMY	0.330671	0
Str8_12_AACCATGAGACCTTTG-1	AMY	0.225403	0
Str8_12_AACCATGAGCTACTAC-1	AMY	0.167606	6
Str8_12_AACCATGAGGTCTGGA-1	AMY	0.406732	5
Str8_12_AACCATGAGTCATGGG-1	AMY	0.447431	19
Str8_12_AACCATGCAAGTATCC-1	AMY	0.401401	3
Str8_12_AACCATGCAATCTAGC-1	AMY	0.291407	0
Str8_12_AACCATGCATGTCAGT-1	AMY	0.40016	14
Str8_12_AACCATGGTATGGGAC-1	AMY	0.414376	2
Str8_12_AACCATGGTCCACTCT-1	AMY	0.229565	0
Str8_12_AACCATGGTCTTAGTG-1	AMY	0.208816	0
Str8_12_AACCATGGTCTTGGTA-1	AMY	0.464828	13
Str8_12_AACCATGGTGGTATGG-1	AMY	0.333225	1
Str8_12_AACCATGGTTAAGTCC-1	AMY	0.192585	0
Str8_12_AACCATGTCCCATGGG-1	AMY	0.434003	13
Str8_12_AACCATGTCCTTCACG-1	AMY	0.508411	7
Str8_12_AACCCAAAGACTTCGT-1	AMY	0.447399	18
Str8_12_AACCCAAAGAGCGACT-1	AMY	0.420075	2
Str8_12_AACCCAAAGATAACGT-1	AMY	0.430596	1
Str8_12_AACCCAAAGATCCAAA-1	AMY	0.211015	6
Str8_12_AACCCAAAGCCACAAG-1	AMY	0.249753	0
Str8_12_AACCCAAAGGGTACGT-1	AMY	0.229694	0
Str8_12_AACCCAAAGGTGCAGT-1	AMY	0.516097	9
Str8_12_AACCCAAAGTCTGCGC-1	AMY	0.451598	15
Str8_12_AACCCAACATCTTCGC-1	AMY	0.402436	2
Str8_12_AACCCAACATTATGCG-1	AMY	0.31423	0
Str8_12_AACCCAAGTTCGGTCG-1	AMY	0.40463	9
Str8_12_AACCCAAGTTGCCGCA-1	AMY	0.250922	0
Str8_12_AACCCAATCGGTCACG-1	AMY	0.146339	6
Str8_12_AACCTGAAGAGCCTGA-1	AMY	0.218696	0
Str8_12_AACCTGAAGCGTACAG-1	AMY	0.419522	9
Str8_12_AACCTGAAGCTGAGCA-1	AMY	0.430573	1
Str8_12_AACCTGAAGGTGATCG-1	AMY	0.341452	21
Str8_12_AACCTGAAGTCAATCC-1	AMY	0.374517	3
Str8_12_AACCTGAAGTCACGCC-1	AMY	0.228796	0
Str8_12_AACCTGACAAAGGATT-1	AMY	0.423	8
Str8_12_AACCTGACAACCGCCA-1	AMY	0.204308	0
Str8_12_AACCTGACACCGTACG-1	AMY	0.22699	0
Str8_12_AACCTGACACGACGTC-1	AMY	0.318593	2
Str8_12_AACCTGACAGATCACT-1	AMY	0.48684	22
Str8_12_AACCTGACAGCTTTGA-1	AMY	0.528551	1
Str8_12_AACCTGACAGGTGTGA-1	AMY	0.269246	4
Str8_12_AACCTGACAGTGTGCC-1	AMY	0.211092	0
Str8_12_AACCTGACATGCGTGC-1	AMY	0.505386	15
Str8_12_AACCTGACATGCTGCG-1	AMY	0.470266	7
Str8_12_AACCTGACATTCACCC-1	AMY	0.351146	2
Str8_12_AACCTGAGTATGACAA-1	AMY	0.387835	11
Str8_12_AACCTGAGTCAGTTTG-1	AMY	0.224421	0
Str8_12_AACCTGAGTCCAATCA-1	AMY	0.236454	16
Str8_12_AACCTGAGTGAGTTTC-1	AMY	0.403178	2
Str8_12_AACCTGAGTGCTTATG-1	AMY	0.40902	5
Str8_12_AACCTGAGTGGATGAC-1	AMY	0.42261	12
Str8_12_AACCTGATCGGAGTGA-1	AMY	0.332187	16
Str8_12_AACCTTTAGCGTGAAC-1	AMY	0.286292	4
Str8_12_AACCTTTAGCTTACGT-1	AMY	0.357244	7
Str8_12_AACCTTTAGGTGCCTC-1	AMY	0.38741	2
Str8_12_AACCTTTAGTTAACAG-1	AMY	0.485283	15
Str8_12_AACCTTTCAAATACAG-1	AMY	0.43237	1
Str8_12_AACCTTTCAATGAACA-1	AMY	0.382265	15
Str8_12_AACCTTTCACACCGCA-1	AMY	0.443405	1
Str8_12_AACCTTTCAGTACTAC-1	AMY	0.280453	0
Str8_12_AACCTTTCAGTAGGAC-1	AMY	0.191568	3
Str8_12_AACCTTTGTACATTGC-1	AMY	0.474247	16
Str8_12_AACCTTTGTGAACGGT-1	AMY	0.342948	3
Str8_12_AACCTTTGTGTCCATA-1	AMY	0.293913	3
Str8_12_AACCTTTTCAGTGTTG-1	AMY	0.240608	0
Str8_12_AACCTTTTCCGGCAGT-1	AMY	0.228342	6
Str8_12_AACCTTTTCGAGAGCA-1	AMY	0.333401	7
Str8_12_AACCTTTTCGCCACTT-1	AMY	0.414454	11
Str8_12_AACCTTTTCTTAGCTT-1	AMY	0.214037	0
Str8_12_AACGAAAAGAATTTGG-1	AMY	0.316448	15
Str8_12_AACGAAAAGAGAGAAC-1	AMY	0.407013	3
Str8_12_AACGAAAAGCCTTTCC-1	AMY	0.212587	0
Str8_12_AACGAAAAGGCGCTCT-1	AMY	0.229909	0
Str8_12_AACGAAAAGGGCGAGA-1	AMY	0.311317	12
Str8_12_AACGAAACAGAGATTA-1	AMY	0.390193	21
Str8_12_AACGAAACAGTAACGG-1	AMY	0.411868	12
Str8_12_AACGAAACATGAAGCG-1	AMY	0.446663	1
Str8_12_AACGAAACATGACTTG-1	AMY	0.326676	3
Str8_12_AACGAAAGTAATGCTC-1	AMY	0.493882	1
Str8_12_AACGAAAGTATCCTTT-1	AMY	0.210057	4
Str8_12_AACGAAAGTGTGTACT-1	AMY	0.395786	19
Str8_12_AACGAAAGTTCAGCTA-1	AMY	0.26982	0
Str8_12_AACGAAAGTTCGTTCC-1	AMY	0.190949	0
Str8_12_AACGAAATCATGAGAA-1	AMY	0.261683	4
Str8_12_AACGAAATCATGCCCT-1	AMY	0.307605	16
Str8_12_AACGGGAAGAGGTCAC-1	AMY	0.380118	3
Str8_12_AACGGGAAGATCCAAA-1	AMY	0.422613	5
Str8_12_AACGGGAAGCCAAGGT-1	AMY	0.382239	12
Str8_12_AACGGGAAGTACAGAT-1	AMY	0.414488	9
Str8_12_AACGGGACAACGACAG-1	AMY	0.536415	16
Str8_12_AACGGGACAATGCTCA-1	AMY	0.410664	9
Str8_12_AACGGGACACTCCTGT-1	AMY	0.225833	0
Str8_12_AACGGGACACTCTGCT-1	AMY	0.461432	14
Str8_12_AACGGGACAGACCCGT-1	AMY	0.417512	19
Str8_12_AACGGGACAGGCTACC-1	AMY	0.244746	0
Str8_12_AACGGGAGTACGCTTA-1	AMY	0.385633	23
Str8_12_AACGGGAGTCACTCTC-1	AMY	0.304786	0
Str8_12_AACGGGAGTTGGTGTT-1	AMY	0.469019	19
Str8_12_AACGGGATCATTACCT-1	AMY	0.449253	18
Str8_12_AACGGGATCCACTAGA-1	AMY	0.20286	0
Str8_12_AACGGGATCGGTAACT-1	AMY	0.472211	17
Str8_12_AACGTCAAGATGTTCC-1	AMY	0.399487	11
Str8_12_AACGTCAAGCACTAAA-1	AMY	0.495169	1
Str8_12_AACGTCAAGCATTGAA-1	AMY	0.491181	15
Str8_12_AACGTCAAGTACTGTC-1	AMY	0.392109	9
Str8_12_AACGTCACAATTTCGG-1	AMY	0.393752	11
Str8_12_AACGTCACACGACAAG-1	AMY	0.418829	19
Str8_12_AACGTCACATCGCCTT-1	AMY	0.379451	9
Str8_12_AACGTCACATGACAAA-1	AMY	0.161705	6
Str8_12_AACGTCACATGCGGTC-1	AMY	0.242264	0
Str8_12_AACGTCACATTAAAGG-1	AMY	0.224439	0
Str8_12_AACGTCAGTACGATGG-1	AMY	0.406693	22
Str8_12_AACGTCAGTATTGCCA-1	AMY	0.317214	10
Str8_12_AACGTCAGTCGGAAAC-1	AMY	0.27826	4
Str8_12_AACGTCAGTGGCTCTG-1	AMY	0.181702	0
Str8_12_AACGTCATCATTTCCA-1	AMY	0.131184	6
Str8_12_AACGTCATCCGCAAAT-1	AMY	0.273805	0
Str8_12_AACGTCATCCGGCTTT-1	AMY	0.353492	3
Str8_12_AACGTCATCCTGTTAT-1	AMY	0.134589	6
Str8_12_AACGTCATCGTGACTA-1	AMY	0.319641	2
Str8_12_AACGTCATCTCCGAGG-1	AMY	0.28577	0
Str8_12_AACGTCATCTTTGGAG-1	AMY	0.206639	0
Str8_12_AACTTCTAGCCTGGAA-1	AMY	0.156332	6
Str8_12_AACTTCTAGCGTATAA-1	AMY	0.485323	7
Str8_12_AACTTCTAGGAGTCTG-1	AMY	0.480486	4
Str8_12_AACTTCTCACGGGTAA-1	AMY	0.286271	1
Str8_12_AACTTCTCACTTCAGA-1	AMY	0.323993	0
Str8_12_AACTTCTCAGCACCCA-1	AMY	0.202224	0
Str8_12_AACTTCTCATATGAAG-1	AMY	0.376402	9
Str8_12_AACTTCTCATCCTTCG-1	AMY	0.311019	3
Str8_12_AACTTCTCATTGTAGC-1	AMY	0.343319	16
Str8_12_AACTTCTGTAACAAGT-1	AMY	0.269993	0
Str8_12_AACTTCTGTAACGCGA-1	AMY	0.456723	12
Str8_12_AACTTCTGTACAGTCT-1	AMY	0.373674	9
Str8_12_AACTTCTGTCGCACAC-1	AMY	0.341286	23
Str8_12_AACTTCTGTGAATTAG-1	AMY	0.228136	0
Str8_12_AACTTCTGTGATACTC-1	AMY	0.293422	0
Str8_12_AACTTCTGTGCCTAAT-1	AMY	0.457621	14
Str8_12_AACTTCTGTGCTCTCT-1	AMY	0.4239	11
Str8_12_AACTTCTGTGCTGATT-1	AMY	0.483016	12
Str8_12_AACTTCTGTTAAACCC-1	AMY	0.44581	19
Str8_12_AACTTCTTCCGTACGG-1	AMY	0.422993	2
Str8_12_AACTTCTTCCTTATAC-1	AMY	0.255043	0
Str8_12_AACTTCTTCGGAATGG-1	AMY	0.404752	15
Str8_12_AAGAACAAGACCAAAT-1	AMY	0.295648	1
Str8_12_AAGAACAAGACGTCCC-1	AMY	0.505823	13
Str8_12_AAGAACAAGAGATCGC-1	AMY	0.420847	2
Str8_12_AAGAACAAGGGCTAAC-1	AMY	0.128743	6
Str8_12_AAGAACACACCTCGTT-1	AMY	0.227187	0
Str8_12_AAGAACACACGCTTAA-1	AMY	0.446674	9
Str8_12_AAGAACACATCCGTGG-1	AMY	0.488572	12
Str8_12_AAGAACAGTAGCTTTG-1	AMY	0.302329	0
Str8_12_AAGAACAGTCAAAGAT-1	AMY	0.470626	19
Str8_12_AAGAACAGTCAGATTC-1	AMY	0.530513	14
Str8_12_AAGAACAGTCTTCTAT-1	AMY	0.47793	21
Str8_12_AAGAACAGTTGCCGAC-1	AMY	0.46475	7
Str8_12_AAGAACATCAACCTCC-1	AMY	0.419917	12
Str8_12_AAGAACATCATGACAC-1	AMY	0.528137	15
Str8_12_AAGAACATCCAGCACG-1	AMY	0.529358	15
Str8_12_AAGAACATCTACAGGT-1	AMY	0.202431	0
Str8_12_AAGACAAAGAGATTCA-1	AMY	0.462631	8
Str8_12_AAGACAAAGGATACAT-1	AMY	0.473289	18
Str8_12_AAGACAACAAGAAACT-1	AMY	0.442589	17
Str8_12_AAGACAACACCAAATC-1	AMY	0.483823	20
Str8_12_AAGACAACAGCGAGTA-1	AMY	0.395488	7
Str8_12_AAGACAAGTAAGATCA-1	AMY	0.232904	0
Str8_12_AAGACAAGTCACCGCA-1	AMY	0.315224	0
Str8_12_AAGACAAGTCCGATCG-1	AMY	0.393251	5
Str8_12_AAGACAAGTGGACCTC-1	AMY	0.377853	8
Str8_12_AAGACAAGTGTCTTAG-1	AMY	0.161005	6
Str8_12_AAGACAATCATTGAGC-1	AMY	0.401766	4
Str8_12_AAGACTCAGCGACAGT-1	AMY	0.559222	20
Str8_12_AAGACTCAGCTTCGTA-1	AMY	0.374711	9
Str8_12_AAGACTCAGGACTTCT-1	AMY	0.447436	15
Str8_12_AAGACTCCAACAGCTT-1	AMY	0.340027	9
Str8_12_AAGACTCCAACCCTCT-1	AMY	0.370772	14
Str8_12_AAGACTCCAAGGAGTC-1	AMY	0.369593	20
Str8_12_AAGACTCCAATTTCCT-1	AMY	0.213383	0
Str8_12_AAGACTCCACAACATC-1	AMY	0.405623	8
Str8_12_AAGACTCCACCGTCGA-1	AMY	0.238854	0
Str8_12_AAGACTCCACGAGAAC-1	AMY	0.442036	20
Str8_12_AAGACTCCACTATGTG-1	AMY	0.398445	2
Str8_12_AAGACTCGTGGGTTGA-1	AMY	0.418326	15
Str8_12_AAGACTCTCCAATGCA-1	AMY	0.427806	13
Str8_12_AAGACTCTCCGCAGTG-1	AMY	0.370835	18
Str8_12_AAGACTCTCCTCCACA-1	AMY	0.436918	12
Str8_12_AAGACTCTCCTTATGT-1	AMY	0.275724	0
Str8_12_AAGACTCTCGACCTAA-1	AMY	0.484717	19
Str8_12_AAGACTCTCGCTGTCT-1	AMY	0.451913	16
Str8_12_AAGATAGAGCAATTAG-1	AMY	0.437124	19
Str8_12_AAGATAGAGTGGCAGT-1	AMY	0.407602	3
Str8_12_AAGATAGCACCTGTCT-1	AMY	0.259375	0
Str8_12_AAGATAGCAGAGTTGG-1	AMY	0.462495	14
Str8_12_AAGATAGCAGCAGTTT-1	AMY	0.517105	1
Str8_12_AAGATAGCAGGACTTT-1	AMY	0.397907	11
Str8_12_AAGATAGCATGGCGCT-1	AMY	0.305839	0
Str8_12_AAGATAGGTAAGTCAA-1	AMY	0.350057	9
Str8_12_AAGATAGGTACCCACG-1	AMY	0.211225	0
Str8_12_AAGATAGGTACTCAAC-1	AMY	0.508629	18
Str8_12_AAGATAGGTCTGATCA-1	AMY	0.469432	15
Str8_12_AAGATAGGTGATCGTT-1	AMY	0.400908	8
Str8_12_AAGATAGGTGTCCACG-1	AMY	0.372786	3
Str8_12_AAGATAGGTTCGCGTG-1	AMY	0.395657	2
Str8_12_AAGATAGTCTTGAACG-1	AMY	0.262372	0
Str8_12_AAGCATCAGACTCATC-1	AMY	0.449573	13
Str8_12_AAGCATCAGGGAGGAC-1	AMY	0.214538	4
Str8_12_AAGCATCAGGTTCCAT-1	AMY	0.355347	4
Str8_12_AAGCATCCAAACCACT-1	AMY	0.225003	4
Str8_12_AAGCATCCAACACTAC-1	AMY	0.212196	0
Str8_12_AAGCATCCAGCAGGAT-1	AMY	0.209561	0
Str8_12_AAGCATCGTAGCGCTC-1	AMY	0.466483	2
Str8_12_AAGCATCGTCTCGCGA-1	AMY	0.343618	3
Str8_12_AAGCATCGTGAACTAA-1	AMY	0.422388	20
Str8_12_AAGCATCGTGTGCCTG-1	AMY	0.334054	11
Str8_12_AAGCATCGTTAGAAAC-1	AMY	0.220438	4
Str8_12_AAGCATCGTTCAGTAC-1	AMY	0.383042	11
Str8_12_AAGCATCTCCGTCAAA-1	AMY	0.460165	14
Str8_12_AAGCATCTCCTAAACG-1	AMY	0.418821	18
Str8_12_AAGCATCTCGCTGACG-1	AMY	0.507135	10
Str8_12_AAGCCATAGATCACCT-1	AMY	0.40238	11
Str8_12_AAGCCATAGCACAAAT-1	AMY	0.229091	0
Str8_12_AAGCCATCAATTGCAC-1	AMY	0.524403	14
Str8_12_AAGCCATCAGTTGTTG-1	AMY	0.377408	19
Str8_12_AAGCCATCATTGGCAT-1	AMY	0.441423	10
Str8_12_AAGCCATGTAAGATAC-1	AMY	0.259104	0
Str8_12_AAGCCATGTAGCCCTG-1	AMY	0.348913	10
Str8_12_AAGCCATGTGTCCAAT-1	AMY	0.492606	13
Str8_12_AAGCCATGTTAGGGTG-1	AMY	0.262762	0
Str8_12_AAGCCATTCCATTGTT-1	AMY	0.446988	8
Str8_12_AAGCCATTCCCAAGTA-1	AMY	0.381684	11
Str8_12_AAGCGAGAGATTCGCT-1	AMY	0.234072	17
Str8_12_AAGCGAGAGCAACAGC-1	AMY	0.311713	1
Str8_12_AAGCGAGAGTATTAGG-1	AMY	0.206702	0
Str8_12_AAGCGAGCATCGCTGG-1	AMY	0.212519	4
Str8_12_AAGCGAGGTCAACCTA-1	AMY	0.360869	9
Str8_12_AAGCGAGGTTTCGCTC-1	AMY	0.309914	21
Str8_12_AAGCGAGTCCACGTAA-1	AMY	0.226068	0
Str8_12_AAGCGAGTCTCGACCT-1	AMY	0.422059	19
Str8_12_AAGCGTTAGAATCGCG-1	AMY	0.448585	12
Str8_12_AAGCGTTAGCAGGTCA-1	AMY	0.422055	17
Str8_12_AAGCGTTGTAGATCGG-1	AMY	0.312527	20
Str8_12_AAGCGTTGTTATCCAG-1	AMY	0.499489	18
Str8_12_AAGCGTTTCCATTGGA-1	AMY	0.496249	1
Str8_12_AAGCGTTTCCGTATAG-1	AMY	0.262248	4
Str8_12_AAGCGTTTCCTGTACC-1	AMY	0.368014	5
Str8_12_AAGCGTTTCTAGGCAT-1	AMY	0.342843	3
Str8_12_AAGGAATAGGAGCTGT-1	AMY	0.351393	10
Str8_12_AAGGAATCAGGCTCTG-1	AMY	0.386669	17
Str8_12_AAGGAATCAGTCAGCC-1	AMY	0.387799	13
Str8_12_AAGGAATCATCGATCA-1	AMY	0.228323	0
Str8_12_AAGGAATGTACAAAGT-1	AMY	0.303552	7
Str8_12_AAGGAATGTGCAGATG-1	AMY	0.405902	2
Str8_12_AAGGAATGTGCTGATT-1	AMY	0.196234	0
Str8_12_AAGGAATGTTAGAGAT-1	AMY	0.400444	12
Str8_12_AAGGAATTCAGACCTA-1	AMY	0.350404	23
Str8_12_AAGGAATTCAGCGTCG-1	AMY	0.341026	12
Str8_12_AAGGAATTCCAAGCCG-1	AMY	0.41063	8
Str8_12_AAGGAATTCGCTGTTC-1	AMY	0.341494	19
Str8_12_AAGGAATTCGGACTTA-1	AMY	0.385846	14
Str8_12_AAGGTAAAGCCTAACT-1	AMY	0.249504	4
Str8_12_AAGGTAAAGCGACTAG-1	AMY	0.429024	3
Str8_12_AAGGTAAAGGACCCAA-1	AMY	0.376753	3
Str8_12_AAGGTAACAAGTGCTT-1	AMY	0.302635	0
Str8_12_AAGGTAACACGTTCGG-1	AMY	0.411978	7
Str8_12_AAGGTAACAGCCTTCT-1	AMY	0.216823	0
Str8_12_AAGGTAACAGCTGAGA-1	AMY	0.213489	0
Str8_12_AAGGTAACATAGAGGC-1	AMY	0.343112	5
Str8_12_AAGGTAAGTCCATCTC-1	AMY	0.397383	23
Str8_12_AAGGTAAGTGGCTACC-1	AMY	0.388982	2
Str8_12_AAGGTAAGTTATCTGG-1	AMY	0.228251	0
Str8_12_AAGGTAAGTTGGACTT-1	AMY	0.231206	0
Str8_12_AAGGTAATCGGTAACT-1	AMY	0.396605	2
Str8_12_AAGGTAATCTTCGCTG-1	AMY	0.500297	19
Str8_12_AAGGTAATCTTGGAAC-1	AMY	0.533282	20
Str8_12_AAGTACCAGAAAGTCT-1	AMY	0.375829	5
Str8_12_AAGTACCAGAATCTAG-1	AMY	0.565627	13
Str8_12_AAGTACCAGACGCCCT-1	AMY	0.20751	0
Str8_12_AAGTACCAGAGGTTTA-1	AMY	0.517307	21
Str8_12_AAGTACCAGCGCCATC-1	AMY	0.464212	20
Str8_12_AAGTACCAGCTGGCCT-1	AMY	0.442737	21
Str8_12_AAGTACCAGGGTCTTT-1	AMY	0.237598	0
Str8_12_AAGTACCAGTCATGAA-1	AMY	0.248089	0
Str8_12_AAGTACCAGTGGCGAT-1	AMY	0.268791	0
Str8_12_AAGTACCCAATACAGA-1	AMY	0.233375	4
Str8_12_AAGTACCCACCTTCGT-1	AMY	0.329455	0
Str8_12_AAGTACCCAGCAGTCC-1	AMY	0.512829	22
Str8_12_AAGTACCCATCAGTCA-1	AMY	0.209486	0
Str8_12_AAGTACCGTATCGCGC-1	AMY	0.492088	14
Str8_12_AAGTACCGTCGGCACT-1	AMY	0.435835	20
Str8_12_AAGTACCGTCTAACTG-1	AMY	0.407114	11
Str8_12_AAGTACCGTCTGTGCG-1	AMY	0.403192	9
Str8_12_AAGTACCTCACGGGAA-1	AMY	0.401246	11
Str8_12_AAGTACCTCATTATCC-1	AMY	0.284613	0
Str8_12_AAGTACCTCCATGATG-1	AMY	0.440896	19
Str8_12_AAGTACCTCCGCTTAC-1	AMY	0.439149	13
Str8_12_AAGTACCTCTACCCAC-1	AMY	0.303572	0
Str8_12_AAGTACCTCTATCGGA-1	AMY	0.369256	11
Str8_12_AAGTCGTAGCAACTTC-1	AMY	0.28149	0
Str8_12_AAGTCGTAGTGGCGAT-1	AMY	0.405018	7
Str8_12_AAGTCGTCACCCTGTT-1	AMY	0.219238	0
Str8_12_AAGTCGTCACGTCATA-1	AMY	0.444554	17
Str8_12_AAGTCGTCAGAATCGG-1	AMY	0.40494	16
Str8_12_AAGTCGTCAGGCGAAT-1	AMY	0.224959	0
Str8_12_AAGTCGTGTCAATCTG-1	AMY	0.306557	0
Str8_12_AAGTCGTGTCCTGTCT-1	AMY	0.385465	7
Str8_12_AAGTCGTTCACCGCTT-1	AMY	0.41715	3
Str8_12_AAGTCGTTCGGTAACT-1	AMY	0.37971	10
Str8_12_AAGTCGTTCGTAGGAG-1	AMY	0.298512	0
Str8_12_AAGTCGTTCTACAGGT-1	AMY	0.351918	5
Str8_12_AAGTCGTTCTGGGAGA-1	AMY	0.268455	0
Str8_12_AAGTGAAAGATGACCG-1	AMY	0.468425	14
Str8_12_AAGTGAAAGGGCAGGA-1	AMY	0.385748	11
Str8_12_AAGTGAACAACCCTCT-1	AMY	0.235606	0
Str8_12_AAGTGAACACGCCACA-1	AMY	0.167531	6
Str8_12_AAGTGAACAGTGGTGA-1	AMY	0.245279	4
Str8_12_AAGTGAACATACTGAC-1	AMY	0.366724	19
Str8_12_AAGTGAAGTACTTGTG-1	AMY	0.141161	6
Str8_12_AAGTGAAGTAGCGTTT-1	AMY	0.268546	1
Str8_12_AAGTGAAGTATACGGG-1	AMY	0.31735	5
Str8_12_AAGTGAAGTGGATCAG-1	AMY	0.43893	16
Str8_12_AAGTGAAGTGGATGAC-1	AMY	0.393924	7
Str8_12_AAGTGAAGTTAAGTCC-1	AMY	0.365229	8
Str8_12_AAGTGAATCAATCAGC-1	AMY	0.29588	0
Str8_12_AAGTTCGCAAAGTATG-1	AMY	0.49492	1
Str8_12_AAGTTCGCACTTCATT-1	AMY	0.20025	0
Str8_12_AAGTTCGCATATAGCC-1	AMY	0.488503	14
Str8_12_AAGTTCGGTAGAGACC-1	AMY	0.233382	0
Str8_12_AAGTTCGGTAGTGTGG-1	AMY	0.480431	13
Str8_12_AAGTTCGGTATCGTTG-1	AMY	0.366651	2
Str8_12_AAGTTCGGTGCCGGTT-1	AMY	0.226567	0
Str8_12_AAGTTCGTCGATGCTA-1	AMY	0.383199	16
Str8_12_AAGTTCGTCGGAGTGA-1	AMY	0.495313	13
Str8_12_AAGTTCGTCGTTGTTT-1	AMY	0.229721	0
Str8_12_AATAGAGAGGGTAGCT-1	AMY	0.408824	12
Str8_12_AATAGAGAGTTCTACG-1	AMY	0.434648	12
Str8_12_AATAGAGCATGGGATG-1	AMY	0.452582	1
Str8_12_AATAGAGTCCCGGTAG-1	AMY	0.462245	17
Str8_12_AATAGAGTCGAGTGAG-1	AMY	0.398814	2
Str8_12_AATAGAGTCTAGTACG-1	AMY	0.434425	17
Str8_12_AATAGAGTCTCAACCC-1	AMY	0.48513	19
Str8_12_AATCACGAGGGCCTCT-1	AMY	0.439706	16
Str8_12_AATCACGCAATACCTG-1	AMY	0.494551	2
Str8_12_AATCACGCAATTGCCA-1	AMY	0.328843	3
Str8_12_AATCACGCACTGATTG-1	AMY	0.144621	6
Str8_12_AATCACGCATCATCCC-1	AMY	0.377903	9
Str8_12_AATCACGGTACGCGTC-1	AMY	0.523441	22
Str8_12_AATCACGGTATTCTCT-1	AMY	0.232644	0
Str8_12_AATCACGGTCAACCTA-1	AMY	0.212574	0
Str8_12_AATCACGGTCCAATCA-1	AMY	0.464591	1
Str8_12_AATCACGGTCTGTTAG-1	AMY	0.461333	1
Str8_12_AATCACGGTGCGGTAA-1	AMY	0.245056	0
Str8_12_AATCACGGTGCTGCAC-1	AMY	0.39869	3
Str8_12_AATCACGTCCACATAG-1	AMY	0.478576	17
Str8_12_AATCACGTCGGACAAG-1	AMY	0.462664	13
Str8_12_AATCACGTCTTAGCCC-1	AMY	0.208314	0
Str8_12_AATCGACAGAAACCAT-1	AMY	0.239497	0
Str8_12_AATCGACAGAGGGCGA-1	AMY	0.39749	5
Str8_12_AATCGACAGCTCCCTT-1	AMY	0.369726	7
Str8_12_AATCGACAGGTTGTTC-1	AMY	0.428178	8
Str8_12_AATCGACAGTAAAGCT-1	AMY	0.436707	16
Str8_12_AATCGACCAACGTAAA-1	AMY	0.158107	6
Str8_12_AATCGACCAACTTCTT-1	AMY	0.280884	0
Str8_12_AATCGACCAGGTTCGC-1	AMY	0.494368	15
Str8_12_AATCGACGTAGGAAAG-1	AMY	0.330275	3
Str8_12_AATCGACGTAGTGTGG-1	AMY	0.27401	0
Str8_12_AATCGACTCCATTGCC-1	AMY	0.400734	7
Str8_12_AATCGACTCGACCATA-1	AMY	0.446585	20
Str8_12_AATCGACTCGCGTGAC-1	AMY	0.423349	20
Str8_12_AATCGACTCTCCTGAC-1	AMY	0.435279	10
Str8_12_AATCGTGAGCATGATA-1	AMY	0.427712	16
Str8_12_AATCGTGCAACTCCAA-1	AMY	0.263557	3
Str8_12_AATCGTGCATTGACCA-1	AMY	0.268908	0
Str8_12_AATCGTGGTATCTCTT-1	AMY	0.523126	22
Str8_12_AATCGTGGTGTTAACC-1	AMY	0.488358	22
Str8_12_AATCGTGGTTCTGACA-1	AMY	0.431652	15
Str8_12_AATCGTGTCCCGAACG-1	AMY	0.24144	0
Str8_12_AATCGTGTCGTTGTAG-1	AMY	0.455315	12
Str8_12_AATGAAGAGCGGCTCT-1	AMY	0.385254	8
Str8_12_AATGAAGAGGGAGTTC-1	AMY	0.135183	6
Str8_12_AATGAAGAGTCATTGC-1	AMY	0.402595	21
Str8_12_AATGAAGCAGCTTTCC-1	AMY	0.487735	21
Str8_12_AATGAAGCAGTCAACT-1	AMY	0.327151	11
Str8_12_AATGAAGGTCCTCCAT-1	AMY	0.208731	0
Str8_12_AATGAAGGTCTCTCTG-1	AMY	0.218838	0
Str8_12_AATGAAGGTCTTGCGG-1	AMY	0.369597	3
Str8_12_AATGAAGGTGCGAGTA-1	AMY	0.283597	16
Str8_12_AATGAAGGTGGTGATG-1	AMY	0.510555	19
Str8_12_AATGAAGGTGTATACC-1	AMY	0.335381	21
Str8_12_AATGAAGTCGTAATGC-1	AMY	0.247029	4
Str8_12_AATGAAGTCTACTATC-1	AMY	0.391581	5
Str8_12_AATGAAGTCTTGGATG-1	AMY	0.260509	2
Str8_12_AATGACCAGAAGTGTT-1	AMY	0.43887	16
Str8_12_AATGACCAGCGGTAAC-1	AMY	0.253965	0
Str8_12_AATGACCAGCTCCGAC-1	AMY	0.451698	12
Str8_12_AATGACCAGTATCTGC-1	AMY	0.367328	0
Str8_12_AATGACCCACAAATCC-1	AMY	0.256311	0
Str8_12_AATGACCCAGCGTGAA-1	AMY	0.377155	11
Str8_12_AATGACCGTATGATCC-1	AMY	0.295689	2
Str8_12_AATGACCGTGCATTTG-1	AMY	0.478333	14
Str8_12_AATGACCGTTGCAACT-1	AMY	0.142702	6
Str8_12_AATGACCTCACCTTAT-1	AMY	0.479336	1
Str8_12_AATGACCTCATCCTAT-1	AMY	0.451054	23
Str8_12_AATGACCTCTTGATTC-1	AMY	0.372487	5
Str8_12_AATGCCAAGTCTTCGA-1	AMY	0.151737	0
Str8_12_AATGCCACACAGTGTT-1	AMY	0.396785	7
Str8_12_AATGCCACACTCCTGT-1	AMY	0.355173	20
Str8_12_AATGCCACATCTATCT-1	AMY	0.136238	6
Str8_12_AATGCCACATGACACT-1	AMY	0.424416	12
Str8_12_AATGCCACATTACTCT-1	AMY	0.340768	11
Str8_12_AATGCCAGTACGGTTT-1	AMY	0.255268	0
Str8_12_AATGCCATCCGTGTAA-1	AMY	0.316833	3
Str8_12_AATGCCATCGCAGTCG-1	AMY	0.280202	0
Str8_12_AATGCCATCTTCCACG-1	AMY	0.391245	3
Str8_12_AATGGAAAGATTGAGT-1	AMY	0.224747	4
Str8_12_AATGGAAAGGACCCAA-1	AMY	0.218579	4
Str8_12_AATGGAAAGTATGGCG-1	AMY	0.436692	9
Str8_12_AATGGAACAATACCTG-1	AMY	0.443216	7
Str8_12_AATGGAACACTTGGCG-1	AMY	0.40785	1
Str8_12_AATGGAAGTAAGCTCT-1	AMY	0.347633	7
Str8_12_AATGGAAGTAGCTGTT-1	AMY	0.409444	5
Str8_12_AATGGAAGTATCGTAC-1	AMY	0.19688	0
Str8_12_AATGGAAGTCGGCCTA-1	AMY	0.505378	13
Str8_12_AATGGAAGTCGGTACC-1	AMY	0.528056	21
Str8_12_AATGGAAGTGAGGATC-1	AMY	0.384477	2
Str8_12_AATGGAAGTTACCCAA-1	AMY	0.213508	0
Str8_12_AATGGAAGTTGTAAAG-1	AMY	0.47704	22
Str8_12_AATGGAAGTTTACTGG-1	AMY	0.434631	15
Str8_12_AATGGAATCCACATAG-1	AMY	0.382365	11
Str8_12_AATGGAATCCATTTAC-1	AMY	0.535949	15
Str8_12_AATGGAATCGTTCGCT-1	AMY	0.38898	15
Str8_12_AATGGCTAGACTCGAG-1	AMY	0.462572	20
Str8_12_AATGGCTAGCCACTCG-1	AMY	0.286225	0
Str8_12_AATGGCTAGTGCCCGT-1	AMY	0.486499	15
Str8_12_AATGGCTCAAGTATCC-1	AMY	0.392511	11
Str8_12_AATGGCTCAGACAAAT-1	AMY	0.372091	7
Str8_12_AATGGCTCAGTGCCTG-1	AMY	0.476813	15
Str8_12_AATGGCTGTACTCGTA-1	AMY	0.312198	16
Str8_12_AATGGCTGTAGAGTTA-1	AMY	0.215249	0
Str8_12_AATGGCTGTATCCTCC-1	AMY	0.455567	20
Str8_12_AATGGCTGTTGCTCGG-1	AMY	0.347825	0
Str8_12_AATGGCTTCAAACCTG-1	AMY	0.52106	13
Str8_12_AATGGCTTCCGTATAG-1	AMY	0.398114	11
Str8_12_AATGGCTTCCTCGCAT-1	AMY	0.229909	0
Str8_12_AATGGCTTCGACGCTG-1	AMY	0.4369	10
Str8_12_AATGGCTTCGGTAAGG-1	AMY	0.167125	4
Str8_12_AATTCCTCACAGTCCG-1	AMY	0.511558	21
Str8_12_AATTCCTCACCTCTAC-1	AMY	0.267785	0
Str8_12_AATTCCTGTACTCCCT-1	AMY	0.24597	4
Str8_12_AATTCCTGTAGACAGC-1	AMY	0.375455	7
Str8_12_AATTCCTGTAGTGCGA-1	AMY	0.270529	4
Str8_12_AATTCCTGTCTGTGAT-1	AMY	0.423114	17
Str8_12_AATTCCTGTGTCCCTT-1	AMY	0.312372	16
Str8_12_AATTCCTTCCTGTTGC-1	AMY	0.201653	0
Str8_12_AATTCCTTCGATGCTA-1	AMY	0.422612	14
Str8_12_AATTTCCAGAACAGGA-1	AMY	0.308022	21
Str8_12_AATTTCCAGAGCTGCA-1	AMY	0.442048	1
Str8_12_AATTTCCAGATGCGAC-1	AMY	0.187748	6
Str8_12_AATTTCCCAAACTAAG-1	AMY	0.261719	0
Str8_12_AATTTCCCAACAACAA-1	AMY	0.519598	1
Str8_12_AATTTCCCAACCACGC-1	AMY	0.366344	7
Str8_12_AATTTCCCAACCGCTG-1	AMY	0.229049	0
Str8_12_AATTTCCCAGGTGACA-1	AMY	0.366742	5
Str8_12_AATTTCCCAGTGCGCT-1	AMY	0.236964	0
Str8_12_AATTTCCCATTGCCTC-1	AMY	0.237071	4
Str8_12_AATTTCCGTTACGGAG-1	AMY	0.388487	20
Str8_12_AATTTCCGTTAGGGAC-1	AMY	0.122071	6
Str8_12_AATTTCCGTTCCCAAA-1	AMY	0.264698	0
Str8_12_AATTTCCTCAACGAGG-1	AMY	0.439258	15
Str8_12_AATTTCCTCTAGATCG-1	AMY	0.148971	6
Str8_12_AATTTCCTCTAGTCAG-1	AMY	0.371295	2
Str8_12_ACAAAGAAGCCGCACT-1	AMY	0.3777	13
Str8_12_ACAAAGAAGGATACAT-1	AMY	0.448452	18
Str8_12_ACAAAGAAGGTCATCT-1	AMY	0.341871	5
Str8_12_ACAAAGACACCGTCTT-1	AMY	0.409813	7
Str8_12_ACAAAGACATGAGTAA-1	AMY	0.275449	0
Str8_12_ACAAAGACATTAAAGG-1	AMY	0.453102	7
Str8_12_ACAAAGAGTAGCGTAG-1	AMY	0.391123	11
Str8_12_ACAAAGAGTAGTTAGA-1	AMY	0.387353	9
Str8_12_ACAAAGAGTATCCCAA-1	AMY	0.216794	0
Str8_12_ACAAAGAGTGACGTCC-1	AMY	0.434209	2
Str8_12_ACAAAGAGTTATCCAG-1	AMY	0.120669	6
Str8_12_ACAAAGAGTTGAATCC-1	AMY	0.343238	5
Str8_12_ACAAAGAGTTGCATTG-1	AMY	0.323538	0
Str8_12_ACAAAGATCTCGACCT-1	AMY	0.2592	3
Str8_12_ACAACCAAGAGGTGCT-1	AMY	0.381365	9
Str8_12_ACAACCAAGCTGAAAT-1	AMY	0.274075	0
Str8_12_ACAACCACAAAGGATT-1	AMY	0.304692	4
Str8_12_ACAACCACACAGAAGC-1	AMY	0.302501	2
Str8_12_ACAACCACAGACCATT-1	AMY	0.477213	18
Str8_12_ACAACCACAGCGTACC-1	AMY	0.267056	0
Str8_12_ACAACCACAGGTTCGC-1	AMY	0.529025	15
Str8_12_ACAACCACATCGCTGG-1	AMY	0.312544	19
Str8_12_ACAACCAGTCATATGC-1	AMY	0.405909	20
Str8_12_ACAACCAGTCTCAGGC-1	AMY	0.524938	15
Str8_12_ACAACCAGTGCAAGAC-1	AMY	0.236641	0
Str8_12_ACAACCATCAAACGAA-1	AMY	0.30096	23
Str8_12_ACAACCATCCGTGCGA-1	AMY	0.273621	0
Str8_12_ACAACCATCTCAAAGC-1	AMY	0.276	0
Str8_12_ACAAGCTAGAGTATAC-1	AMY	0.463007	17
Str8_12_ACAAGCTAGGGTACAC-1	AMY	0.333386	10
Str8_12_ACAAGCTAGTGGGAAA-1	AMY	0.205991	6
Str8_12_ACAAGCTCAGCGAACA-1	AMY	0.300428	0
Str8_12_ACAAGCTGTCTAGTGT-1	AMY	0.240882	17
Str8_12_ACAAGCTGTGGATACG-1	AMY	0.462657	5
Str8_12_ACAAGCTTCAGCATTG-1	AMY	0.196385	0
Str8_12_ACAAGCTTCCCTCGTA-1	AMY	0.23792	4
Str8_12_ACAAGCTTCGCTTTAT-1	AMY	0.28031	0
Str8_12_ACAAGCTTCTGTGTGA-1	AMY	0.46115	12
Str8_12_ACACAGTAGACGTCGA-1	AMY	0.465112	1
Str8_12_ACACAGTCAAGTATAG-1	AMY	0.357178	10
Str8_12_ACACAGTCAAGTGGTG-1	AMY	0.412855	18
Str8_12_ACACAGTCACGCTATA-1	AMY	0.13833	6
Str8_12_ACACAGTCAGACCTAT-1	AMY	0.31527	4
Str8_12_ACACAGTCATCGAACT-1	AMY	0.463161	23
Str8_12_ACACAGTCATCTCATT-1	AMY	0.381691	22
Str8_12_ACACAGTCATCTTCGC-1	AMY	0.300472	15
Str8_12_ACACAGTGTATCTCGA-1	AMY	0.467913	8
Str8_12_ACACAGTGTATGAGAT-1	AMY	0.269663	2
Str8_12_ACACAGTGTGCCGTAC-1	AMY	0.472097	24
Str8_12_ACACAGTGTGGCTGCT-1	AMY	0.342553	3
Str8_12_ACACAGTTCTTCCACG-1	AMY	0.36082	0
Str8_12_ACACAGTTCTTCTGGC-1	AMY	0.472361	7
Str8_12_ACACCAAAGCGGCTCT-1	AMY	0.521629	1
Str8_12_ACACCAAAGGGCAGAG-1	AMY	0.411388	19
Str8_12_ACACCAAAGGTCGCCT-1	AMY	0.245575	9
Str8_12_ACACCAACACACTGGC-1	AMY	0.363894	3
Str8_12_ACACCAACACCGGTCA-1	AMY	0.24112	0
Str8_12_ACACCAACACCTAAAC-1	AMY	0.520899	24
Str8_12_ACACCAACAGCACACC-1	AMY	0.154071	6
Str8_12_ACACCAAGTAACAGTA-1	AMY	0.410316	5
Str8_12_ACACCAAGTAAGCTCT-1	AMY	0.499605	13
Str8_12_ACACCAAGTAGCTTTG-1	AMY	0.317111	4
Str8_12_ACACCAAGTCGAGTTT-1	AMY	0.437049	17
Str8_12_ACACCAAGTGCTCCGA-1	AMY	0.484311	1
Str8_12_ACACCAAGTTAGAAGT-1	AMY	0.291457	0
Str8_12_ACACCAAGTTAGGCTT-1	AMY	0.382155	17
Str8_12_ACACCAATCTTCGGTC-1	AMY	0.394269	9
Str8_12_ACACGCGAGACCAAAT-1	AMY	0.240492	4
Str8_12_ACACGCGAGGAACTCG-1	AMY	0.55612	13
Str8_12_ACACGCGAGGCGAAGG-1	AMY	0.371771	8
Str8_12_ACACGCGCAACACGAG-1	AMY	0.468721	21
Str8_12_ACACGCGCAAGAATGT-1	AMY	0.402794	5
Str8_12_ACACGCGCAGGAATCG-1	AMY	0.285808	3
Str8_12_ACACGCGCAGTGTGCC-1	AMY	0.337988	7
Str8_12_ACACGCGCATCATTGG-1	AMY	0.296544	0
Str8_12_ACACGCGCATTGCCGG-1	AMY	0.298256	8
Str8_12_ACACGCGGTAACGTTC-1	AMY	0.406957	15
Str8_12_ACACGCGGTACTGTTG-1	AMY	0.37797	3
Str8_12_ACACGCGGTCGGCTAC-1	AMY	0.18427	4
Str8_12_ACACGCGGTGGCTACC-1	AMY	0.545511	12
Str8_12_ACACGCGGTGTTCGTA-1	AMY	0.484662	22
Str8_12_ACACGCGGTTACCCTC-1	AMY	0.249127	4
Str8_12_ACACGCGGTTAGGCCC-1	AMY	0.448591	17
Str8_12_ACACGCGTCAAACCCA-1	AMY	0.306012	17
Str8_12_ACACGCGTCGCCAACG-1	AMY	0.323435	9
Str8_12_ACACGCGTCGTCCTCA-1	AMY	0.396605	16
Str8_12_ACACTGAAGAAGTGTT-1	AMY	0.253603	0
Str8_12_ACACTGAAGAGGGTCT-1	AMY	0.381349	10
Str8_12_ACACTGAAGCGTTCCG-1	AMY	0.500737	22
Str8_12_ACACTGAAGCTAGCCC-1	AMY	0.311946	9
Str8_12_ACACTGAAGGATGTTA-1	AMY	0.509569	15
Str8_12_ACACTGAAGGGCAGGA-1	AMY	0.221326	0
Str8_12_ACACTGAAGTATAGGT-1	AMY	0.414394	14
Str8_12_ACACTGACAACCGTAT-1	AMY	0.469656	1
Str8_12_ACACTGACAACGAGGT-1	AMY	0.315115	0
Str8_12_ACACTGACACACCGCA-1	AMY	0.510602	15
Str8_12_ACACTGACACGCGTGT-1	AMY	0.452056	21
Str8_12_ACACTGACAGGAAGTC-1	AMY	0.412868	12
Str8_12_ACACTGACATAGAGGC-1	AMY	0.432873	5
Str8_12_ACACTGACATAGGCGA-1	AMY	0.242356	0
Str8_12_ACACTGATCCACACCT-1	AMY	0.427083	12
Str8_12_ACACTGATCCACTAGA-1	AMY	0.24469	0
Str8_12_ACACTGATCCATATGG-1	AMY	0.392613	11
Str8_12_ACAGAAAAGCTCTTCC-1	AMY	0.293966	0
Str8_12_ACAGAAAAGTGTTGTC-1	AMY	0.42385	5
Str8_12_ACAGAAACACAACGTT-1	AMY	0.464803	12
Str8_12_ACAGAAACAGAGATTA-1	AMY	0.298929	0
Str8_12_ACAGAAACAGTTTCGA-1	AMY	0.200991	0
Str8_12_ACAGAAACATGAAAGT-1	AMY	0.385985	0
Str8_12_ACAGAAACATGACAAA-1	AMY	0.399902	18
Str8_12_ACAGAAAGTCGAAGCA-1	AMY	0.170654	6
Str8_12_ACAGAAAGTCTGCGCA-1	AMY	0.332384	3
Str8_12_ACAGAAAGTTCCGTTC-1	AMY	0.466284	12
Str8_12_ACAGAAATCAGAGTGG-1	AMY	0.39493	11
Str8_12_ACAGAAATCCACGGAC-1	AMY	0.517981	14
Str8_12_ACAGAAATCCTCCACA-1	AMY	0.387603	17
Str8_12_ACAGAAATCGGTCTAA-1	AMY	0.203276	0
Str8_12_ACAGAAATCTCAGAAC-1	AMY	0.461967	3
Str8_12_ACAGCCGAGACGGTTG-1	AMY	0.402777	3
Str8_12_ACAGCCGCAACACAAA-1	AMY	0.271306	0
Str8_12_ACAGCCGGTATCGATC-1	AMY	0.492566	18
Str8_12_ACAGCCGTCCCGTGAG-1	AMY	0.341257	5
Str8_12_ACAGCCGTCTCATGCC-1	AMY	0.339395	12
Str8_12_ACAGCCGTCTGAGGCC-1	AMY	0.487694	15
Str8_12_ACAGGGAAGAAGGGAT-1	AMY	0.42499	11
Str8_12_ACAGGGAAGAATTCAG-1	AMY	0.27014	0
Str8_12_ACAGGGAAGGAAAGGT-1	AMY	0.361098	9
Str8_12_ACAGGGAAGTCATGGG-1	AMY	0.503971	15
Str8_12_ACAGGGACAACCGGAA-1	AMY	0.429737	21
Str8_12_ACAGGGACAAGTTCCA-1	AMY	0.259242	0
Str8_12_ACAGGGACACAAGCTT-1	AMY	0.4375	9
Str8_12_ACAGGGACACAGTGAG-1	AMY	0.404448	20
Str8_12_ACAGGGACACTAGGCC-1	AMY	0.234414	17
Str8_12_ACAGGGACAGAACCGA-1	AMY	0.335613	16
Str8_12_ACAGGGACAGCTCGGT-1	AMY	0.262978	0
Str8_12_ACAGGGACAGGAACCA-1	AMY	0.484219	12
Str8_12_ACAGGGAGTATAGGAT-1	AMY	0.239988	0
Str8_12_ACAGGGAGTGACTATC-1	AMY	0.271675	0
Str8_12_ACAGGGATCACCTGTC-1	AMY	0.271429	0
Str8_12_ACAGGGATCAGTCCGG-1	AMY	0.502327	21
Str8_12_ACAGGGATCCGAGCTG-1	AMY	0.498134	15
Str8_12_ACAGGGATCGATACGT-1	AMY	0.423109	11
Str8_12_ACAGGGATCTACTCAT-1	AMY	0.169879	6
Str8_12_ACATCCCAGAACTCCT-1	AMY	0.367956	11
Str8_12_ACATCCCAGAATCGTA-1	AMY	0.357894	7
Str8_12_ACATCCCAGAGAATCT-1	AMY	0.459195	19
Str8_12_ACATCCCAGATCCAAA-1	AMY	0.432221	9
Str8_12_ACATCCCAGCAGAAAG-1	AMY	0.264889	4
Str8_12_ACATCCCAGGAAAGAC-1	AMY	0.276938	0
Str8_12_ACATCCCAGGTTACCT-1	AMY	0.45393	8
Str8_12_ACATCCCAGTGAGCCA-1	AMY	0.428791	1
Str8_12_ACATCCCCACACCAGC-1	AMY	0.499845	10
Str8_12_ACATCCCCAGAGAAAG-1	AMY	0.420881	17
Str8_12_ACATCCCCAGCCATTA-1	AMY	0.182181	6
Str8_12_ACATCCCCATCCGTTC-1	AMY	0.186163	0
Str8_12_ACATCCCCATGGGATG-1	AMY	0.350938	11
Str8_12_ACATCCCGTAGATTGA-1	AMY	0.340303	9
Str8_12_ACATCCCGTCAGCGTC-1	AMY	0.23413	0
Str8_12_ACATCCCGTCCACGCA-1	AMY	0.504336	13
Str8_12_ACATCCCGTCCCTAAA-1	AMY	0.377505	7
Str8_12_ACATCCCGTGCGTGCT-1	AMY	0.225552	0
Str8_12_ACATCCCGTGTCCATA-1	AMY	0.274007	4
Str8_12_ACATCCCGTTAGCGGA-1	AMY	0.238401	4
Str8_12_ACATCCCTCAACACGT-1	AMY	0.38913	5
Str8_12_ACATCCCTCAGTCACA-1	AMY	0.34971	0
Str8_12_ACATCCCTCCGATAGT-1	AMY	0.237777	0
Str8_12_ACATCCCTCGCCGTGA-1	AMY	0.432393	7
Str8_12_ACATCCCTCTTCGATT-1	AMY	0.386795	2
Str8_12_ACATCGAAGCCTCCAG-1	AMY	0.229583	0
Str8_12_ACATCGACAAGCCCAC-1	AMY	0.367065	2
Str8_12_ACATCGACAATTCTTC-1	AMY	0.257072	0
Str8_12_ACATCGACACCGTGGT-1	AMY	0.226289	4
Str8_12_ACATCGACATCGAAGG-1	AMY	0.370264	1
Str8_12_ACATCGAGTACTAACC-1	AMY	0.465371	24
Str8_12_ACATCGAGTGCCCAGT-1	AMY	0.204253	0
Str8_12_ACATCGAGTGTAACGG-1	AMY	0.222934	4
Str8_12_ACATCGAGTGTTGATC-1	AMY	0.425107	7
Str8_12_ACATCGATCCCTGGTT-1	AMY	0.371328	20
Str8_12_ACATGCAAGAGCCGAT-1	AMY	0.407162	8
Str8_12_ACATGCAAGGTTCTAC-1	AMY	0.1596	6
Str8_12_ACATGCAAGTAATTGG-1	AMY	0.415304	5
Str8_12_ACATGCACAACAACAA-1	AMY	0.423485	5
Str8_12_ACATGCACAATGGCAG-1	AMY	0.327053	15
Str8_12_ACATGCACACTCCCTA-1	AMY	0.394157	4
Str8_12_ACATGCAGTCTCGCGA-1	AMY	0.54005	16
Str8_12_ACATGCAGTCTGGTTA-1	AMY	0.481856	1
Str8_12_ACATGCAGTTCAAGGG-1	AMY	0.319538	0
Str8_12_ACATGCAGTTCCATTT-1	AMY	0.184791	12
Str8_12_ACATTTCAGCTGTTCA-1	AMY	0.408157	2
Str8_12_ACATTTCCAAGAGTTA-1	AMY	0.147955	6
Str8_12_ACATTTCCAGAGTTGG-1	AMY	0.436928	1
Str8_12_ACATTTCCAGCTATAC-1	AMY	0.377884	2
Str8_12_ACATTTCCAGCTCTGG-1	AMY	0.444569	10
Str8_12_ACATTTCCATCTGTTT-1	AMY	0.38411	5
Str8_12_ACATTTCGTAGCTCGC-1	AMY	0.440759	8
Str8_12_ACATTTCGTATGTGTC-1	AMY	0.428046	15
Str8_12_ACATTTCGTCTCACAA-1	AMY	0.471922	3
Str8_12_ACATTTCGTTATCCAG-1	AMY	0.507161	7
Str8_12_ACATTTCTCAGGTGTT-1	AMY	0.129473	6
Str8_12_ACATTTCTCGAGCCTG-1	AMY	0.530061	13
Str8_12_ACATTTCTCTCGCTCA-1	AMY	0.320473	0
Str8_12_ACATTTCTCTTGGTGA-1	AMY	0.241923	0
Str8_12_ACCAAACAGACTTCGT-1	AMY	0.262485	0
Str8_12_ACCAAACAGAGCAGAA-1	AMY	0.390084	9
Str8_12_ACCAAACAGCATTTGC-1	AMY	0.507325	15
Str8_12_ACCAAACAGGAGAGTA-1	AMY	0.380769	15
Str8_12_ACCAAACAGTACTGGG-1	AMY	0.491183	1
Str8_12_ACCAAACAGTATCCTG-1	AMY	0.410507	5
Str8_12_ACCAAACCAGTAACCT-1	AMY	0.453356	5
Str8_12_ACCAAACCAGTCACGC-1	AMY	0.294091	15
Str8_12_ACCAAACCATTCCTCG-1	AMY	0.385028	7
Str8_12_ACCAAACGTAAGGTCG-1	AMY	0.467171	20
Str8_12_ACCAAACGTACTCCCT-1	AMY	0.273606	0
Str8_12_ACCAAACGTATCAAGA-1	AMY	0.26577	3
Str8_12_ACCAAACGTCCAACGC-1	AMY	0.204843	6
Str8_12_ACCAAACGTCTGATCA-1	AMY	0.282941	3
Str8_12_ACCAAACGTGGGCTTC-1	AMY	0.474862	1
Str8_12_ACCAAACGTTGTCTAG-1	AMY	0.533134	22
Str8_12_ACCAAACTCATCTACT-1	AMY	0.438826	2
Str8_12_ACCAAACTCGGTCGGT-1	AMY	0.468518	15
Str8_12_ACCAAACTCTTTCCAA-1	AMY	0.474509	19
Str8_12_ACCAACAAGAAGCTGC-1	AMY	0.455035	1
Str8_12_ACCAACAAGAATTGTG-1	AMY	0.406649	2
Str8_12_ACCAACAAGCTCATAC-1	AMY	0.417727	5
Str8_12_ACCAACAAGGTTACAA-1	AMY	0.279709	0
Str8_12_ACCAACACAATCACGT-1	AMY	0.462897	9
Str8_12_ACCAACACACCCTGAG-1	AMY	0.39685	12
Str8_12_ACCAACACATCGTGCG-1	AMY	0.407034	7
Str8_12_ACCAACAGTCTACAGT-1	AMY	0.14446	6
Str8_12_ACCAACAGTGGTCTGC-1	AMY	0.452149	8
Str8_12_ACCAACAGTTGGTGTT-1	AMY	0.395363	19
Str8_12_ACCAACATCCGCACGA-1	AMY	0.536783	1
Str8_12_ACCAACATCTCGCGTT-1	AMY	0.245478	0
Str8_12_ACCACAAAGTTGGGAC-1	AMY	0.447828	1
Str8_12_ACCACAACACGTGAGA-1	AMY	0.445394	1
Str8_12_ACCACAACAGAGTTCT-1	AMY	0.394976	2
Str8_12_ACCACAACAGGACTTT-1	AMY	0.473494	13
Str8_12_ACCACAAGTAGAATAC-1	AMY	0.412134	5
Str8_12_ACCACAAGTCCGAAGA-1	AMY	0.425749	8
Str8_12_ACCACAAGTCGCATGC-1	AMY	0.304146	5
Str8_12_ACCACAAGTTGCGAAG-1	AMY	0.427825	8
Str8_12_ACCACAATCATTCTTG-1	AMY	0.129101	6
Str8_12_ACCACAATCCCACAGG-1	AMY	0.397626	2
Str8_12_ACCACAATCCCTCGTA-1	AMY	0.431327	17
Str8_12_ACCACAATCCTCTCGA-1	AMY	0.403773	8
Str8_12_ACCACAATCTCAACGA-1	AMY	0.454158	5
Str8_12_ACCATTTAGCACTCAT-1	AMY	0.332213	12
Str8_12_ACCATTTAGCTAGAAT-1	AMY	0.211581	0
Str8_12_ACCATTTCAAGAAATC-1	AMY	0.382308	5
Str8_12_ACCATTTCACAATGCT-1	AMY	0.493014	16
Str8_12_ACCATTTGTAATTAGG-1	AMY	0.352553	0
Str8_12_ACCATTTGTAGATGTA-1	AMY	0.392993	2
Str8_12_ACCATTTGTCATGCAT-1	AMY	0.324704	0
Str8_12_ACCATTTGTCCGAAAG-1	AMY	0.403458	10
Str8_12_ACCATTTGTCTCAAGT-1	AMY	0.411837	3
Str8_12_ACCATTTGTGTTATCG-1	AMY	0.273013	14
Str8_12_ACCATTTTCCAATGCA-1	AMY	0.225479	4
Str8_12_ACCATTTTCCTACCAC-1	AMY	0.30278	0
Str8_12_ACCATTTTCCTCACGT-1	AMY	0.159752	6
Str8_12_ACCCAAAAGAGCAGAA-1	AMY	0.218853	0
Str8_12_ACCCAAACAACAAGTA-1	AMY	0.422957	2
Str8_12_ACCCAAACAGGTCAAG-1	AMY	0.403515	2
Str8_12_ACCCAAACATCCTCAC-1	AMY	0.259825	0
Str8_12_ACCCAAACATTCATCT-1	AMY	0.470522	5
Str8_12_ACCCAAAGTAGAGCTG-1	AMY	0.373814	0
Str8_12_ACCCAAAGTGAATGTA-1	AMY	0.178384	6
Str8_12_ACCCAAAGTGTTCCAA-1	AMY	0.381307	5
Str8_12_ACCCAAAGTTCGGCGT-1	AMY	0.351234	1
Str8_12_ACCCAAATCCGCAAAT-1	AMY	0.368664	19
Str8_12_ACCCAAATCTCACGAA-1	AMY	0.41613	7
Str8_12_ACCCAAATCTGATTCT-1	AMY	0.428728	14
Str8_12_ACCCTCAAGAAAGCGA-1	AMY	0.394609	16
Str8_12_ACCCTCAAGCCTCTGG-1	AMY	0.255871	0
Str8_12_ACCCTCAAGTGACACG-1	AMY	0.504255	1
Str8_12_ACCCTCACAACCCTCT-1	AMY	0.201125	0
Str8_12_ACCCTCACAACTTGCA-1	AMY	0.485531	3
Str8_12_ACCCTCACAATTGGTC-1	AMY	0.411097	19
Str8_12_ACCCTCACACAAATAG-1	AMY	0.426211	12
Str8_12_ACCCTCACAGAAACCG-1	AMY	0.488661	22
Str8_12_ACCCTCACAGTATGAA-1	AMY	0.347336	3
Str8_12_ACCCTCAGTAGCGCTC-1	AMY	0.15064	6
Str8_12_ACCCTCAGTTGAAGTA-1	AMY	0.306907	5
Str8_12_ACCCTCAGTTGCATAC-1	AMY	0.235621	0
Str8_12_ACCCTCAGTTTACCTT-1	AMY	0.368797	7
Str8_12_ACCCTCATCAAGAAAC-1	AMY	0.477818	5
Str8_12_ACCCTCATCACTTTGT-1	AMY	0.341178	21
Str8_12_ACCCTCATCCAAACCA-1	AMY	0.364569	15
Str8_12_ACCCTCATCCACCTGT-1	AMY	0.494701	1
Str8_12_ACCCTCATCGCCGAAC-1	AMY	0.193232	0
Str8_12_ACCCTTGAGGATTACA-1	AMY	0.462664	7
Str8_12_ACCCTTGAGGGAGATA-1	AMY	0.235626	0
Str8_12_ACCCTTGCAACGATCT-1	AMY	0.205235	0
Str8_12_ACCCTTGCAAGCGAGT-1	AMY	0.136595	6
Str8_12_ACCCTTGCACACACGC-1	AMY	0.448566	20
Str8_12_ACCCTTGCACTGGACC-1	AMY	0.245051	0
Str8_12_ACCCTTGCAGGTGGAT-1	AMY	0.427334	15
Str8_12_ACCCTTGGTAACCCTA-1	AMY	0.277089	0
Str8_12_ACCCTTGGTACGTACT-1	AMY	0.207648	0
Str8_12_ACCCTTGGTGAATGTA-1	AMY	0.405992	19
Str8_12_ACCCTTGGTTGCAAGG-1	AMY	0.39066	9
Str8_12_ACCCTTGTCAAGAGTA-1	AMY	0.495284	1
Str8_12_ACCCTTGTCCGGCAGT-1	AMY	0.389435	2
Str8_12_ACCCTTGTCTGTGCAA-1	AMY	0.291263	7
Str8_12_ACCCTTGTCTTTCTAG-1	AMY	0.183485	6
Str8_12_ACCGTTCAGAAGAGCA-1	AMY	0.275773	0
Str8_12_ACCGTTCAGCACCGAA-1	AMY	0.436071	9
Str8_12_ACCGTTCAGGTCATCT-1	AMY	0.408974	8
Str8_12_ACCGTTCCAATGCAGG-1	AMY	0.44066	13
Str8_12_ACCGTTCCACGCGCAT-1	AMY	0.134771	6
Str8_12_ACCGTTCCAGCTTTCC-1	AMY	0.332269	16
Str8_12_ACCGTTCCATGTCGTA-1	AMY	0.411474	8
Str8_12_ACCGTTCCATTGTAGC-1	AMY	0.360109	2
Str8_12_ACCGTTCGTCTTGTCC-1	AMY	0.131416	6
Str8_12_ACCGTTCGTTAGCGGA-1	AMY	0.236412	0
Str8_12_ACCGTTCTCAAAGGAT-1	AMY	0.333774	17
Str8_12_ACCGTTCTCACACCCT-1	AMY	0.351152	2
Str8_12_ACCGTTCTCAGTCCGG-1	AMY	0.379392	20
Str8_12_ACCGTTCTCATCCTGC-1	AMY	0.360637	3
Str8_12_ACCGTTCTCCTGGCTT-1	AMY	0.347365	0
Str8_12_ACCGTTCTCTGAGAGG-1	AMY	0.440112	18
Str8_12_ACCGTTCTCTGCGGAC-1	AMY	0.285684	4
Str8_12_ACCTACCAGCAGTACG-1	AMY	0.309168	16
Str8_12_ACCTACCAGGCTGGAT-1	AMY	0.375296	3
Str8_12_ACCTACCCACATCATG-1	AMY	0.233688	0
Str8_12_ACCTACCCACGTAGAG-1	AMY	0.223492	0
Str8_12_ACCTACCGTACGATGG-1	AMY	0.525323	24
Str8_12_ACCTACCGTAGAATAC-1	AMY	0.201331	0
Str8_12_ACCTACCGTCACTAGT-1	AMY	0.436847	2
Str8_12_ACCTACCGTCATCAGT-1	AMY	0.481654	15
Str8_12_ACCTACCGTGGTCTGC-1	AMY	0.221861	0
Str8_12_ACCTACCGTGTCCGTG-1	AMY	0.400074	9
Str8_12_ACCTACCGTTGGCTAT-1	AMY	0.395255	5
Str8_12_ACCTACCTCACAAGAA-1	AMY	0.374984	5
Str8_12_ACCTACCTCGAATCCA-1	AMY	0.564369	14
Str8_12_ACCTACCTCTAGATCG-1	AMY	0.31377	0
Str8_12_ACCTACCTCTCATTTG-1	AMY	0.200277	0
Str8_12_ACCTACCTCTGATGGT-1	AMY	0.273087	0
Str8_12_ACCTACCTCTTTCTAG-1	AMY	0.418612	12
Str8_12_ACCTGAAAGACCAACG-1	AMY	0.445007	5
Str8_12_ACCTGAAAGCTGGTGA-1	AMY	0.374988	11
Str8_12_ACCTGAAAGGTCGTGA-1	AMY	0.375967	12
Str8_12_ACCTGAACAAAGAGTT-1	AMY	0.398768	10
Str8_12_ACCTGAACAGTCGCAC-1	AMY	0.291345	0
Str8_12_ACCTGAACATGAGTAA-1	AMY	0.429976	9
Str8_12_ACCTGAAGTACGCTAT-1	AMY	0.385909	7
Str8_12_ACCTGAAGTATGAAGT-1	AMY	0.514363	1
Str8_12_ACCTGAAGTCTGTCAA-1	AMY	0.498309	1
Str8_12_ACCTGAAGTGACCGTC-1	AMY	0.249171	0
Str8_12_ACCTGAAGTTGGCCGT-1	AMY	0.422115	12
Str8_12_ACCTGAAGTTTCGGCG-1	AMY	0.282107	0
Str8_12_ACCTGAATCGTTGTAG-1	AMY	0.518676	13
Str8_12_ACCTGAATCTAGTACG-1	AMY	0.412524	2
Str8_12_ACCTGAATCTCATTTG-1	AMY	0.214697	4
Str8_12_ACCTGTCAGCACCCAC-1	AMY	0.492129	17
Str8_12_ACCTGTCAGCTGGCCT-1	AMY	0.29374	0
Str8_12_ACCTGTCAGGAAGTAG-1	AMY	0.464648	1
Str8_12_ACCTGTCAGGACAGCT-1	AMY	0.40796	5
Str8_12_ACCTGTCAGTTGCCCG-1	AMY	0.472742	15
Str8_12_ACCTGTCCAAGAGGCT-1	AMY	0.408632	2
Str8_12_ACCTGTCCAGGACTAG-1	AMY	0.40161	20
Str8_12_ACCTGTCCATAAGATG-1	AMY	0.269899	12
Str8_12_ACCTGTCCATCCTAAG-1	AMY	0.226462	0
Str8_12_ACCTGTCGTCGGCCTA-1	AMY	0.465368	18
Str8_12_ACCTGTCGTGTCTCCT-1	AMY	0.480807	3
Str8_12_ACCTGTCGTTCGGTCG-1	AMY	0.440568	13
Str8_12_ACCTGTCTCACTTGTT-1	AMY	0.287049	0
Str8_12_ACGATCAAGGATGCGT-1	AMY	0.428073	8
Str8_12_ACGATCAAGGCGATAC-1	AMY	0.117493	6
Str8_12_ACGATCACAAACGGCA-1	AMY	0.365036	4
Str8_12_ACGATCACACTCCCTA-1	AMY	0.395119	17
Str8_12_ACGATCACAGATTCGT-1	AMY	0.252094	0
Str8_12_ACGATCAGTTGCCAAT-1	AMY	0.408273	2
Str8_12_ACGATCATCACGGGAA-1	AMY	0.360518	11
Str8_12_ACGATCATCCGACGGT-1	AMY	0.325078	23
Str8_12_ACGATCATCGGCATCG-1	AMY	0.344177	12
Str8_12_ACGATCATCGTCAGAT-1	AMY	0.427095	19
Str8_12_ACGATGTAGAGCCGTA-1	AMY	0.459276	4
Str8_12_ACGATGTAGAGCTGCA-1	AMY	0.241967	0
Str8_12_ACGATGTAGGGAGAAT-1	AMY	0.401291	8
Str8_12_ACGATGTCAACCGTAT-1	AMY	0.222115	4
Str8_12_ACGATGTCAGGTGGAT-1	AMY	0.474101	16
Str8_12_ACGATGTGTACACGCC-1	AMY	0.562578	15
Str8_12_ACGATGTGTTCGATTG-1	AMY	0.37837	2
Str8_12_ACGATGTTCATTGTGG-1	AMY	0.275323	4
Str8_12_ACGATGTTCCACGTGG-1	AMY	0.294194	0
Str8_12_ACGATGTTCCATTGGA-1	AMY	0.320329	3
Str8_12_ACGATGTTCTATTCGT-1	AMY	0.459059	10
Str8_12_ACGATGTTCTGTTCAT-1	AMY	0.13481	6
Str8_12_ACGCACGAGAAGGATG-1	AMY	0.495205	20
Str8_12_ACGCACGAGCTCCGAC-1	AMY	0.53379	1
Str8_12_ACGCACGAGGCGTCCT-1	AMY	0.21101	0
Str8_12_ACGCACGAGGTATAGT-1	AMY	0.247603	0
Str8_12_ACGCACGAGTGGTCAG-1	AMY	0.377188	10
Str8_12_ACGCACGCAGCAGTTT-1	AMY	0.481384	18
Str8_12_ACGCACGCAGTTCACA-1	AMY	0.40724	2
Str8_12_ACGCACGCATGTGGTT-1	AMY	0.518709	22
Str8_12_ACGCACGGTACATACC-1	AMY	0.541959	13
Str8_12_ACGCACGGTCGCTCGA-1	AMY	0.421839	13
Str8_12_ACGCACGGTTCGGCGT-1	AMY	0.543279	13
Str8_12_ACGCACGGTTTACACG-1	AMY	0.515075	22
Str8_12_ACGCACGTCCGACATA-1	AMY	0.341284	3
Str8_12_ACGCACGTCGGACAAG-1	AMY	0.409045	19
Str8_12_ACGGAAGAGGTCCCTG-1	AMY	0.307769	5
Str8_12_ACGGAAGAGTAATACG-1	AMY	0.484327	17
Str8_12_ACGGAAGGTAACAGGC-1	AMY	0.450426	1
Str8_12_ACGGAAGGTAAGCGGT-1	AMY	0.406597	21
Str8_12_ACGGAAGGTACCTGTA-1	AMY	0.416187	18
Str8_12_ACGGAAGGTATCAGGG-1	AMY	0.464908	18
Str8_12_ACGGAAGGTGCAATAA-1	AMY	0.40607	20
Str8_12_ACGGAAGTCTAAACGC-1	AMY	0.284462	7
Str8_12_ACGGAAGTCTGTCCGT-1	AMY	0.543868	15
Str8_12_ACGGGTCAGACGGATC-1	AMY	0.239553	0
Str8_12_ACGGGTCAGCAAGTCG-1	AMY	0.43954	1
Str8_12_ACGGGTCAGCCAGACA-1	AMY	0.392258	7
Str8_12_ACGGGTCAGCGGTAAC-1	AMY	0.255329	23
Str8_12_ACGGGTCAGCTCTGTA-1	AMY	0.448209	14
Str8_12_ACGGGTCAGGAGAGTA-1	AMY	0.438812	1
Str8_12_ACGGGTCAGGTCCCTG-1	AMY	0.340351	19
Str8_12_ACGGGTCCACAAATGA-1	AMY	0.275364	0
Str8_12_ACGGGTCCACACAGAG-1	AMY	0.468382	20
Str8_12_ACGGGTCCAGTCCGTG-1	AMY	0.50798	17
Str8_12_ACGGGTCCATCTCATT-1	AMY	0.46359	1
Str8_12_ACGGGTCCATGATGCT-1	AMY	0.468168	18
Str8_12_ACGGGTCGTGTCCAAT-1	AMY	0.417766	14
Str8_12_ACGGGTCGTTAAGCAA-1	AMY	0.437707	19
Str8_12_ACGGGTCTCAAACGAA-1	AMY	0.458745	16
Str8_12_ACGGGTCTCCAGCACG-1	AMY	0.405834	5
Str8_12_ACGGGTCTCCGCAGTG-1	AMY	0.263882	23
Str8_12_ACGGGTCTCGTTTACT-1	AMY	0.4688	21
Str8_12_ACGGGTCTCTCATTGT-1	AMY	0.425501	8
Str8_12_ACGGTCGAGGCAGTCA-1	AMY	0.316634	11
Str8_12_ACGGTCGAGGGAGGAC-1	AMY	0.341643	10
Str8_12_ACGGTCGCAATGTCTG-1	AMY	0.471611	18
Str8_12_ACGGTCGCAGCTAACT-1	AMY	0.392649	9
Str8_12_ACGGTCGCATCTTTCA-1	AMY	0.445125	21
Str8_12_ACGGTCGGTTTAGAGA-1	AMY	0.502681	3
Str8_12_ACGGTCGTCAACGTGT-1	AMY	0.424597	1
Str8_12_ACGGTCGTCAAGTGGG-1	AMY	0.444322	19
Str8_12_ACGGTCGTCACTGGGC-1	AMY	0.323403	9
Str8_12_ACGGTCGTCAGCATTG-1	AMY	0.358231	2
Str8_12_ACGGTCGTCAGTCCGG-1	AMY	0.380326	7
Str8_12_ACGGTCGTCCTGGGAC-1	AMY	0.342334	4
Str8_12_ACGGTCGTCGTTAGTG-1	AMY	0.529669	22
Str8_12_ACGGTCGTCTCCCTAG-1	AMY	0.264873	0
Str8_12_ACGGTTAAGAGTGAAG-1	AMY	0.530893	21
Str8_12_ACGGTTAAGCATGCGA-1	AMY	0.128022	6
Str8_12_ACGGTTAAGTGCACAG-1	AMY	0.282936	3
Str8_12_ACGGTTACAAGGTCGA-1	AMY	0.126794	6
Str8_12_ACGGTTACAGCACCCA-1	AMY	0.515188	16
Str8_12_ACGGTTACAGGGTCTC-1	AMY	0.239721	0
Str8_12_ACGGTTAGTAACATGA-1	AMY	0.296096	3
Str8_12_ACGGTTAGTAATGCGG-1	AMY	0.484676	1
Str8_12_ACGGTTAGTTTCCCAC-1	AMY	0.226222	0
Str8_12_ACGGTTATCAACCTTT-1	AMY	0.494419	22
Str8_12_ACGGTTATCTGTAAGC-1	AMY	0.502453	22
Str8_12_ACGGTTATCTTCGGAA-1	AMY	0.409821	11
Str8_12_ACGTAACAGACTTCAC-1	AMY	0.200154	0
Str8_12_ACGTAACAGGCATTTC-1	AMY	0.220581	0
Str8_12_ACGTAACAGTCAGAGC-1	AMY	0.130063	6
Str8_12_ACGTAACCAACGATCT-1	AMY	0.375071	15
Str8_12_ACGTAACCACATTCGA-1	AMY	0.3969	3
Str8_12_ACGTAACCAGACCCGT-1	AMY	0.229133	6
Str8_12_ACGTAACCAGCTACTA-1	AMY	0.253271	0
Str8_12_ACGTAACCATATACCG-1	AMY	0.432937	7
Str8_12_ACGTAACTCACTTCTA-1	AMY	0.472292	1
Str8_12_ACGTAACTCCTTACCG-1	AMY	0.53434	14
Str8_12_ACGTAACTCTATGTGG-1	AMY	0.466911	1
Str8_12_ACGTAACTCTCGGTCT-1	AMY	0.318657	17
Str8_12_ACGTAACTCTGTGCAA-1	AMY	0.495626	13
Str8_12_ACGTACAAGGCCTTGC-1	AMY	0.4663	1
Str8_12_ACGTACAAGTAACGAT-1	AMY	0.384253	9
Str8_12_ACGTACAAGTACAACA-1	AMY	0.35219	9
Str8_12_ACGTACACACACCTTC-1	AMY	0.496921	15
Str8_12_ACGTACACAGCGTACC-1	AMY	0.487081	21
Str8_12_ACGTACACAGTATGAA-1	AMY	0.349262	7
Str8_12_ACGTACACATGGAGAC-1	AMY	0.21286	0
Str8_12_ACGTACAGTATTTCCT-1	AMY	0.451425	8
Str8_12_ACGTACAGTCCGGCAT-1	AMY	0.388037	1
Str8_12_ACGTACAGTCGCGTCA-1	AMY	0.20668	17
Str8_12_ACGTACAGTCGTCATA-1	AMY	0.424629	16
Str8_12_ACGTACAGTGCTATTG-1	AMY	0.209918	17
Str8_12_ACGTACATCAGCAATC-1	AMY	0.408842	7
Str8_12_ACGTACATCCGCCTAT-1	AMY	0.428383	3
Str8_12_ACGTACATCGTAGGAG-1	AMY	0.401035	1
Str8_12_ACGTAGTAGGATACGC-1	AMY	0.46323	15
Str8_12_ACGTAGTCAAGACGAC-1	AMY	0.499377	14
Str8_12_ACGTAGTCAAGTGGTG-1	AMY	0.392872	5
Str8_12_ACGTAGTCACAACGCC-1	AMY	0.237095	0
Str8_12_ACGTAGTCATGGGAAC-1	AMY	0.554862	1
Str8_12_ACGTAGTCATTGGCAT-1	AMY	0.468155	19
Str8_12_ACGTAGTGTAACTGCT-1	AMY	0.260641	4
Str8_12_ACGTAGTGTCGGAACA-1	AMY	0.252831	0
Str8_12_ACGTAGTGTGATTGGG-1	AMY	0.48365	21
Str8_12_ACGTAGTGTGCGGTAA-1	AMY	0.420075	1
Str8_12_ACGTAGTTCACCCATC-1	AMY	0.423919	1
Str8_12_ACGTAGTTCGCTAATG-1	AMY	0.429479	2
Str8_12_ACGTCCTAGAGCCGAT-1	AMY	0.390753	3
Str8_12_ACGTCCTAGATGAAGG-1	AMY	0.390106	8
Str8_12_ACGTCCTAGATGACAT-1	AMY	0.255008	0
Str8_12_ACGTCCTCACTGTTCC-1	AMY	0.29844	0
Str8_12_ACGTCCTCAGCAGGAT-1	AMY	0.231943	0
Str8_12_ACGTCCTCAGCTGAGA-1	AMY	0.45226	17
Str8_12_ACGTCCTCAGTCCCGA-1	AMY	0.466083	18
Str8_12_ACGTCCTGTCACAATC-1	AMY	0.345848	11
Str8_12_ACGTCCTGTGCCGAAA-1	AMY	0.363502	16
Str8_12_ACGTCCTGTTGCCAAT-1	AMY	0.458692	18
Str8_12_ACGTCCTTCAACGCTA-1	AMY	0.421983	19
Str8_12_ACGTCCTTCAAGGCTT-1	AMY	0.156831	4
Str8_12_ACGTCCTTCATCAGTG-1	AMY	0.433525	10
Str8_12_ACGTCCTTCATCGACA-1	AMY	0.457049	1
Str8_12_ACGTCCTTCATTACGG-1	AMY	0.290793	4
Str8_12_ACGTCCTTCGCAAGAG-1	AMY	0.466208	10
Str8_12_ACGTTCCAGATCGGTG-1	AMY	0.422756	7
Str8_12_ACGTTCCAGTGCTCGC-1	AMY	0.232467	0
Str8_12_ACGTTCCAGTGTACAA-1	AMY	0.430305	17
Str8_12_ACGTTCCCAAAGGGTC-1	AMY	0.327207	0
Str8_12_ACGTTCCCATACAGAA-1	AMY	0.260527	16
Str8_12_ACGTTCCCATTAAAGG-1	AMY	0.24282	0
Str8_12_ACGTTCCGTACGACTT-1	AMY	0.400738	1
Str8_12_ACGTTCCGTACTAACC-1	AMY	0.302697	0
Str8_12_ACGTTCCGTCTAGTGT-1	AMY	0.366002	10
Str8_12_ACGTTCCGTGTAAACA-1	AMY	0.484039	1
Str8_12_ACGTTCCGTTAGAGTA-1	AMY	0.448185	16
Str8_12_ACGTTCCGTTTGGAAA-1	AMY	0.350734	11
Str8_12_ACGTTCCTCACCATGA-1	AMY	0.36585	9
Str8_12_ACGTTCCTCGGTAGAG-1	AMY	0.373944	5
Str8_12_ACGTTCCTCGTCTAAG-1	AMY	0.322633	0
Str8_12_ACTACGAAGCCTGCCA-1	AMY	0.443179	8
Str8_12_ACTACGAAGCTCACTA-1	AMY	0.492983	1
Str8_12_ACTACGAAGGAAAGTG-1	AMY	0.401054	8
Str8_12_ACTACGAAGTCATGGG-1	AMY	0.17453	6
Str8_12_ACTACGACAATCGCCG-1	AMY	0.522115	13
Str8_12_ACTACGACAATTCTCT-1	AMY	0.396592	3
Str8_12_ACTACGACACGGTGTC-1	AMY	0.514991	1
Str8_12_ACTACGACAGCGGTCT-1	AMY	0.39182	2
Str8_12_ACTACGAGTAGCGAGT-1	AMY	0.160927	6
Str8_12_ACTACGAGTGATGGCA-1	AMY	0.422039	17
Str8_12_ACTACGATCATGTCTT-1	AMY	0.211405	4
Str8_12_ACTACGATCCGTGGGT-1	AMY	0.458057	12
Str8_12_ACTACGATCCTTCAGC-1	AMY	0.267974	0
Str8_12_ACTACGATCGCCCAGA-1	AMY	0.223235	0
Str8_12_ACTATCTAGCAGGTCA-1	AMY	0.44991	20
Str8_12_ACTATCTAGCGTGAAC-1	AMY	0.419068	12
Str8_12_ACTATCTAGCGTGCTC-1	AMY	0.544579	7
Str8_12_ACTATCTAGGTAGACC-1	AMY	0.231714	0
Str8_12_ACTATCTAGTATCTGC-1	AMY	0.466562	21
Str8_12_ACTATCTCAAACCACT-1	AMY	0.278854	4
Str8_12_ACTATCTCAAATTGCC-1	AMY	0.331433	0
Str8_12_ACTATCTCACAGTCCG-1	AMY	0.479512	14
Str8_12_ACTATCTCAGCCTTCT-1	AMY	0.426414	17
Str8_12_ACTATCTCATGTTCGA-1	AMY	0.293987	0
Str8_12_ACTATCTGTATCGCTA-1	AMY	0.448279	9
Str8_12_ACTATCTGTGAACCGA-1	AMY	0.44169	8
Str8_12_ACTATCTGTTGGACCC-1	AMY	0.282096	0
Str8_12_ACTATCTTCAAGCCGC-1	AMY	0.22416	0
Str8_12_ACTATCTTCGTGCAGC-1	AMY	0.468659	19
Str8_12_ACTATCTTCTTCGGAA-1	AMY	0.42089	9
Str8_12_ACTATGGAGGATAATC-1	AMY	0.476221	1
Str8_12_ACTATGGAGGTCTGGA-1	AMY	0.442291	16
Str8_12_ACTATGGAGTGAATAC-1	AMY	0.449781	9
Str8_12_ACTATGGAGTGCTAGG-1	AMY	0.254941	4
Str8_12_ACTATGGCACCCGTAG-1	AMY	0.429881	14
Str8_12_ACTATGGCAGGAGGAG-1	AMY	0.220141	17
Str8_12_ACTATGGCATCGATCA-1	AMY	0.193336	0
Str8_12_ACTATGGCATGAGGGT-1	AMY	0.383109	20
Str8_12_ACTATGGGTATGGAGC-1	AMY	0.216045	4
Str8_12_ACTATGGGTGTTAAAG-1	AMY	0.438969	19
Str8_12_ACTATGGGTTACGCCG-1	AMY	0.408562	2
Str8_12_ACTATGGTCCGGTAAT-1	AMY	0.297199	0
Str8_12_ACTATGGTCGGAGTAG-1	AMY	0.32086	7
Str8_12_ACTATGGTCTACGCAA-1	AMY	0.419321	7
Str8_12_ACTATGGTCTAGCCAA-1	AMY	0.439337	9
Str8_12_ACTATTCAGACCTCAT-1	AMY	0.389297	2
Str8_12_ACTATTCAGGGCAACT-1	AMY	0.201826	0
Str8_12_ACTATTCAGTCTAGCT-1	AMY	0.325815	0
Str8_12_ACTATTCAGTTACGTC-1	AMY	0.475863	9
Str8_12_ACTATTCCAACTGAAA-1	AMY	0.516217	15
Str8_12_ACTATTCCACAGTCAT-1	AMY	0.442264	1
Str8_12_ACTATTCCACCAATTG-1	AMY	0.227397	0
Str8_12_ACTATTCCACTTCAGA-1	AMY	0.273959	4
Str8_12_ACTATTCCAGAGACTG-1	AMY	0.253233	23
Str8_12_ACTATTCGTAGCCCTG-1	AMY	0.412533	20
Str8_12_ACTATTCGTCCATAGT-1	AMY	0.327318	11
Str8_12_ACTATTCGTGTTCCTC-1	AMY	0.429526	21
Str8_12_ACTATTCGTTGGCTAT-1	AMY	0.249708	0
Str8_12_ACTATTCTCGACGATT-1	AMY	0.52416	21
Str8_12_ACTATTCTCGTAGTCA-1	AMY	0.47001	1
Str8_12_ACTATTCTCGTCAGAT-1	AMY	0.303966	0
Str8_12_ACTCCCAAGCTAGATA-1	AMY	0.339516	3
Str8_12_ACTCCCAAGGCTAGCA-1	AMY	0.372182	7
Str8_12_ACTCCCAGTAAGGTCG-1	AMY	0.389153	11
Str8_12_ACTCCCAGTCCGTACG-1	AMY	0.417971	2
Str8_12_ACTCCCAGTGACTATC-1	AMY	0.227691	0
Str8_12_ACTCCCAGTGAGCTCC-1	AMY	0.493619	15
Str8_12_ACTCCCAGTGGACCAA-1	AMY	0.291252	0
Str8_12_ACTCCCAGTTCGGCTG-1	AMY	0.197194	4
Str8_12_ACTCCCAGTTCGTGCG-1	AMY	0.390935	2
Str8_12_ACTCCCATCATCAGTG-1	AMY	0.409677	2
Str8_12_ACTCCCATCCTGTACC-1	AMY	0.271125	0
Str8_12_ACTCTCGAGAAGGCTC-1	AMY	0.397923	2
Str8_12_ACTCTCGAGACCATTC-1	AMY	0.434978	5
Str8_12_ACTCTCGCAAACGAGC-1	AMY	0.394333	1
Str8_12_ACTCTCGCAACTCCAA-1	AMY	0.400538	14
Str8_12_ACTCTCGCAGGCTCTG-1	AMY	0.385602	5
Str8_12_ACTCTCGGTGAACGGT-1	AMY	0.449291	1
Str8_12_ACTCTCGGTTCGGACC-1	AMY	0.449421	8
Str8_12_ACTCTCGGTTCTCACC-1	AMY	0.441818	20
Str8_12_ACTCTCGTCAGGGATG-1	AMY	0.559986	13
Str8_12_ACTCTCGTCTAGCATG-1	AMY	0.50102	16
Str8_12_ACTCTCGTCTCTATGT-1	AMY	0.43798	16
Str8_12_ACTGATGAGAATCGCG-1	AMY	0.383315	2
Str8_12_ACTGATGCACACGTGC-1	AMY	0.403193	2
Str8_12_ACTGATGCACATGGTT-1	AMY	0.473673	1
Str8_12_ACTGATGCACTAAACC-1	AMY	0.408363	18
Str8_12_ACTGATGCACTATCGA-1	AMY	0.470718	1
Str8_12_ACTGATGCATCTATCT-1	AMY	0.430397	2
Str8_12_ACTGATGCATTGACCA-1	AMY	0.554444	13
Str8_12_ACTGATGCATTGGGAG-1	AMY	0.399878	9
Str8_12_ACTGATGGTGGCGTAA-1	AMY	0.507555	12
Str8_12_ACTGATGTCACCATAG-1	AMY	0.52484	1
Str8_12_ACTGATGTCCGAGAAG-1	AMY	0.205816	0
Str8_12_ACTGCAAAGCGAACTG-1	AMY	0.196084	0
Str8_12_ACTGCAAAGGTGAGCT-1	AMY	0.384043	3
Str8_12_ACTGCAAAGTTATGGA-1	AMY	0.253195	0
Str8_12_ACTGCAACAAATGGTA-1	AMY	0.215239	0
Str8_12_ACTGCAACAATTAGGA-1	AMY	0.403968	11
Str8_12_ACTGCAACATATAGCC-1	AMY	0.459677	18
Str8_12_ACTGCAACATCATCTT-1	AMY	0.305414	0
Str8_12_ACTGCAAGTAATGTGA-1	AMY	0.354951	15
Str8_12_ACTGCAAGTAGGTTTC-1	AMY	0.263677	0
Str8_12_ACTGCAAGTTCGGCGT-1	AMY	0.238115	0
Str8_12_ACTGCAAGTTTACGTG-1	AMY	0.436404	10
Str8_12_ACTGCAATCGGCATAT-1	AMY	0.205115	0
Str8_12_ACTGCAATCGGCTGGT-1	AMY	0.255775	0
Str8_12_ACTGCAATCTTAGGAC-1	AMY	0.196769	0
Str8_12_ACTGTCCAGCAGTAAT-1	AMY	0.392698	10
Str8_12_ACTGTCCAGTGTACCT-1	AMY	0.363028	5
Str8_12_ACTGTCCGTATGGAAT-1	AMY	0.488418	5
Str8_12_ACTGTCCGTCAAGTTC-1	AMY	0.416247	11
Str8_12_ACTGTCCGTCGTACAT-1	AMY	0.463953	1
Str8_12_ACTGTCCGTGATCATC-1	AMY	0.256269	0
Str8_12_ACTGTCCGTGGAGGTT-1	AMY	0.246872	0
Str8_12_ACTGTCCGTTCTAAGC-1	AMY	0.375552	2
Str8_12_ACTGTCCTCGTCTACC-1	AMY	0.190987	0
Str8_12_ACTGTCCTCTTCCACG-1	AMY	0.252057	0
Str8_12_ACTGTGACAACGCCCA-1	AMY	0.26853	0
Str8_12_ACTGTGACAACTACGT-1	AMY	0.203794	4
Str8_12_ACTGTGACACCATAAC-1	AMY	0.453861	12
Str8_12_ACTGTGACACTGCACG-1	AMY	0.154615	6
Str8_12_ACTGTGACAGAGTTCT-1	AMY	0.440583	21
Str8_12_ACTGTGAGTATGCGTT-1	AMY	0.408199	1
Str8_12_ACTGTGAGTATGGAGC-1	AMY	0.434336	8
Str8_12_ACTGTGAGTCCGGACT-1	AMY	0.432003	9
Str8_12_ACTGTGAGTTTGGAGG-1	AMY	0.417786	7
Str8_12_ACTGTGATCCTCTGCA-1	AMY	0.268628	0
Str8_12_ACTGTGATCTGGTGCG-1	AMY	0.232465	0
Str8_12_ACTTAGGAGAGATCGC-1	AMY	0.258307	3
Str8_12_ACTTAGGAGATCCGAG-1	AMY	0.429305	1
Str8_12_ACTTAGGAGGGCGAGA-1	AMY	0.418972	21
Str8_12_ACTTAGGAGTCTTGGT-1	AMY	0.207287	0
Str8_12_ACTTAGGCAAAGGGTC-1	AMY	0.412379	9
Str8_12_ACTTAGGCAAGGAGTC-1	AMY	0.157233	6
Str8_12_ACTTAGGCACACACGC-1	AMY	0.208279	4
Str8_12_ACTTAGGCACAGAGCA-1	AMY	0.268751	0
Str8_12_ACTTAGGCAGACCATT-1	AMY	0.34827	3
Str8_12_ACTTAGGCATATACCG-1	AMY	0.384713	10
Str8_12_ACTTAGGGTGTATTGC-1	AMY	0.486502	15
Str8_12_ACTTAGGGTTGCTCCT-1	AMY	0.25864	21
Str8_12_ACTTAGGTCGCTGTCT-1	AMY	0.313814	0
Str8_12_ACTTATCAGACGAGCT-1	AMY	0.109177	6
Str8_12_ACTTATCAGTTCGCAT-1	AMY	0.458862	2
Str8_12_ACTTATCCAATCGCAT-1	AMY	0.458944	23
Str8_12_ACTTATCCAGGATTCT-1	AMY	0.257949	0
Str8_12_ACTTATCCAGTTTCAG-1	AMY	0.452122	24
Str8_12_ACTTATCCATTATGCG-1	AMY	0.198384	0
Str8_12_ACTTATCGTTCGTTCC-1	AMY	0.344919	5
Str8_12_ACTTATCGTTGGCCTG-1	AMY	0.215908	0
Str8_12_ACTTATCTCCGGCAGT-1	AMY	0.415971	5
Str8_12_ACTTATCTCGCTAAAC-1	AMY	0.226039	0
Str8_12_ACTTCCGAGAGGATCC-1	AMY	0.428508	18
Str8_12_ACTTCCGCAAACGGCA-1	AMY	0.401367	3
Str8_12_ACTTCCGCAGTAGAGC-1	AMY	0.430686	19
Str8_12_ACTTCCGCATTCCTAT-1	AMY	0.250821	0
Str8_12_ACTTCCGGTAAGATTG-1	AMY	0.526611	15
Str8_12_ACTTCCGGTATTTCGG-1	AMY	0.139603	6
Str8_12_ACTTCCGGTCTGATCA-1	AMY	0.445365	16
Str8_12_ACTTCCGGTCTTGTCC-1	AMY	0.434861	14
Str8_12_ACTTCCGGTGCGACAA-1	AMY	0.408826	14
Str8_12_ACTTCCGTCACAGTGT-1	AMY	0.469477	8
Str8_12_ACTTCCGTCAGGACGA-1	AMY	0.417624	1
Str8_12_ACTTCCGTCATTTGCT-1	AMY	0.449015	1
Str8_12_ACTTCCGTCCGGCAAC-1	AMY	0.419381	17
Str8_12_ACTTCCGTCCTGGGAC-1	AMY	0.414634	5
Str8_12_ACTTCCGTCCTTACCG-1	AMY	0.417751	20
Str8_12_ACTTCCGTCGATAACC-1	AMY	0.225834	0
Str8_12_ACTTCCGTCGCACTCT-1	AMY	0.26499	4
Str8_12_ACTTCCGTCGTCGACG-1	AMY	0.392179	12
Str8_12_ACTTCCGTCTCGAACA-1	AMY	0.290546	0
Str8_12_ACTTCCGTCTCGTCGT-1	AMY	0.322715	3
Str8_12_ACTTCGCAGAGGGCGA-1	AMY	0.478425	18
Str8_12_ACTTCGCAGCAAGTCG-1	AMY	0.316089	0
Str8_12_ACTTCGCAGGTATTGA-1	AMY	0.193346	6
Str8_12_ACTTCGCCATATCGGT-1	AMY	0.449643	12
Str8_12_ACTTCGCCATGACACT-1	AMY	0.212803	4
Str8_12_ACTTCGCGTACCTTCC-1	AMY	0.448963	7
Str8_12_ACTTCGCGTAGTCTGT-1	AMY	0.225409	4
Str8_12_ACTTCGCGTCTAATCG-1	AMY	0.338426	10
Str8_12_ACTTCGCGTCTCACAA-1	AMY	0.309513	11
Str8_12_ACTTCGCTCTACAGGT-1	AMY	0.457473	16
Str8_12_ACTTCGCTCTTACGTT-1	AMY	0.406862	5
Str8_12_ACTTTCAAGAAACTGT-1	AMY	0.229198	0
Str8_12_ACTTTCAAGAAGGGAT-1	AMY	0.16593	6
Str8_12_ACTTTCAAGCCATTCA-1	AMY	0.346933	9
Str8_12_ACTTTCAAGGTTGAGC-1	AMY	0.473751	15
Str8_12_ACTTTCAAGTAAGCAT-1	AMY	0.404012	12
Str8_12_ACTTTCACAAACGTGG-1	AMY	0.389361	3
Str8_12_ACTTTCACAGAACCGA-1	AMY	0.449545	18
Str8_12_ACTTTCACATGACTTG-1	AMY	0.302684	0
Str8_12_ACTTTCAGTCGAATGG-1	AMY	0.381905	1
Str8_12_ACTTTCAGTGCACGCT-1	AMY	0.47099	1
Str8_12_ACTTTCATCACTCTTA-1	AMY	0.353706	0
Str8_12_ACTTTCATCGAGCCTG-1	AMY	0.325088	10
Str8_12_ACTTTCATCTTACGGA-1	AMY	0.364555	2
Str8_12_ACTTTGTAGATCCCAT-1	AMY	0.343445	11
Str8_12_ACTTTGTAGGACAAGA-1	AMY	0.266421	10
Str8_12_ACTTTGTAGTCGCGAA-1	AMY	0.463749	21
Str8_12_ACTTTGTCAAATTGCC-1	AMY	0.488823	7
Str8_12_ACTTTGTCAGATAAAC-1	AMY	0.236791	0
Str8_12_ACTTTGTCAGTAGGAC-1	AMY	0.365401	5
Str8_12_ACTTTGTGTGTTACTG-1	AMY	0.494675	17
Str8_12_ACTTTGTTCAAGAGTA-1	AMY	0.210184	0
Str8_12_ACTTTGTTCATTTACC-1	AMY	0.400638	10
Str8_12_ACTTTGTTCTACCTTA-1	AMY	0.39991	21
Str8_12_ACTTTGTTCTTGGGCG-1	AMY	0.506777	14
Str8_12_AGAAATGAGCTAGATA-1	AMY	0.50958	24
Str8_12_AGAAATGAGGGAGAAT-1	AMY	0.38997	8
Str8_12_AGAAATGAGTAATCCC-1	AMY	0.311524	23
Str8_12_AGAAATGCAAACTAAG-1	AMY	0.435363	10
Str8_12_AGAAATGCAGATACCT-1	AMY	0.4852	14
Str8_12_AGAAATGCATACTGAC-1	AMY	0.468347	1
Str8_12_AGAAATGCATGCCATA-1	AMY	0.218604	0
Str8_12_AGAAATGTCCCATTCG-1	AMY	0.397597	8
Str8_12_AGAAATGTCGCACGAC-1	AMY	0.291636	4
Str8_12_AGAAATGTCTGGGCCA-1	AMY	0.393471	16
Str8_12_AGAACAAAGAAATCCA-1	AMY	0.363596	7
Str8_12_AGAACAAAGAGAATCT-1	AMY	0.154223	0
Str8_12_AGAACAAAGATTAGAC-1	AMY	0.377391	9
Str8_12_AGAACAAAGGGTATAT-1	AMY	0.159294	6
Str8_12_AGAACAACAACGCATT-1	AMY	0.466574	13
Str8_12_AGAACAACACGTCATA-1	AMY	0.362578	5
Str8_12_AGAACAACACTAACGT-1	AMY	0.235861	0
Str8_12_AGAACAACATAAGCAA-1	AMY	0.238764	0
Str8_12_AGAACAAGTACCTTCC-1	AMY	0.468576	1
Str8_12_AGAACAAGTCCTATAG-1	AMY	0.425193	9
Str8_12_AGAACAAGTTACGTAC-1	AMY	0.216368	0
Str8_12_AGAACAAGTTGACGGA-1	AMY	0.292613	4
Str8_12_AGAACAATCACAGAGG-1	AMY	0.233201	5
Str8_12_AGAACCTAGACAGTCG-1	AMY	0.492662	15
Str8_12_AGAACCTAGATGCTTC-1	AMY	0.25891	0
Str8_12_AGAACCTAGCAGGCTA-1	AMY	0.501116	1
Str8_12_AGAACCTAGCTTTCCC-1	AMY	0.258816	4
Str8_12_AGAACCTCAACGATCT-1	AMY	0.340089	3
Str8_12_AGAACCTCACTGAGGA-1	AMY	0.416954	9
Str8_12_AGAACCTGTAGCACAG-1	AMY	0.321411	1
Str8_12_AGAACCTGTCTGTCAA-1	AMY	0.269733	4
Str8_12_AGAACCTGTGCCCTTT-1	AMY	0.396523	16
Str8_12_AGAACCTGTTGCCTAA-1	AMY	0.401012	14
Str8_12_AGAACCTGTTTACTTC-1	AMY	0.39851	11
Str8_12_AGAACCTTCCACTTTA-1	AMY	0.209119	4
Str8_12_AGAACCTTCGTTAGTG-1	AMY	0.304795	0
Str8_12_AGAACCTTCTATACTC-1	AMY	0.149131	6
Str8_12_AGAAGCGAGAAACTGT-1	AMY	0.441701	15
Str8_12_AGAAGCGAGGAACTCG-1	AMY	0.349749	23
Str8_12_AGAAGCGAGTAGGCCA-1	AMY	0.462782	8
Str8_12_AGAAGCGCAAAGGATT-1	AMY	0.179782	6
Str8_12_AGAAGCGCAAATGATG-1	AMY	0.131576	6
Str8_12_AGAAGCGCACCTGCAG-1	AMY	0.41454	12
Str8_12_AGAAGCGCACGCCACA-1	AMY	0.342028	12
Str8_12_AGAAGCGCAGGACTTT-1	AMY	0.512916	3
Str8_12_AGAAGCGGTACGACAG-1	AMY	0.286959	5
Str8_12_AGAAGCGGTCAGGTAG-1	AMY	0.273558	0
Str8_12_AGAAGCGGTCGATGCC-1	AMY	0.33154	1
Str8_12_AGAAGCGGTCTTCTAT-1	AMY	0.242971	0
Str8_12_AGAAGCGGTGCTTCAA-1	AMY	0.441625	12
Str8_12_AGAAGCGGTTGAGTCT-1	AMY	0.510025	8
Str8_12_AGAAGCGGTTGCACGC-1	AMY	0.190623	0
Str8_12_AGAAGCGTCAACTTTC-1	AMY	0.42712	1
Str8_12_AGAAGCGTCACCGGGT-1	AMY	0.422713	17
Str8_12_AGAAGCGTCGAAGCAG-1	AMY	0.275041	3
Str8_12_AGAAGTAAGAGATGCC-1	AMY	0.431601	10
Str8_12_AGAAGTAAGCATTTGC-1	AMY	0.386042	0
Str8_12_AGAAGTACAAACTAGA-1	AMY	0.48832	16
Str8_12_AGAAGTACAAGGCTTT-1	AMY	0.454871	15
Str8_12_AGAAGTACAAGTATAG-1	AMY	0.243978	0
Str8_12_AGAAGTACAATACCCA-1	AMY	0.338421	2
Str8_12_AGAAGTACACGCGCTA-1	AMY	0.467005	14
Str8_12_AGAAGTACATGTGCCG-1	AMY	0.424155	8
Str8_12_AGAAGTAGTATCGCTA-1	AMY	0.456779	19
Str8_12_AGAAGTAGTCATATGC-1	AMY	0.415947	8
Str8_12_AGAAGTAGTGACTCGC-1	AMY	0.466449	5
Str8_12_AGAAGTATCACCTCTG-1	AMY	0.450406	8
Str8_12_AGAAGTATCGCGCCAA-1	AMY	0.393287	18
Str8_12_AGAAGTATCGGTCATA-1	AMY	0.432109	3
Str8_12_AGAAGTATCTTCACGC-1	AMY	0.134731	6
Str8_12_AGACAAAAGCGAGGAG-1	AMY	0.148521	6
Str8_12_AGACAAAAGCTCACTA-1	AMY	0.36893	5
Str8_12_AGACAAAAGGGCATGT-1	AMY	0.365693	10
Str8_12_AGACAAAAGTTGTCAC-1	AMY	0.200289	0
Str8_12_AGACAAACAAGAGATT-1	AMY	0.379068	7
Str8_12_AGACAAACAATAGTCC-1	AMY	0.503069	15
Str8_12_AGACAAACAGCGTATT-1	AMY	0.362047	21
Str8_12_AGACAAACAGGGATAC-1	AMY	0.474695	12
Str8_12_AGACAAACATAGCTGT-1	AMY	0.217479	0
Str8_12_AGACAAAGTGGAGAAA-1	AMY	0.205586	0
Str8_12_AGACAAAGTTAATCGC-1	AMY	0.42977	16
Str8_12_AGACAAATCAATGCAC-1	AMY	0.406164	2
Str8_12_AGACAAATCACTGCTC-1	AMY	0.481111	19
Str8_12_AGACAAATCCTAGCTC-1	AMY	0.19806	0
Str8_12_AGACAAATCTTTCTAG-1	AMY	0.461421	12
Str8_12_AGACACTAGCTAGAGC-1	AMY	0.485793	8
Str8_12_AGACACTAGGCCTTGC-1	AMY	0.176806	0
Str8_12_AGACACTAGGTAGCCA-1	AMY	0.373305	9
Str8_12_AGACACTAGTAACCTC-1	AMY	0.367779	5
Str8_12_AGACACTAGTACTGGG-1	AMY	0.260075	4
Str8_12_AGACACTAGTGAATAC-1	AMY	0.465722	13
Str8_12_AGACACTCATAATGAG-1	AMY	0.459677	21
Str8_12_AGACACTCATGTGCCG-1	AMY	0.449885	10
Str8_12_AGACACTCATGTGCTA-1	AMY	0.462697	18
Str8_12_AGACACTGTGCAACAG-1	AMY	0.123559	6
Str8_12_AGACACTGTGTGCTTA-1	AMY	0.439151	2
Str8_12_AGACACTTCAACACGT-1	AMY	0.299949	4
Str8_12_AGACACTTCAAGAGTA-1	AMY	0.413957	1
Str8_12_AGACACTTCATTTACC-1	AMY	0.393563	9
Str8_12_AGACACTTCGAAGGAC-1	AMY	0.189644	6
Str8_12_AGACACTTCTTAGCCC-1	AMY	0.433807	17
Str8_12_AGACAGGAGATCGCTT-1	AMY	0.238755	0
Str8_12_AGACAGGAGGAGTCTG-1	AMY	0.359943	7
Str8_12_AGACAGGAGTCACGCC-1	AMY	0.332927	10
Str8_12_AGACAGGCAAAGCTCT-1	AMY	0.25905	0
Str8_12_AGACAGGCAAATGGCG-1	AMY	0.442806	8
Str8_12_AGACAGGCAAGTGCTT-1	AMY	0.295412	0
Str8_12_AGACAGGCAATTAGGA-1	AMY	0.242265	0
Str8_12_AGACAGGCACAACGAG-1	AMY	0.369011	11
Str8_12_AGACAGGCAGGGATAC-1	AMY	0.166959	6
Str8_12_AGACAGGCAGTATGAA-1	AMY	0.432551	8
Str8_12_AGACAGGCATAGAATG-1	AMY	0.225981	0
Str8_12_AGACAGGGTACGATTC-1	AMY	0.492444	22
Str8_12_AGACAGGGTACGCTTA-1	AMY	0.447693	10
Str8_12_AGACAGGGTCGGAAAC-1	AMY	0.463418	15
Str8_12_AGACAGGGTCTCTCAC-1	AMY	0.195735	0
Str8_12_AGACAGGGTGCCCTTT-1	AMY	0.31388	21
Str8_12_AGACAGGGTGTTACAC-1	AMY	0.537542	21
Str8_12_AGACAGGTCAAATAGG-1	AMY	0.221605	16
Str8_12_AGACAGGTCACCCTGT-1	AMY	0.301405	4
Str8_12_AGACAGGTCCACTTTA-1	AMY	0.301743	22
Str8_12_AGACAGGTCGCCTTGT-1	AMY	0.244407	0
Str8_12_AGACAGGTCGTGCAGC-1	AMY	0.314311	2
Str8_12_AGACCATAGAAATCCA-1	AMY	0.266116	0
Str8_12_AGACCATAGCACTCGC-1	AMY	0.450617	8
Str8_12_AGACCATCAAACACGG-1	AMY	0.253762	4
Str8_12_AGACCATCAAGCGAAC-1	AMY	0.390472	10
Str8_12_AGACCATCATCCTTGC-1	AMY	0.146879	6
Str8_12_AGACCATCATCGATCA-1	AMY	0.416185	20
Str8_12_AGACCATGTACCAGAG-1	AMY	0.563125	15
Str8_12_AGACCATGTCAAGGCA-1	AMY	0.252843	0
Str8_12_AGACCATGTCTGTGTA-1	AMY	0.391227	5
Str8_12_AGACCATGTGTATACC-1	AMY	0.262436	4
Str8_12_AGACCATGTTTACACG-1	AMY	0.312205	0
Str8_12_AGACCATGTTTATGCG-1	AMY	0.492795	9
Str8_12_AGACCATTCACGGGAA-1	AMY	0.251398	0
Str8_12_AGACCATTCCTATTGT-1	AMY	0.480625	1
Str8_12_AGACCATTCTCCAATT-1	AMY	0.231021	0
Str8_12_AGACCCGAGCAGATAT-1	AMY	0.437137	21
Str8_12_AGACCCGAGCCTGTGC-1	AMY	0.415253	9
Str8_12_AGACCCGAGGGAACAA-1	AMY	0.370472	3
Str8_12_AGACCCGCAACACGTT-1	AMY	0.445203	17
Str8_12_AGACCCGCACAGTATC-1	AMY	0.34866	15
Str8_12_AGACCCGGTACAGTTC-1	AMY	0.471285	1
Str8_12_AGACCCGGTATGAGCG-1	AMY	0.541427	22
Str8_12_AGACCCGGTGCCTAAT-1	AMY	0.22989	0
Str8_12_AGACCCGGTGCGTTTA-1	AMY	0.310662	0
Str8_12_AGACCCGGTTGGAGGT-1	AMY	0.321888	4
Str8_12_AGACCCGTCAAATGCC-1	AMY	0.533348	22
Str8_12_AGACCCGTCATTTACC-1	AMY	0.447806	20
Str8_12_AGACCCGTCCATGATG-1	AMY	0.370354	11
Str8_12_AGACCCGTCCGTGGCA-1	AMY	0.202424	0
Str8_12_AGACCCGTCGTTGTAG-1	AMY	0.313036	14
Str8_12_AGACCCGTCTCCATAT-1	AMY	0.423511	9
Str8_12_AGACTCAAGAGGTGCT-1	AMY	0.390656	9
Str8_12_AGACTCAAGCTCCCTT-1	AMY	0.445285	7
Str8_12_AGACTCACACACGTGC-1	AMY	0.159994	6
Str8_12_AGACTCACACTAGTAC-1	AMY	0.429609	10
Str8_12_AGACTCACATCTAACG-1	AMY	0.478245	18
Str8_12_AGACTCAGTAATCAGA-1	AMY	0.246959	0
Str8_12_AGACTCATCCACGTAA-1	AMY	0.186847	0
Str8_12_AGAGAATAGATCACTC-1	AMY	0.229275	0
Str8_12_AGAGAATAGCGCCATC-1	AMY	0.512617	13
Str8_12_AGAGAATCACATTCTT-1	AMY	0.384807	2
Str8_12_AGAGAATCATAGAAAC-1	AMY	0.475228	13
Str8_12_AGAGAATCATCCTGTC-1	AMY	0.205162	0
Str8_12_AGAGAATCATCGTCCT-1	AMY	0.38386	2
Str8_12_AGAGAATGTACCCACG-1	AMY	0.47701	20
Str8_12_AGAGAATTCAGTCACA-1	AMY	0.458385	1
Str8_12_AGAGAATTCATCTACT-1	AMY	0.197317	0
Str8_12_AGAGAATTCTTTGCGC-1	AMY	0.204536	0
Str8_12_AGAGAGCAGACATGCG-1	AMY	0.475174	3
Str8_12_AGAGAGCAGGGAGAAT-1	AMY	0.243783	0
Str8_12_AGAGAGCAGTCACTCA-1	AMY	0.513737	22
Str8_12_AGAGAGCCACGCGTGT-1	AMY	0.272925	3
Str8_12_AGAGAGCGTAACACCT-1	AMY	0.137077	6
Str8_12_AGAGAGCGTAATGATG-1	AMY	0.381599	2
Str8_12_AGAGAGCGTAGATTAG-1	AMY	0.407489	8
Str8_12_AGAGAGCGTCCACAGC-1	AMY	0.319983	1
Str8_12_AGAGAGCGTGTACATC-1	AMY	0.115224	6
Str8_12_AGAGAGCGTTCTCTAT-1	AMY	0.400946	18
Str8_12_AGAGAGCTCAAAGCCT-1	AMY	0.411995	5
Str8_12_AGAGAGCTCTACCAGA-1	AMY	0.410345	19
Str8_12_AGAGAGCTCTCGTTTA-1	AMY	0.429093	9
Str8_12_AGAGAGCTCTGTACAG-1	AMY	0.333017	2
Str8_12_AGAGAGCTCTTGCAGA-1	AMY	0.532732	13
Str8_12_AGAGCAGAGCAGAAAG-1	AMY	0.493875	15
Str8_12_AGAGCAGAGCTAATCC-1	AMY	0.470732	1
Str8_12_AGAGCAGAGTACAACA-1	AMY	0.186463	0
Str8_12_AGAGCAGCATGTCGTA-1	AMY	0.421265	1
Str8_12_AGAGCAGGTCCCACGA-1	AMY	0.443707	18
Str8_12_AGAGCAGGTTAACCTG-1	AMY	0.308271	7
Str8_12_AGAGCAGGTTCGGGTC-1	AMY	0.465973	15
Str8_12_AGAGCAGGTTCTCGCT-1	AMY	0.220301	0
Str8_12_AGAGCAGGTTGCGAAG-1	AMY	0.193556	0
Str8_12_AGAGCAGTCAGCCCAG-1	AMY	0.457554	21
Str8_12_AGAGCAGTCGGCAGTC-1	AMY	0.497757	16
Str8_12_AGAGCAGTCTCTGCTG-1	AMY	0.44077	10
Str8_12_AGAGCAGTCTGCTAGA-1	AMY	0.486805	1
Str8_12_AGAGCAGTCTGTCCCA-1	AMY	0.272298	23
Str8_12_AGAGCCCAGAAACTCA-1	AMY	0.43422	19
Str8_12_AGAGCCCAGCTCGGCT-1	AMY	0.357283	8
Str8_12_AGAGCCCCAAAGACTA-1	AMY	0.513936	14
Str8_12_AGAGCCCCAAGACGGT-1	AMY	0.222522	4
Str8_12_AGAGCCCCACCGCTGA-1	AMY	0.413713	12
Str8_12_AGAGCCCCAGGCACTC-1	AMY	0.376123	21
Str8_12_AGAGCCCCAGTAGGAC-1	AMY	0.428238	1
Str8_12_AGAGCCCCATGAGAAT-1	AMY	0.383166	9
Str8_12_AGAGCCCGTCGATGCC-1	AMY	0.258541	0
Str8_12_AGAGCCCGTCTAGGCC-1	AMY	0.265825	0
Str8_12_AGAGCCCGTGTGTTTG-1	AMY	0.370473	1
Str8_12_AGAGCCCGTTCACGAT-1	AMY	0.416289	9
Str8_12_AGAGCCCGTTCGCGTG-1	AMY	0.310286	5
Str8_12_AGAGCCCGTTGAGTCT-1	AMY	0.243975	17
Str8_12_AGAGCCCTCCAAGCTA-1	AMY	0.393924	11
Str8_12_AGAGCCCTCCATCAGA-1	AMY	0.493287	2
Str8_12_AGAGCCCTCGCGCTGA-1	AMY	0.206279	4
Str8_12_AGAGCCCTCGGCTCTT-1	AMY	0.435616	1
Str8_12_AGAGCCCTCGTAGCTA-1	AMY	0.270968	4
Str8_12_AGAGCCCTCTGGGCAC-1	AMY	0.35797	2
Str8_12_AGATAGAAGAAGCTGC-1	AMY	0.279338	0
Str8_12_AGATAGAAGCACGTCC-1	AMY	0.254279	17
Str8_12_AGATAGAAGTAGACAT-1	AMY	0.410804	10
Str8_12_AGATAGAAGTGTCATC-1	AMY	0.395885	20
Str8_12_AGATAGACAACGGTAG-1	AMY	0.357709	4
Str8_12_AGATAGACAGTAGGAC-1	AMY	0.444352	14
Str8_12_AGATAGACATCATCTT-1	AMY	0.446532	1
Str8_12_AGATAGAGTACCTTCC-1	AMY	0.509798	15
Str8_12_AGATAGAGTACGATTC-1	AMY	0.427463	20
Str8_12_AGATAGAGTCGCATGC-1	AMY	0.429473	12
Str8_12_AGATAGAGTGCATCTA-1	AMY	0.417982	2
Str8_12_AGATAGATCTTACGGA-1	AMY	0.371564	3
Str8_12_AGATAGATCTTGGGCG-1	AMY	0.338712	7
Str8_12_AGATCCAAGGTCATCT-1	AMY	0.295259	4
Str8_12_AGATCCACACTGGACC-1	AMY	0.471884	1
Str8_12_AGATCCACAGGCATGA-1	AMY	0.473538	18
Str8_12_AGATCCACAGGCCCTA-1	AMY	0.331818	23
Str8_12_AGATCCACATAATGCC-1	AMY	0.413409	5
Str8_12_AGATCCACATACAGAA-1	AMY	0.412806	5
Str8_12_AGATCCACATTGTCGA-1	AMY	0.154123	6
Str8_12_AGATCCAGTCGAATTC-1	AMY	0.409129	20
Str8_12_AGATCCAGTGTCCGTG-1	AMY	0.401264	17
Str8_12_AGATCCAGTTGCGAAG-1	AMY	0.242663	0
Str8_12_AGATCCAGTTGTTGAC-1	AMY	0.271891	4
Str8_12_AGATCCATCATTGCCC-1	AMY	0.480941	18
Str8_12_AGATCCATCCGTAGGC-1	AMY	0.300918	0
Str8_12_AGATCCATCGGCTGAC-1	AMY	0.454147	12
Str8_12_AGATCCATCTTTCCGG-1	AMY	0.386622	11
Str8_12_AGATCGTAGACATCCT-1	AMY	0.239585	0
Str8_12_AGATCGTAGCGTTACT-1	AMY	0.377042	20
Str8_12_AGATCGTAGTAACGTA-1	AMY	0.415548	8
Str8_12_AGATCGTAGTCACAGG-1	AMY	0.253224	0
Str8_12_AGATCGTCAAGGCAAC-1	AMY	0.424152	5
Str8_12_AGATCGTCATGATCTG-1	AMY	0.243098	0
Str8_12_AGATCGTCATGCGTGC-1	AMY	0.395355	9
Str8_12_AGATCGTGTCCAAGAG-1	AMY	0.294785	0
Str8_12_AGATCGTGTCGAAACG-1	AMY	0.208247	0
Str8_12_AGATCGTGTGCAACGA-1	AMY	0.464157	22
Str8_12_AGATCGTGTGCATGTT-1	AMY	0.396516	7
Str8_12_AGATCGTTCACACCCT-1	AMY	0.256734	4
Str8_12_AGATCGTTCAGTGTTG-1	AMY	0.211446	17
Str8_12_AGATCGTTCATTCGGA-1	AMY	0.40773	2
Str8_12_AGATCGTTCGCCCAGA-1	AMY	0.262184	4
Str8_12_AGATCGTTCGCGGTAC-1	AMY	0.369208	18
Str8_12_AGATCGTTCTCTCGAC-1	AMY	0.345956	22
Str8_12_AGATGAAAGCTGAAAT-1	AMY	0.231245	0
Str8_12_AGATGAAAGGACAAGA-1	AMY	0.547499	15
Str8_12_AGATGAAAGGTCCTGC-1	AMY	0.424935	19
Str8_12_AGATGAAAGTGTACCT-1	AMY	0.382911	18
Str8_12_AGATGAAAGTGTTCAC-1	AMY	0.377564	21
Str8_12_AGATGAACAGGCATGA-1	AMY	0.466865	19
Str8_12_AGATGAACAGGTCCGT-1	AMY	0.430115	2
Str8_12_AGATGAAGTAGCTGTT-1	AMY	0.225012	0
Str8_12_AGATGAAGTCTACGTA-1	AMY	0.248516	0
Str8_12_AGATGAAGTGGCTAGA-1	AMY	0.486164	13
Str8_12_AGATGAAGTTGGGTTT-1	AMY	0.257705	2
Str8_12_AGATGAATCGAACGCC-1	AMY	0.447938	21
Str8_12_AGATGCTAGCAAGGAA-1	AMY	0.426943	5
Str8_12_AGATGCTAGCGTCAGA-1	AMY	0.438944	1
Str8_12_AGATGCTAGGGATCGT-1	AMY	0.297007	11
Str8_12_AGATGCTAGTCCCGAC-1	AMY	0.309443	0
Str8_12_AGATGCTCAACAGTGG-1	AMY	0.153091	6
Str8_12_AGATGCTCAACCGGAA-1	AMY	0.161742	6
Str8_12_AGATGCTCACACGGAA-1	AMY	0.140027	6
Str8_12_AGATGCTCAGATTAAG-1	AMY	0.376709	8
Str8_12_AGATGCTCATCGATAC-1	AMY	0.407398	8
Str8_12_AGATGCTGTAAGAACT-1	AMY	0.373525	16
Str8_12_AGATGCTTCCCTTGTG-1	AMY	0.267005	0
Str8_12_AGATGCTTCGACCATA-1	AMY	0.395132	2
Str8_12_AGCATCAAGAAATTGC-1	AMY	0.402699	10
Str8_12_AGCATCAAGCTGTCCG-1	AMY	0.205048	0
Str8_12_AGCATCAAGGTCTGGA-1	AMY	0.315105	0
Str8_12_AGCATCAAGGTGCAGT-1	AMY	0.269834	0
Str8_12_AGCATCAAGTTCGGTT-1	AMY	0.285353	4
Str8_12_AGCATCACACCAGTTA-1	AMY	0.369063	21
Str8_12_AGCATCACACCGGCTA-1	AMY	0.286884	23
Str8_12_AGCATCACACGCAAAG-1	AMY	0.274674	0
Str8_12_AGCATCATCATCGCAA-1	AMY	0.550908	14
Str8_12_AGCATCATCCTTGAAG-1	AMY	0.433295	7
Str8_12_AGCATCATCGAACGGA-1	AMY	0.233574	3
Str8_12_AGCATCATCTAGTGAC-1	AMY	0.181421	3
Str8_12_AGCATCATCTATTTCG-1	AMY	0.458746	17
Str8_12_AGCATCATCTCCGCAT-1	AMY	0.455253	15
Str8_12_AGCCAATAGAGTTCGG-1	AMY	0.403759	8
Str8_12_AGCCAATAGCTTGTGT-1	AMY	0.440441	19
Str8_12_AGCCAATAGTTCACTG-1	AMY	0.466717	10
Str8_12_AGCCAATCAATTCACG-1	AMY	0.248629	0
Str8_12_AGCCAATCAGTTTCGA-1	AMY	0.364513	11
Str8_12_AGCCAATCATCAGCTA-1	AMY	0.250296	4
Str8_12_AGCCAATGTCTTCCGT-1	AMY	0.495907	14
Str8_12_AGCCAATGTGATTCAC-1	AMY	0.300021	0
Str8_12_AGCCAATGTGTGGACA-1	AMY	0.477013	18
Str8_12_AGCCAATTCCAGCAAT-1	AMY	0.202676	0
Str8_12_AGCCAATTCCGTGTCT-1	AMY	0.35412	11
Str8_12_AGCCAATTCGGTAACT-1	AMY	0.428757	2
Str8_12_AGCCAATTCTACTGCC-1	AMY	0.255081	0
Str8_12_AGCCACGAGACCTCCG-1	AMY	0.354645	7
Str8_12_AGCCACGAGAGGTTAT-1	AMY	0.381808	2
Str8_12_AGCCACGAGTCAGCCC-1	AMY	0.538121	13
Str8_12_AGCCACGAGTCATCGT-1	AMY	0.213886	4
Str8_12_AGCCACGAGTGGTTAA-1	AMY	0.37823	9
Str8_12_AGCCACGCACAATTCG-1	AMY	0.430779	20
Str8_12_AGCCACGCACCAAATC-1	AMY	0.247289	0
Str8_12_AGCCACGCATTCTCTA-1	AMY	0.440207	8
Str8_12_AGCCACGGTCAGCTTA-1	AMY	0.292435	0
Str8_12_AGCCACGGTCTTGAGT-1	AMY	0.243148	17
Str8_12_AGCCACGGTTCCATTT-1	AMY	0.333857	4
Str8_12_AGCCACGTCACTGGGC-1	AMY	0.204029	0
Str8_12_AGCCACGTCAGACTGT-1	AMY	0.471615	19
Str8_12_AGCCACGTCCGCAGTG-1	AMY	0.34056	16
Str8_12_AGCCAGCAGCAGATAT-1	AMY	0.31686	3
Str8_12_AGCCAGCAGCATCTTG-1	AMY	0.374468	5
Str8_12_AGCCAGCAGGTGCTTT-1	AMY	0.492382	16
Str8_12_AGCCAGCAGGTTGTTC-1	AMY	0.3049	3
Str8_12_AGCCAGCAGTAGGGTC-1	AMY	0.422261	9
Str8_12_AGCCAGCCAAGTCATC-1	AMY	0.216228	0
Str8_12_AGCCAGCCAATGAAAC-1	AMY	0.282626	9
Str8_12_AGCCAGCCAATTAGGA-1	AMY	0.256189	0
Str8_12_AGCCAGCCAGCAGTTT-1	AMY	0.204528	0
Str8_12_AGCCAGCCAGGTAGTG-1	AMY	0.432202	1
Str8_12_AGCCAGCGTGCATTTG-1	AMY	0.23928	11
Str8_12_AGCCAGCGTGTTTACG-1	AMY	0.428244	20
Str8_12_AGCCAGCGTTCATCGA-1	AMY	0.426129	5
Str8_12_AGCCAGCGTTGGAGAC-1	AMY	0.485	1
Str8_12_AGCCAGCTCAACCGAT-1	AMY	0.198976	0
Str8_12_AGCCAGCTCCATGAGT-1	AMY	0.280559	4
Str8_12_AGCCAGCTCGACGACC-1	AMY	0.185847	12
Str8_12_AGCCAGCTCGCAGTGC-1	AMY	0.406947	9
Str8_12_AGCCAGCTCGGCTTGG-1	AMY	0.28248	0
Str8_12_AGCCAGCTCTTCGGTC-1	AMY	0.448749	18
Str8_12_AGCGATTAGCATTTCG-1	AMY	0.206014	0
Str8_12_AGCGATTAGTCTCGTA-1	AMY	0.217567	0
Str8_12_AGCGATTCAAACTCTG-1	AMY	0.454823	9
Str8_12_AGCGATTCAGAGGCTA-1	AMY	0.305303	3
Str8_12_AGCGATTCAGCTTTGA-1	AMY	0.295226	0
Str8_12_AGCGATTCAGTGACCC-1	AMY	0.266509	3
Str8_12_AGCGATTGTTATCTGG-1	AMY	0.463528	15
Str8_12_AGCGATTTCCATATGG-1	AMY	0.333129	3
Str8_12_AGCGATTTCCCTATTA-1	AMY	0.407486	7
Str8_12_AGCGATTTCCTGGTCT-1	AMY	0.207736	0
Str8_12_AGCGATTTCGCCCAGA-1	AMY	0.402429	9
Str8_12_AGCGATTTCTCTCAAT-1	AMY	0.393216	5
Str8_12_AGCGATTTCTTTCAGT-1	AMY	0.328991	18
Str8_12_AGCGCCAAGACTCAAA-1	AMY	0.473406	16
Str8_12_AGCGCCAAGAGGTTAT-1	AMY	0.321843	5
Str8_12_AGCGCCAAGGTAGATT-1	AMY	0.287338	0
Str8_12_AGCGCCAAGGTTCATC-1	AMY	0.43715	15
Str8_12_AGCGCCAAGTGAGGTC-1	AMY	0.440398	20
Str8_12_AGCGCCACAAACTGCT-1	AMY	0.296726	10
Str8_12_AGCGCCACACTACAGT-1	AMY	0.184369	0
Str8_12_AGCGCCACAGAATTCC-1	AMY	0.203907	0
Str8_12_AGCGCCACAGACATCT-1	AMY	0.235987	0
Str8_12_AGCGCCAGTCCCACGA-1	AMY	0.456355	12
Str8_12_AGCGCCAGTGATAGAT-1	AMY	0.518878	17
Str8_12_AGCGCCAGTGGCAGAT-1	AMY	0.366921	8
Str8_12_AGCGCCAGTTAAAGTG-1	AMY	0.375891	2
Str8_12_AGCGCCAGTTGGTAGG-1	AMY	0.386257	5
Str8_12_AGCGCCATCCATTCAT-1	AMY	0.428234	3
Str8_12_AGCGCCATCGAACGCC-1	AMY	0.277719	14
Str8_12_AGCGCCATCTACTGCC-1	AMY	0.236129	0
Str8_12_AGCGCTGAGACCAACG-1	AMY	0.214528	0
Str8_12_AGCGCTGAGTAAAGCT-1	AMY	0.488774	21
Str8_12_AGCGCTGCAACTTGCA-1	AMY	0.478834	21
Str8_12_AGCGCTGCACAATTCG-1	AMY	0.423635	9
Str8_12_AGCGCTGCACCTGAAT-1	AMY	0.495256	14
Str8_12_AGCGCTGCACTCTAGA-1	AMY	0.4009	21
Str8_12_AGCGCTGCAGCAATTC-1	AMY	0.303231	0
Str8_12_AGCGCTGCATCTCCCA-1	AMY	0.32722	13
Str8_12_AGCGCTGGTATCGAGG-1	AMY	0.241714	0
Str8_12_AGCGCTGGTGTCTAAC-1	AMY	0.499886	22
Str8_12_AGCGCTGTCATCTGTT-1	AMY	0.117543	6
Str8_12_AGCGCTGTCCGTCCTA-1	AMY	0.393935	7
Str8_12_AGCGCTGTCGACGATT-1	AMY	0.413285	1
Str8_12_AGCGCTGTCGATTTCT-1	AMY	0.216716	0
Str8_12_AGCGCTGTCGTTCGCT-1	AMY	0.469821	19
Str8_12_AGCGCTGTCTTGGAAC-1	AMY	0.208433	0
Str8_12_AGCGTATAGCCAAGCA-1	AMY	0.26334	4
Str8_12_AGCGTATAGTACGAGC-1	AMY	0.382545	3
Str8_12_AGCGTATCAGGTGACA-1	AMY	0.396137	3
Str8_12_AGCGTCGAGAGATGCC-1	AMY	0.345255	0
Str8_12_AGCGTCGCACTCGATA-1	AMY	0.254896	4
Str8_12_AGCGTCGCATGATGCT-1	AMY	0.367993	19
Str8_12_AGCGTCGGTTGCGTAT-1	AMY	0.351326	4
Str8_12_AGCGTCGGTTGGGACA-1	AMY	0.216144	0
Str8_12_AGCGTCGTCATTGTGG-1	AMY	0.251273	0
Str8_12_AGCGTCGTCCGTTTCG-1	AMY	0.279927	0
Str8_12_AGCTACAAGTGCGCTC-1	AMY	0.410419	5
Str8_12_AGCTACAAGTTGTAAG-1	AMY	0.233681	0
Str8_12_AGCTACAGTAACAAGT-1	AMY	0.326426	0
Str8_12_AGCTACAGTTAAACAG-1	AMY	0.333657	2
Str8_12_AGCTACATCATCACCC-1	AMY	0.311357	11
Str8_12_AGCTACATCCTGTAGA-1	AMY	0.144472	6
Str8_12_AGCTACATCCTGTTGC-1	AMY	0.275567	0
Str8_12_AGCTACATCCTTCTAA-1	AMY	0.252094	0
Str8_12_AGCTACATCGCACGGT-1	AMY	0.503935	7
Str8_12_AGCTACATCGCGTGCA-1	AMY	0.201966	0
Str8_12_AGCTACATCTCCTGAC-1	AMY	0.294372	0
Str8_12_AGCTCAAAGAAGAGCA-1	AMY	0.379635	7
Str8_12_AGCTCAAAGAGTGTGC-1	AMY	0.506266	1
Str8_12_AGCTCAAAGCATTTGC-1	AMY	0.389571	9
Str8_12_AGCTCAAAGTAAATGC-1	AMY	0.389415	8
Str8_12_AGCTCAAAGTGTACCT-1	AMY	0.271589	0
Str8_12_AGCTCAACACGTGTGC-1	AMY	0.214617	0
Str8_12_AGCTCAACACTGAGTT-1	AMY	0.209929	4
Str8_12_AGCTCAACAGGCTCTG-1	AMY	0.337382	21
Str8_12_AGCTCAACATACTTTC-1	AMY	0.295617	0
Str8_12_AGCTCAACATCGGTTA-1	AMY	0.213453	0
Str8_12_AGCTCAAGTCAGATTC-1	AMY	0.42777	19
Str8_12_AGCTCAATCACTTATC-1	AMY	0.476498	15
Str8_12_AGCTCAATCCGAGAAG-1	AMY	0.350726	1
Str8_12_AGCTTCCAGAAGTCCG-1	AMY	0.281087	16
Str8_12_AGCTTCCAGCTCGGCT-1	AMY	0.211265	17
Str8_12_AGCTTCCAGTAAGACT-1	AMY	0.197098	0
Str8_12_AGCTTCCAGTGAGTGC-1	AMY	0.215015	4
Str8_12_AGCTTCCAGTTCCGGC-1	AMY	0.332847	10
Str8_12_AGCTTCCCACAATGCT-1	AMY	0.242505	0
Str8_12_AGCTTCCCACCCATAA-1	AMY	0.463006	21
Str8_12_AGCTTCCCATAATCGC-1	AMY	0.299163	4
Str8_12_AGCTTCCCATACAGCT-1	AMY	0.112329	6
Str8_12_AGCTTCCCATCGCTGG-1	AMY	0.38696	2
Str8_12_AGCTTCCCATTGAGCT-1	AMY	0.419286	5
Str8_12_AGCTTCCGTACCTTCC-1	AMY	0.375147	16
Str8_12_AGCTTCCGTGCTGTCG-1	AMY	0.214992	4
Str8_12_AGCTTCCTCGACCATA-1	AMY	0.252832	4
Str8_12_AGCTTCCTCGACGCGT-1	AMY	0.394733	12
Str8_12_AGCTTCCTCGCCATAA-1	AMY	0.452148	13
Str8_12_AGCTTCCTCTGCCCTA-1	AMY	0.363384	11
Str8_12_AGGAAATAGCCATCCG-1	AMY	0.405923	9
Str8_12_AGGAAATAGGGTGGGA-1	AMY	0.158957	0
Str8_12_AGGAAATCAAGACAAT-1	AMY	0.403229	11
Str8_12_AGGAAATCAGCGACAA-1	AMY	0.161393	6
Str8_12_AGGAAATGTAACATCC-1	AMY	0.456746	1
Str8_12_AGGAAATGTACATACC-1	AMY	0.469026	1
Str8_12_AGGAAATGTCAAAGTA-1	AMY	0.335089	23
Str8_12_AGGAAATGTGACAACG-1	AMY	0.368492	11
Str8_12_AGGAAATGTTGTCAGT-1	AMY	0.239922	0
Str8_12_AGGAAATGTTTAGTCG-1	AMY	0.224286	0
Str8_12_AGGAAATGTTTCGATG-1	AMY	0.39705	8
Str8_12_AGGAAATTCCCGATCT-1	AMY	0.167907	6
Str8_12_AGGAAATTCTGCTGAA-1	AMY	0.247971	0
Str8_12_AGGAATAAGAGCGACT-1	AMY	0.467923	20
Str8_12_AGGAATAAGCTCCCTT-1	AMY	0.276751	0
Str8_12_AGGAATAAGTAATACG-1	AMY	0.290967	14
Str8_12_AGGAATACACTGAGGA-1	AMY	0.452846	8
Str8_12_AGGAATACATTCTGTT-1	AMY	0.549263	15
Str8_12_AGGAATAGTAGTCACT-1	AMY	0.277758	10
Str8_12_AGGAATAGTCACCCTT-1	AMY	0.326518	9
Str8_12_AGGAATAGTCCGGACT-1	AMY	0.350245	1
Str8_12_AGGAATAGTGCCTAAT-1	AMY	0.343805	11
Str8_12_AGGAATAGTGTCACAT-1	AMY	0.415233	21
Str8_12_AGGAATAGTGTTAGCT-1	AMY	0.465819	7
Str8_12_AGGAATAGTTAGCGGA-1	AMY	0.24193	0
Str8_12_AGGAATAGTTTCACAG-1	AMY	0.311974	12
Str8_12_AGGAATATCAGGACAG-1	AMY	0.413631	17
Str8_12_AGGAATATCCGCGGAT-1	AMY	0.481642	10
Str8_12_AGGAATATCTAGAACC-1	AMY	0.267079	0
Str8_12_AGGAATATCTTCCGTG-1	AMY	0.461177	2
Str8_12_AGGACGAAGCAAACAT-1	AMY	0.443414	3
Str8_12_AGGACGACACGAAGAC-1	AMY	0.161832	6
Str8_12_AGGACGACATCGGATT-1	AMY	0.534192	14
Str8_12_AGGACGAGTAGGACCA-1	AMY	0.382183	11
Str8_12_AGGACGAGTCAAGGCA-1	AMY	0.21381	4
Str8_12_AGGACGAGTCTTCGAA-1	AMY	0.415616	18
Str8_12_AGGACGAGTGAACTAA-1	AMY	0.522512	13
Str8_12_AGGACGAGTTAGAAGT-1	AMY	0.447277	7
Str8_12_AGGACTTAGCGACCCT-1	AMY	0.416659	9
Str8_12_AGGACTTAGCTCGCAC-1	AMY	0.480828	22
Str8_12_AGGACTTAGCTGAGCA-1	AMY	0.463888	1
Str8_12_AGGACTTCACAGCGCT-1	AMY	0.188127	0
Str8_12_AGGACTTCACGCTGTG-1	AMY	0.450361	1
Str8_12_AGGACTTCAGAGTCAG-1	AMY	0.394307	2
Str8_12_AGGACTTCATCGATAC-1	AMY	0.336907	17
Str8_12_AGGACTTGTTGCTTGA-1	AMY	0.258294	4
Str8_12_AGGACTTTCATACGGT-1	AMY	0.342894	10
Str8_12_AGGACTTTCCACATAG-1	AMY	0.429185	13
Str8_12_AGGACTTTCCGTATAG-1	AMY	0.266728	0
Str8_12_AGGACTTTCCTCTCGA-1	AMY	0.461963	2
Str8_12_AGGACTTTCGCATAGT-1	AMY	0.242038	0
Str8_12_AGGACTTTCTGAGAAA-1	AMY	0.38937	10
Str8_12_AGGAGGTAGACCCTTA-1	AMY	0.42308	14
Str8_12_AGGAGGTAGAGCCGAT-1	AMY	0.490945	17
Str8_12_AGGAGGTAGATGACCG-1	AMY	0.438557	3
Str8_12_AGGAGGTAGCCGCTTG-1	AMY	0.262262	10
Str8_12_AGGAGGTCACCGAATT-1	AMY	0.250656	0
Str8_12_AGGAGGTGTATCTCGA-1	AMY	0.444818	3
Str8_12_AGGAGGTGTATGCGGA-1	AMY	0.468027	20
Str8_12_AGGAGGTGTGAAGCTG-1	AMY	0.469276	19
Str8_12_AGGAGGTGTGTAGCAG-1	AMY	0.440573	7
Str8_12_AGGAGGTTCAAGAGGC-1	AMY	0.433074	12
Str8_12_AGGAGGTTCCCGAAAT-1	AMY	0.387226	9
Str8_12_AGGAGGTTCGGTCTGG-1	AMY	0.340886	10
Str8_12_AGGAGGTTCTCGCAGG-1	AMY	0.225429	0
Str8_12_AGGAGGTTCTTCGACC-1	AMY	0.402172	2
Str8_12_AGGATAAAGAAGCTGC-1	AMY	0.373795	0
Str8_12_AGGATAAAGAGGATGA-1	AMY	0.423086	1
Str8_12_AGGATAAAGTAACCTC-1	AMY	0.494651	5
Str8_12_AGGATAACAACCGACC-1	AMY	0.110193	6
Str8_12_AGGATAACATTGTCGA-1	AMY	0.510001	21
Str8_12_AGGATAAGTCGCAGTC-1	AMY	0.394119	5
Str8_12_AGGATAAGTTAGGCCC-1	AMY	0.43931	23
Str8_12_AGGATAAGTTGGGCCT-1	AMY	0.443341	10
Str8_12_AGGATAAGTTGTTGTG-1	AMY	0.337179	3
Str8_12_AGGATAATCAGTGTGT-1	AMY	0.243018	0
Str8_12_AGGATAATCCGCTGTT-1	AMY	0.481228	10
Str8_12_AGGATAATCGACGCTG-1	AMY	0.285946	3
Str8_12_AGGATAATCTTGGGCG-1	AMY	0.306127	9
Str8_12_AGGATCTAGAACCGCA-1	AMY	0.299691	0
Str8_12_AGGATCTAGGCTCTCG-1	AMY	0.380575	1
Str8_12_AGGATCTAGTCATCGT-1	AMY	0.288039	3
Str8_12_AGGATCTCAAACTAAG-1	AMY	0.433729	9
Str8_12_AGGATCTCAAAGGATT-1	AMY	0.422742	5
Str8_12_AGGATCTCAACGTAAA-1	AMY	0.188254	4
Str8_12_AGGATCTCAAGTATAG-1	AMY	0.129714	6
Str8_12_AGGATCTCACAACATC-1	AMY	0.415698	13
Str8_12_AGGATCTGTATGTCCA-1	AMY	0.459047	5
Str8_12_AGGATCTGTCAGACTT-1	AMY	0.427881	9
Str8_12_AGGATCTGTTATGTCG-1	AMY	0.370579	5
Str8_12_AGGATCTGTTCACGAT-1	AMY	0.458086	5
Str8_12_AGGATCTTCACCTCAC-1	AMY	0.390189	2
Str8_12_AGGATCTTCAGCACCG-1	AMY	0.425607	20
Str8_12_AGGATCTTCATACGAC-1	AMY	0.378246	11
Str8_12_AGGATCTTCCTACAAG-1	AMY	0.434069	13
Str8_12_AGGATCTTCCTGTTAT-1	AMY	0.212712	0
Str8_12_AGGATCTTCGTCGGGT-1	AMY	0.405874	8
Str8_12_AGGCATTAGAGGCGGA-1	AMY	0.173251	6
Str8_12_AGGCATTAGCACAAAT-1	AMY	0.30966	11
Str8_12_AGGCATTAGGATATGT-1	AMY	0.450236	1
Str8_12_AGGCATTAGTAGCAAT-1	AMY	0.293516	0
Str8_12_AGGCATTAGTCATACC-1	AMY	0.222517	0
Str8_12_AGGCATTCAAGCAGGT-1	AMY	0.374794	18
Str8_12_AGGCATTCAGACCTGC-1	AMY	0.521302	1
Str8_12_AGGCATTCAGCCGGTT-1	AMY	0.409647	2
Str8_12_AGGCATTGTACGGGAT-1	AMY	0.318205	9
Str8_12_AGGCATTGTGAGACGT-1	AMY	0.267106	0
Str8_12_AGGCATTGTGCATGAG-1	AMY	0.246497	17
Str8_12_AGGCATTGTGGTAATA-1	AMY	0.208903	0
Str8_12_AGGCATTGTTGCTCGG-1	AMY	0.419341	1
[truncated: 153,779 more rows]

[truncated: 13 more sheets: Fig.3D, Fig.3E, Fig.3H, Fig.4C, Fig.4D, Fig.5F, Fig.5I, Fig.5J, Fig.6B, Fig.6D, Fig.6F, Fig.6G, Fig.6I]
