# Supplementary material for: Human striatal organoids derived from pluripotent stem cells recapitulate striatal development and compartments
Source: PLoS Biol. 2022 Nov 17;20(11):e3001868. doi: 10.1371/journal.pbio.3001868 (PMC9714809; doi:10.1371/journal.pbio.3001868)
Supplement: S2 Data — Excel spreadsheet containing, in separate sheets, the underlying raw data for figure panels S1A–S1C, S2A–S2E, S2G, S2J and S7D Figs. (XLSX) [file pbio.3001868.s017.xlsx]

## Sheet: S1A
Size in perimeter(μm)
	Pur=0μM					Pur=0.65μM					Pur=0.7μM					Pur=0.75μM
Day 3	2312.98	2286.78	2328.69	2272.99	2319.7	2251.01	2305.16	2202.93	2280.51	2312.68	2327.22	2216.27	2241.95	2338.73	2314.74	2298.84	2286.3	2237.24	2194.59	2263.18
Day 8	2303.55	2228.13	2182.48	2220.18	2231.63	2182.48	2220.18	2231.63	2379.02	2339.14	2379.02	2339.14	2386.61	2237.85	2337.67	2386.61	2237.85	2337.67	2340.22	2342.03
Day 12	2682.83	2695.91	2621.5	2680.28	2689	2861.73	2768.83	2832.71	2696.97	2735.45	2710.04	2670.5	2667.95	2710.04	2608.42	2678.47	2689	2691.55	2750.33	2742.76
Day 19	3132.17	3047.23	3221.16	3175.01	3212.62	3013.11	2897.66	2991.32	3063.49	3101.74	2973.88	2936.89	3008	2856.31	2991.32	2726.73	2767.02	2669.75	2726.73	2875.77
Day 24	3809.11	3330	3504.85	3527.4	3590.71	3818.44	3619.99	3403.36	3737.56	3461.39	3554.61	3416	3355.72	3449.68	3474.78	3383.37	3281	3311.82	3213.5	3305.11
Day 29	4096.85	4432.55	4553.42	4417.05	4857.98	3891.8	4080.6	3968.02	3785.07	3731.7	3586.18	3749.89	3740.11	3621.05	3688.55	3590.54	3707.04	3648.57	3615.94	3623.91
Day 33	5305.38	5398.6	4664.07	5292.75		4401.73	3980.35	4768.87	4137.76		4011.17	3984.71	4320.84	3986.51		4002.76	3877.97	3939	4014.03
Day 39	5502.03	6142.73	5712.19	6222.25		5117.46	4742.09	4879.65	5262.23		4723.16	5082.15	4538.22	4552.36		4392.26	4584.99	4437.97	4609.64
Day 45	5797.38	6047.58	6620.03	6691.89		5835.3	5198.03	5448.66	5804.04		5419.34	5109.8	5305.38	5392.44		5072.68	5111.6	5132.96	5070.57

## Sheet: S1B
Sample Name	Target Name	Task	Reporter	Quencher	Cт	Cт Mean	Cт SD
45-0	SATB2	UNKNOWN	SYBR	None	28.9264	28.8846	0.0895611
45-0	SATB2	UNKNOWN	SYBR	None	28.9456	28.8846	0.0895611
45-0	SATB2	UNKNOWN	SYBR	None	28.7818	28.8846	0.0895611
45-0.65	SATB2	UNKNOWN	SYBR	None	30.153	30.0625	0.150971
45-0.65	SATB2	UNKNOWN	SYBR	None	29.8882	30.0625	0.150971
45-0.65	SATB2	UNKNOWN	SYBR	None	30.1463	30.0625	0.150971
45-0	TBR1	UNKNOWN	SYBR	None	31.2862	31.1589	0.184575
45-0	TBR1	UNKNOWN	SYBR	None	31.2433	31.1589	0.184575
45-0	TBR1	UNKNOWN	SYBR	None	30.9472	31.1589	0.184575
45-0.65	TBR1	UNKNOWN	SYBR	None	34.1317	34.0495	0.0843323
45-0.65	TBR1	UNKNOWN	SYBR	None	33.9632	34.0495	0.0843323
45-0.65	TBR1	UNKNOWN	SYBR	None	34.0537	34.0495	0.0843323
45-0	GAPDH	UNKNOWN	SYBR	None	19.9444	19.8636	0.0877675
45-0	GAPDH	UNKNOWN	SYBR	None	19.8761	19.8636	0.0877675
45-0	GAPDH	UNKNOWN	SYBR	None	19.7702	19.8636	0.0877675
45-0.65	GAPDH	UNKNOWN	SYBR	None	19.4399	19.4414	0.00393691
45-0.65	GAPDH	UNKNOWN	SYBR	None	19.4384	19.4414	0.00393691
45-0.65	GAPDH	UNKNOWN	SYBR	None	19.4458	19.4414	0.00393691
TBR1		SATB2
0μM	0.65μM	0μM	0.65μM
0.968301	0.094958	1.02743	0.30947
0.951411	0.106615	0.966936	0.37144
1.08548	0.100655	1.00658	0.312206
Sample Name	Target Name	Task	Reporter	Quencher	Cт	Cт Mean	Cт SD
45-0	PAX6	UNKNOWN	SYBR	None	24.0826	24.0488	0.0453956
45-0	PAX6	UNKNOWN	SYBR	None	23.9972	24.0488	0.0453956
45-0	PAX6	UNKNOWN	SYBR	None	24.0665	24.0488	0.0453956
45-0.65	PAX6	UNKNOWN	SYBR	None	28.5954	28.5756	0.0500565
45-0.65	PAX6	UNKNOWN	SYBR	None	28.5186	28.5756	0.0500565
45-0.65	PAX6	UNKNOWN	SYBR	None	28.6127	28.5756	0.0500565
45-0	GAPDH	UNKNOWN	SYBR	None	20.2646	20.1494	0.12232
45-0	GAPDH	UNKNOWN	SYBR	None	20.1626	20.1494	0.12232
45-0	GAPDH	UNKNOWN	SYBR	None	20.021	20.1494	0.12232
45-0.65	GAPDH	UNKNOWN	SYBR	None	19.2289	19.224	0.0269081
45-0.65	GAPDH	UNKNOWN	SYBR	None	19.2481	19.224	0.0269081
45-0.65	GAPDH	UNKNOWN	SYBR	None	19.195	19.224	0.0269081
PAX6
0μM	0.65μM
1.058	0.022606
1.04593	0.024161
0.903675	0.021818

## Sheet: S1C
Sample Name	Target Name	Task	Reporter	Quencher	Cт	Cт Mean	Cт SD
45-0.65	GAPDH	UNKNOWN	SYBR	None	19.4399	19.4414	0.00393691
45-0.65	GAPDH	UNKNOWN	SYBR	None	19.4384	19.4414	0.00393691
45-0.65	GAPDH	UNKNOWN	SYBR	None	19.4458	19.4414	0.00393691
45-0.70	GAPDH	UNKNOWN	SYBR	None	18.5749	18.5636	0.0791161
45-0.70	GAPDH	UNKNOWN	SYBR	None	18.6365	18.5636	0.0791161
45-0.70	GAPDH	UNKNOWN	SYBR	None	18.4795	18.5636	0.0791161
45-0.75	GAPDH	UNKNOWN	SYBR	None	19.1182	19.2161	0.0865194
45-0.75	GAPDH	UNKNOWN	SYBR	None	19.2476	19.2161	0.0865194
45-0.75	GAPDH	UNKNOWN	SYBR	None	19.2825	19.2161	0.0865194
45-0.65	NKX2.1	UNKNOWN	SYBR	None	30.896	30.531	0.316053
45-0.65	NKX2.1	UNKNOWN	SYBR	None	30.3478	30.531	0.316053
45-0.65	NKX2.1	UNKNOWN	SYBR	None	30.3493	30.531	0.316053
45-0.70	NKX2.1	UNKNOWN	SYBR	None	29.7015	29.419	0.461418
45-0.70	NKX2.1	UNKNOWN	SYBR	None	29.6689	29.419	0.461418
45-0.70	NKX2.1	UNKNOWN	SYBR	None	28.8865	29.419	0.461418
45-0.75	NKX2.1	UNKNOWN	SYBR	None	28.9459	29.2936	0.343847
45-0.75	NKX2.1	UNKNOWN	SYBR	None	29.3016	29.2936	0.343847
45-0.75	NKX2.1	UNKNOWN	SYBR	None	29.6334	29.2936	0.343847
NKX2.1
0.65μM	0.7μM	0.75μM
0.77569	0.974728	2.39833
1.13309	1.04054	2.05009
1.13775	1.60513	1.66867

## Sheet: S2A
PAX6+SOX1+/DAPI(%)	FOXG1+OTX2+/DAPI(%)
97.5	90.5312
89.404	83.2618
87.0079	79.8419
93.7984	86.5613
86.6667	86.383
89.4928	85.4545
89.916	83.2536
88.6598	82.3529
84.7645	88.67
78.5714	84.1912

## Sheet: S2B
Thickness of VZ-Like Zones(μm)				SOX2+/DAPI(%) in hStrO
Day30	Day45	Day80		Day 30			Day 45			Day 80
72.0563	59.169	49.3055		Organoids No.	SOX2+/DAPI(%) in each image	Average values	Organoids No.	SOX2+/DAPI(%) in each image	Average values	Organoids No.	SOX2+/DAPI(%) in each image	Average values
38.6075	39.3218	35.447		1	47.1744	62.0224	1	53.7267	53.9847	1	46.1255	52.053
51.4805	47.6228	47.924			60.2906			44.2953			56.4516
40.109	56.2335	32.9275			71.1364			49.187			48.1982
72.7338	42.5695	32.8618			67.2956			61.6034			48.2143
29.8642	36.5827	54.732			60.4211			61.1111			60.6299
53.3032	51.2978	42.6878			65.8163		2	51.0563	54.0281		52.6984
40.4965	43.866	39.5247		2	69.1729	61.417		44.9275		2	46.5753	44.2646
41.2732	33.7385	48.2655			69.0745			58.5837			45.5446
38.7298	59.8792	52.7915			59.6154			64.3939			64.3617
47.5955	56.5222	42.721			60.8225			48.1366			31.3492
37.4537	31.6045	58.8453			56			52.9595			44.012
53.8832	30.8435	50.1245			53.8168			58.1395			33.7449
52.815	37.0975	34.6127		3	73.1286	72.6869	3	50.6073	60.6333	3	48.4	51.3882
39.617	55.5647	40.559			76.6667			59.2857			52.1595
41.6705	61.9967	45.3293			80.3119			42.0213			49.7835
27.24	36.2625	28.1232			69.5214			60.7656			61.5385
28.443	36.1467	44.0715			63.806			60.3825			55.6738
63.4982	43.988	35.1095		4	72.3735	69.5824		66.1435			40.7738
37.881	61.1983	40.0513			62.753			74.1935		4	37.6623	45.2173
54.8565	40.0217	31.1202			72.2689			71.6667			45.5556
80.1893	52.9703	20.8915			79.7732		4	78.8274	71.0048		42.7807
49.5898	36.52	39.944			70.0224			74.5455			45.1327
47.7755	36.2972	31.2525			60.3037			63.6364			54.955
58.2127	79.3255	49.2818		5	84.0637	80.2276		76.0369		5	39	41.0388
45.2157	49.83	58.0607			79.9283			73.2227			38.5852
42.606	71.3075	35.5057			94.7761			59.7598			46.8354
52.9372	46.263	38.4935			72.7586		5	43.1535	56.3223		36.7003
48.7332	56.222	37.1998			69.6113			45.2525			44.0729
60.5568	35.959	46.215		6	58.1897	69.8368		69.3627		6	49.7908	51.8073
47.2605	33.1905	39.9085			86.6667			63.0072			46.5753
62.9922	43.496	40.8657			67.5676			60.8355			38.6207
39.127	43.5718	32.826			66.9231		6	67.8378	56.0842		63.37
39.233	40.0868	50.0493		7	88.5714	83.9699		65.4628			60.6796
68.319	61.2118	50.7647			87.5458			56.2827		7	73.2759	58.7335
44.526	102.331	48.464			76.6055			44.8795			42.6621
37.4218	47.1075	44.6685			76.9504			41.5771			57.7703
66.678	75.038	34.1872			84.8168			60.4651			57.0281
63.0935	59.6575	44.2137			89.3293		7	47.2906	62.1986		62.931
48.6987	79.2883	33.8282		8	68.0251	70.7983		55.9838		8	55.3114	41.1446
32.4315	95.9715				84.3621			61.7312			47.3684
35.7692	77.279				77.5623			77.0302			35.3191
31.5207	48.099				53.4328			68.9573			38.4
33.5215	57.9712				70.6093		8	65.9218	68.2286		25.641
32.1145	43.4102			9	84.8837	71.4844		64.2643			44.8276
39.8282	69.7673				67.9012			73.6967		9	48.0447	45.6601
32.7812	67.4537				64.6341			72.4359			53.8235
41.4755	83.1243				68.5185			64.8241			39.6552
34.8942	45.8122										41.1168
42.584	50.562			The average was used to construct the histogram.
43.7388	72.4968
46.3445	57.581
42.9637	57.7933
46.335	44.9843
87.272	62.2182
54.23	54.7858
34.0855	37.3888
69.8492	113.34
71.8077	94.923
49.5795	87.2198
22.1678	42.078
50.262	47.5975
35.5545	47.8162
33.4368	50.4055
39.7335	47.05
34.939	55.2422
57.3118	56.1343
42.4495	64.123
45.2755	39.6523
42.2015	58.9783
34.1893	66.7632
40.6452	45.4633
55.1037	59.4963
36.5067	37.3655
53.157	41.267
50.429
70.8312
57.9975
41.0802

## Sheet: S2C
NEUN+/DAPI(%) in hStrO
Day 30			Day 45			Day 80
Organoids No.	NEUN+/DAPI(%) in each image	Average values	Organoids No.	NEUN+/DAPI(%) in each image	Average values	Organoids No.	NEUN+/DAPI(%) in each image	Average values
1	12.7388	8.68755	1	20.202	18.5279	1	15.8537	20.2214
	9.52381			25.6757			17.3913
	3.8			9.70588			27.4194
2	1.5534	5.84843	2	14.1791	23.4535	2	26.3393	28.4411
	5.64706			25.6506			33.1776
	10.3448			30.531			25.8065
3	4.43038	5.69041	3	12.8205	15.7004	3	15.5172	16.2119
	7.48988			15.3153			16.8639
	5.15098			18.9655			16.2544
4	17.094	9.17348	4	14.7493	13.3916	4	20.4969	19.9801
	4.38247			16.8639			17.7686
	6.04396			8.56164			21.6749
5	1.7301	5.18646	5	18.1287	13.2406	5	11.3475	16.3054
	12.2378			3.22581			10.687
	1.59151			18.3673			26.8817
6	4.72222	3.30228	6	28.3105	17.3298	6	8.56269	17.9693
	3.43008			12.8302			15.4982
	2.68714			9.74843			17.6152
	2.36967			18.43			30.2013
The average was used to construct the histogram.

## Sheet: S2D
	UMAP_1	UMAP_2		Barcode	samples	cluster		Sample	Celltype	Cell_num	Sample_Cell_num	Celltype_Cell_num	Celltype_ratio_in_Sample	Celltype_ratio_in_Total
AAACCCAAGAGTACCG-1	2.97048	-7.43469		AAACCCAAGAGTACCG-1	Str8_12	1		Str8_12	Apical_progenitor	2132	13498	4310	15.7949	0.166005
AAACCCAAGGAGTACC-1	5.7249	1.52497		AAACCCAAGGAGTACC-1	Str8_12	11		StrH9	Apical_progenitor	2178	12465	4310	17.4729	0.166005
AAACCCACAACCTATG-1	3.01887	0.553512		AAACCCACAACCTATG-1	Str8_12	3		Str8_12	Astrocytes	786	13498	1745	5.82308	0.067211
AAACCCACAAGGCAAC-1	5.72927	-3.19848		AAACCCACAAGGCAAC-1	Str8_12	0		StrH9	Astrocytes	959	12465	1745	7.69354	0.067211
AAACCCACACCAGGTC-1	-3.5824	4.925		AAACCCACACCAGGTC-1	Str8_12	16		Str8_12	Basal_progenitor	409	13498	782	3.03008	0.0301198
AAACCCACAGCAGAAC-1	1.63848	1.65322		AAACCCACAGCAGAAC-1	Str8_12	0		StrH9	Basal_progenitor	373	12465	782	2.99238	0.0301198
AAACCCACAGTCAGTT-1	2.25489	2.50013		AAACCCACAGTCAGTT-1	Str8_12	0		Str8_12	Neuron	5662	13498	12646	41.947	0.487078
AAACCCACAGTCGCTG-1	4.13532	-2.79233		AAACCCACAGTCGCTG-1	Str8_12	10		StrH9	Neuron	6984	12465	12646	56.0289	0.487078
AAACCCAGTCGAATGG-1	-2.08016	-2.75779		AAACCCAGTCGAATGG-1	Str8_12	21		Str8_12	Oligodendrocytes	311	13498	565	2.30405	0.0217617
AAACCCAGTCTCGGAC-1	-8.83516	-3.53838		AAACCCAGTCTCGGAC-1	Str8_12	2		StrH9	Oligodendrocytes	254	12465	565	2.03771	0.0217617
AAACCCAGTTTGAAAG-1	-0.595643	3.01749		AAACCCAGTTTGAAAG-1	Str8_12	0		Str8_12	unknown	4198	13498	5915	31.1009	0.227824
AAACCCATCATTTGTC-1	-4.02839	0.884799		AAACCCATCATTTGTC-1	Str8_12	5		StrH9	unknown	1717	12465	5915	13.7746	0.227824
AAACCCATCGCTGTTC-1	1.0358	2.889		AAACCCATCGCTGTTC-1	Str8_12	0
AAACGAACAAGTGGAC-1	-10.0976	-0.769195		AAACGAACAAGTGGAC-1	Str8_12	8
AAACGAAGTACGATTC-1	7.34179	1.14065		AAACGAAGTACGATTC-1	Str8_12	9
AAACGAAGTGAACTAA-1	6.97869	-3.33516		AAACGAAGTGAACTAA-1	Str8_12	7
AAACGAAGTGGAAGTC-1	-7.20905	3.82953		AAACGAAGTGGAAGTC-1	Str8_12	19
AAACGAAGTTCGCGTG-1	1.83334	-5.77405		AAACGAAGTTCGCGTG-1	Str8_12	1
AAACGAAGTTCTAAGC-1	8.44517	1.93715		AAACGAAGTTCTAAGC-1	Str8_12	9
AAACGAATCCGGACTG-1	-4.19462	8.59893		AAACGAATCCGGACTG-1	Str8_12	17
AAACGCTAGACCCGCT-1	-0.729072	4.38741		AAACGCTAGACCCGCT-1	Str8_12	4
AAACGCTAGGCTCCCA-1	-1.96801	-2.87207		AAACGCTAGGCTCCCA-1	Str8_12	21
AAACGCTCAAAGACTA-1	4.21449	-4.66948		AAACGCTCAAAGACTA-1	Str8_12	14
AAACGCTCAACGGTAG-1	2.83819	-7.6538		AAACGCTCAACGGTAG-1	Str8_12	1
AAACGCTCAAGGATGC-1	-3.93325	9.72613		AAACGCTCAAGGATGC-1	Str8_12	17
AAACGCTCACACCGAC-1	6.03292	-3.42057		AAACGCTCACACCGAC-1	Str8_12	7
AAACGCTCACCTAAAC-1	-7.6866	4.14094		AAACGCTCACCTAAAC-1	Str8_12	19
AAACGCTCAGCACCCA-1	-0.417791	4.7272		AAACGCTCAGCACCCA-1	Str8_12	4
AAACGCTCAGCGTGAA-1	-5.99274	2.25928		AAACGCTCAGCGTGAA-1	Str8_12	19
AAACGCTGTGTTGATC-1	-0.136493	3.68358		AAACGCTGTGTTGATC-1	Str8_12	0
AAACGCTGTTAAGAAC-1	3.70649	-1.9541		AAACGCTGTTAAGAAC-1	Str8_12	10
AAACGCTGTTGGAGGT-1	5.4256	-0.147255		AAACGCTGTTGGAGGT-1	Str8_12	7
AAACGCTGTTTAGACC-1	-9.34238	-1.46835		AAACGCTGTTTAGACC-1	Str8_12	8
AAACGCTGTTTCACTT-1	7.10212	-0.290551		AAACGCTGTTTCACTT-1	Str8_12	12
AAACGCTTCCGATCGG-1	-1.69844	-3.38215		AAACGCTTCCGATCGG-1	Str8_12	21
AAACGCTTCGGCAGTC-1	-7.70482	-4.51607		AAACGCTTCGGCAGTC-1	Str8_12	2
AAACGCTTCTTTGCAT-1	1.59093	2.85184		AAACGCTTCTTTGCAT-1	Str8_12	0
AAAGAACAGCCTAACT-1	1.71224	-3.56826		AAAGAACAGCCTAACT-1	Str8_12	3
AAAGAACAGGCTCACC-1	-1.73199	-5.32626		AAAGAACAGGCTCACC-1	Str8_12	15
AAAGAACAGTAAACTG-1	-3.91655	2.72199		AAAGAACAGTAAACTG-1	Str8_12	18
AAAGAACAGTGGACTG-1	6.26534	2.1839		AAAGAACAGTGGACTG-1	Str8_12	11
AAAGAACCAAATGCGG-1	-0.793792	1.57556		AAAGAACCAAATGCGG-1	Str8_12	4
AAAGAACCACAGAAGC-1	-3.48423	5.72277		AAAGAACCACAGAAGC-1	Str8_12	16
AAAGAACCACTCTCGT-1	1.74571	-8.19168		AAAGAACCACTCTCGT-1	Str8_12	1
AAAGAACCACTTCCTG-1	1.97721	2.98601		AAAGAACCACTTCCTG-1	Str8_12	0
AAAGAACCATGTGGCC-1	-4.73516	10.0216		AAAGAACCATGTGGCC-1	Str8_12	17
AAAGAACGTGCTCGTG-1	5.8173	1.13017		AAAGAACGTGCTCGTG-1	Str8_12	11
AAAGAACTCCACATAG-1	1.671	1.72825		AAAGAACTCCACATAG-1	Str8_12	0
AAAGAACTCCGCGGAT-1	3.12122	-0.673208		AAAGAACTCCGCGGAT-1	Str8_12	10
AAAGAACTCGAGAGAC-1	-5.5227	4.77392		AAAGAACTCGAGAGAC-1	Str8_12	16
AAAGGATAGAACGCGT-1	3.39657	1.0029		AAAGGATAGAACGCGT-1	Str8_12	3
AAAGGATAGATTTGCC-1	-4.72776	3.47133		AAAGGATAGATTTGCC-1	Str8_12	16
AAAGGATAGTGCACAG-1	-6.75247	3.45575		AAAGGATAGTGCACAG-1	Str8_12	19
AAAGGATAGTGTTCAC-1	-3.33859	6.27393		AAAGGATAGTGTTCAC-1	Str8_12	23
AAAGGATCACGTGTGC-1	-2.24966	6.90783		AAAGGATCACGTGTGC-1	Str8_12	18
AAAGGATCATCCGGTG-1	-3.39636	4.01985		AAAGGATCATCCGGTG-1	Str8_12	18
AAAGGATGTATTTCGG-1	6.11924	2.03431		AAAGGATGTATTTCGG-1	Str8_12	11
AAAGGATGTTAATGAG-1	-8.63978	-4.9811		AAAGGATGTTAATGAG-1	Str8_12	2
AAAGGATTCCCTCTCC-1	-1.78631	-2.11405		AAAGGATTCCCTCTCC-1	Str8_12	21
AAAGGATTCCGCGATG-1	2.59165	-0.0485573		AAAGGATTCCGCGATG-1	Str8_12	3
AAAGGATTCGCTTGAA-1	8.86695	0.986797		AAAGGATTCGCTTGAA-1	Str8_12	9
AAAGGGCAGAATTTGG-1	1.75259	4.16693		AAAGGGCAGAATTTGG-1	Str8_12	6
AAAGGGCAGCGTTAGG-1	-1.42888	-3.6966		AAAGGGCAGCGTTAGG-1	Str8_12	21
AAAGGGCAGCTCGAAG-1	1.74772	-7.74938		AAAGGGCAGCTCGAAG-1	Str8_12	1
AAAGGGCAGGTCACAG-1	-2.03871	-7.41659		AAAGGGCAGGTCACAG-1	Str8_12	15
AAAGGGCAGTGCACTT-1	-9.71254	-1.04271		AAAGGGCAGTGCACTT-1	Str8_12	8
AAAGGGCAGTGTAGTA-1	-4.98177	5.81384		AAAGGGCAGTGTAGTA-1	Str8_12	0
AAAGGGCCAAGAATAC-1	-5.25005	8.61496		AAAGGGCCAAGAATAC-1	Str8_12	17
AAAGGGCCACGTACTA-1	4.99743	1.784		AAAGGGCCACGTACTA-1	Str8_12	11
AAAGGGCCATCTCCCA-1	2.50469	-4.22491		AAAGGGCCATCTCCCA-1	Str8_12	1
AAAGGGCGTAGCTGAG-1	2.78723	1.00827		AAAGGGCGTAGCTGAG-1	Str8_12	3
AAAGGGCGTGGAAGTC-1	-1.5213	-4.05888		AAAGGGCGTGGAAGTC-1	Str8_12	21
AAAGGGCGTTAATCGC-1	-5.20814	0.875955		AAAGGGCGTTAATCGC-1	Str8_12	5
AAAGGGCTCACTGAAC-1	2.99019	-3.09335		AAAGGGCTCACTGAAC-1	Str8_12	10
AAAGGGCTCCGGCTTT-1	-1.13667	-4.36763		AAAGGGCTCCGGCTTT-1	Str8_12	21
AAAGGTAAGCACCTGC-1	-5.82763	0.795714		AAAGGTAAGCACCTGC-1	Str8_12	5
AAAGGTAAGGTCGTCC-1	-2.68299	-5.19007		AAAGGTAAGGTCGTCC-1	Str8_12	15
AAAGGTACAGCACAGA-1	1.12024	3.11909		AAAGGTACAGCACAGA-1	Str8_12	0
AAAGGTACATGACTGT-1	-2.13499	3.37003		AAAGGTACATGACTGT-1	Str8_12	4
AAAGGTAGTCTACGTA-1	-0.680315	3.12914		AAAGGTAGTCTACGTA-1	Str8_12	0
AAAGGTAGTGAATGTA-1	2.41306	3.60127		AAAGGTAGTGAATGTA-1	Str8_12	0
AAAGGTAGTTAATGAG-1	7.7621	-1.32071		AAAGGTAGTTAATGAG-1	Str8_12	12
AAAGGTATCGTAATGC-1	-4.52155	3.97492		AAAGGTATCGTAATGC-1	Str8_12	16
AAAGGTATCTCTCGCA-1	1.35465	-5.99614		AAAGGTATCTCTCGCA-1	Str8_12	13
AAAGTCCAGACAGTCG-1	-7.15906	4.10989		AAAGTCCAGACAGTCG-1	Str8_12	19
AAAGTCCAGCCTTTCC-1	1.51561	2.10967		AAAGTCCAGCCTTTCC-1	Str8_12	0
AAAGTCCAGTTTCTTC-1	-7.8855	-3.92082		AAAGTCCAGTTTCTTC-1	Str8_12	2
AAAGTCCCAAATGCTC-1	0.881894	0.827894		AAAGTCCCAAATGCTC-1	Str8_12	0
AAAGTCCCAGTAGGAC-1	-1.75901	-5.41452		AAAGTCCCAGTAGGAC-1	Str8_12	15
AAAGTCCGTACTCCGG-1	5.52902	1.33267		AAAGTCCGTACTCCGG-1	Str8_12	7
AAAGTCCGTGAGACCA-1	2.03201	-8.28278		AAAGTCCGTGAGACCA-1	Str8_12	1
AAAGTCCGTGGTCAAG-1	4.76356	-0.652225		AAAGTCCGTGGTCAAG-1	Str8_12	7
AAAGTCCGTTGTTGTG-1	-4.90789	9.97506		AAAGTCCGTTGTTGTG-1	Str8_12	17
AAAGTCCTCACTACTT-1	3.1487	-7.54057		AAAGTCCTCACTACTT-1	Str8_12	1
AAAGTCCTCTCCTGCA-1	3.4287	-2.74579		AAAGTCCTCTCCTGCA-1	Str8_12	10
AAAGTGAAGGATACCG-1	7.53802	-0.100273		AAAGTGAAGGATACCG-1	Str8_12	12
AAAGTGACAAAGGATT-1	-2.5031	-5.0673		AAAGTGACAAAGGATT-1	Str8_12	15
AAAGTGACAAATGGAT-1	4.88164	2.17074		AAAGTGACAAATGGAT-1	Str8_12	11
AAAGTGACACAGTACT-1	3.49449	0.33185		AAAGTGACACAGTACT-1	Str8_12	3
AAAGTGACACAGTCAT-1	8.56626	0.996206		AAAGTGACACAGTCAT-1	Str8_12	9
AAAGTGACACCAGCGT-1	6.18675	-4.50304		AAAGTGACACCAGCGT-1	Str8_12	7
AAAGTGAGTAATCAAG-1	3.4812	-5.96614		AAAGTGAGTAATCAAG-1	Str8_12	0
AAAGTGAGTACAGTTC-1	-7.1507	-3.01786		AAAGTGAGTACAGTTC-1	Str8_12	5
AAAGTGAGTAGCGCTC-1	-0.10683	2.42452		AAAGTGAGTAGCGCTC-1	Str8_12	0
AAAGTGAGTGGTCTCG-1	2.49991	-4.74426		AAAGTGAGTGGTCTCG-1	Str8_12	1
AAAGTGAGTTCAGCGC-1	-2.09453	6.66882		AAAGTGAGTTCAGCGC-1	Str8_12	18
AAAGTGATCCACCCTA-1	-5.63626	0.755097		AAAGTGATCCACCCTA-1	Str8_12	5
AAAGTGATCCAGCACG-1	5.74954	0.496182		AAAGTGATCCAGCACG-1	Str8_12	12
AAAGTGATCCTAACAG-1	0.511627	3.36143		AAAGTGATCCTAACAG-1	Str8_12	0
AAAGTGATCGCACTCT-1	-1.90152	-7.20282		AAAGTGATCGCACTCT-1	Str8_12	15
AAAGTGATCTACTATC-1	-7.02953	-2.8883		AAAGTGATCTACTATC-1	Str8_12	5
AAAGTGATCTCGCTCA-1	1.55282	-0.852639		AAAGTGATCTCGCTCA-1	Str8_12	3
AAATGGAAGAGAGGTA-1	-1.2498	3.97691		AAATGGAAGAGAGGTA-1	Str8_12	0
AAATGGAAGATTGATG-1	1.31963	-4.25703		AAATGGAAGATTGATG-1	Str8_12	3
AAATGGAAGTTCCTGA-1	-0.84495	4.71678		AAATGGAAGTTCCTGA-1	Str8_12	4
AAATGGACAGAGTCAG-1	-7.04863	5.89821		AAATGGACAGAGTCAG-1	Str8_12	20
AAATGGACAGCTGTAT-1	-2.30488	-3.69863		AAATGGACAGCTGTAT-1	Str8_12	15
AAATGGACAGTCCCGA-1	3.95023	-3.09337		AAATGGACAGTCCCGA-1	Str8_12	10
AAATGGAGTAAGACCG-1	8.74169	0.0983244		AAATGGAGTAAGACCG-1	Str8_12	12
AAATGGAGTACCTGTA-1	1.2107	3.53162		AAATGGAGTACCTGTA-1	Str8_12	6
AAATGGAGTCCCGTGA-1	-1.19067	2.16291		AAATGGAGTCCCGTGA-1	Str8_12	0
AAATGGAGTGGGTCAA-1	2.27773	4.70109		AAATGGAGTGGGTCAA-1	Str8_12	6
AAATGGAGTTAGGCCC-1	0.932147	2.16299		AAATGGAGTTAGGCCC-1	Str8_12	0
AAATGGAGTTGCCATA-1	7.56841	-4.85105		AAATGGAGTTGCCATA-1	Str8_12	22
AAATGGAGTTTGGAAA-1	-9.11668	-0.616822		AAATGGAGTTTGGAAA-1	Str8_12	8
AAATGGATCGGATTAC-1	-6.46678	7.23244		AAATGGATCGGATTAC-1	Str8_12	20
AAATGGATCTGCATGA-1	-3.56849	1.49166		AAATGGATCTGCATGA-1	Str8_12	5
AACAAAGAGATGGCAC-1	2.37874	4.16621		AACAAAGAGATGGCAC-1	Str8_12	6
AACAAAGCAACGCATT-1	-1.83049	-5.7353		AACAAAGCAACGCATT-1	Str8_12	15
AACAAAGCAAGCGATG-1	1.78431	-0.746887		AACAAAGCAAGCGATG-1	Str8_12	3
AACAAAGCAATGTCTG-1	6.92873	-5.18306		AACAAAGCAATGTCTG-1	Str8_12	0
AACAAAGCAGGCTCTG-1	-4.39131	2.47984		AACAAAGCAGGCTCTG-1	Str8_12	16
AACAAAGGTAGCGATG-1	-1.68783	-3.41624		AACAAAGGTAGCGATG-1	Str8_12	21
AACAAAGGTCCTTGTC-1	-0.253586	-0.112777		AACAAAGGTCCTTGTC-1	Str8_12	17
AACAAAGGTGGGTTGA-1	-9.73075	-2.50499		AACAAAGGTGGGTTGA-1	Str8_12	8
AACAAAGGTTCGGTAT-1	1.74495	2.90311		AACAAAGGTTCGGTAT-1	Str8_12	0
AACAAAGGTTCTCCAC-1	-7.66597	4.17901		AACAAAGGTTCTCCAC-1	Str8_12	19
AACAAAGTCCATTTGT-1	0.506424	1.22771		AACAAAGTCCATTTGT-1	Str8_12	0
AACAAAGTCCCACAGG-1	6.67072	-3.19143		AACAAAGTCCCACAGG-1	Str8_12	7
AACAAAGTCCCGATCT-1	3.08932	-7.06178		AACAAAGTCCCGATCT-1	Str8_12	1
AACAAAGTCCCTATTA-1	0.644864	3.1792		AACAAAGTCCCTATTA-1	Str8_12	0
AACAAAGTCTGGAAGG-1	-6.31071	-0.513642		AACAAAGTCTGGAAGG-1	Str8_12	5
AACAACCAGCGAACTG-1	5.57816	2.23266		AACAACCAGCGAACTG-1	Str8_12	11
AACAACCAGGTGCCAA-1	-0.964612	-5.35952		AACAACCAGGTGCCAA-1	Str8_12	15
AACAACCCAAACAGGC-1	2.0295	-7.7535		AACAACCCAAACAGGC-1	Str8_12	1
AACAACCCAAAGTGTA-1	-6.08651	7.99665		AACAACCCAAAGTGTA-1	Str8_12	20
AACAACCCAACCAACT-1	7.9872	-1.54494		AACAACCCAACCAACT-1	Str8_12	12
AACAACCCACTTCAAG-1	-8.62939	-1.44524		AACAACCCACTTCAAG-1	Str8_12	8
AACAACCCAGAGGGTT-1	2.34662	-1.06037		AACAACCCAGAGGGTT-1	Str8_12	3
AACAACCCAGCCCAGT-1	2.88916	4.88244		AACAACCCAGCCCAGT-1	Str8_12	6
AACAACCGTACACGTT-1	5.41868	0.256203		AACAACCGTACACGTT-1	Str8_12	7
AACAACCGTCGCATGC-1	-8.39684	-2.09674		AACAACCGTCGCATGC-1	Str8_12	2
AACAACCGTTGCGGAA-1	-4.83926	0.977703		AACAACCGTTGCGGAA-1	Str8_12	5
AACAACCGTTTCCCAC-1	3.82766	-0.928579		AACAACCGTTTCCCAC-1	Str8_12	7
AACAACCTCACTGTCC-1	-8.41102	-3.80014		AACAACCTCACTGTCC-1	Str8_12	2
AACAACCTCCAACCAA-1	-6.24436	0.747601		AACAACCTCCAACCAA-1	Str8_12	5
AACAACCTCCAACCGG-1	-6.74335	4.86514		AACAACCTCCAACCGG-1	Str8_12	20
AACAACCTCCCTCATG-1	-0.231262	4.12762		AACAACCTCCCTCATG-1	Str8_12	0
AACAACCTCCGTGGCA-1	0.86516	-7.07656		AACAACCTCCGTGGCA-1	Str8_12	7
AACAACCTCGAGAAAT-1	0.632628	-1.29847		AACAACCTCGAGAAAT-1	Str8_12	3
AACAACCTCGGAATTC-1	2.86484	-1.36425		AACAACCTCGGAATTC-1	Str8_12	10
AACAACCTCGTTGTGA-1	7.2579	-4.21479		AACAACCTCGTTGTGA-1	Str8_12	0
AACAAGAAGACATCCT-1	1.29758	1.1762		AACAAGAAGACATCCT-1	Str8_12	0
AACAAGAAGATGAACT-1	3.87452	-3.51882		AACAAGAAGATGAACT-1	Str8_12	10
AACAAGAAGGTTCTTG-1	-0.466461	3.28911		AACAAGAAGGTTCTTG-1	Str8_12	0
AACAAGAAGTAATTGG-1	6.86501	1.05718		AACAAGAAGTAATTGG-1	Str8_12	9
AACAAGAAGTGAGTGC-1	6.79037	1.13213		AACAAGAAGTGAGTGC-1	Str8_12	9
AACAAGAAGTTTGAGA-1	0.851316	-6.50317		AACAAGAAGTTTGAGA-1	Str8_12	13
AACAAGACACTAACCA-1	2.93781	0.64089		AACAAGACACTAACCA-1	Str8_12	3
AACAAGACATCATTGG-1	-3.51412	5.0105		AACAAGACATCATTGG-1	Str8_12	16
AACAAGAGTAGCGATG-1	1.63148	-7.31265		AACAAGAGTAGCGATG-1	Str8_12	1
AACAAGAGTCAAGCGA-1	1.85214	-0.582783		AACAAGAGTCAAGCGA-1	Str8_12	3
AACAAGAGTCGAGATG-1	1.15163	0.581361		AACAAGAGTCGAGATG-1	Str8_12	0
AACAAGAGTGGGTTGA-1	0.730867	1.67956		AACAAGAGTGGGTTGA-1	Str8_12	0
AACAAGATCACATCAG-1	1.61581	0.68392		AACAAGATCACATCAG-1	Str8_12	0
AACACACAGCATCTTG-1	-1.23904	-4.32414		AACACACAGCATCTTG-1	Str8_12	21
AACACACAGGTAATCA-1	2.70649	4.03397		AACACACAGGTAATCA-1	Str8_12	6
AACACACAGTATGAAC-1	-8.45048	-4.45483		AACACACAGTATGAAC-1	Str8_12	24
AACACACAGTGATAAC-1	1.04664	3.51975		AACACACAGTGATAAC-1	Str8_12	0
AACACACCACTAGAGG-1	0.919779	2.34434		AACACACCACTAGAGG-1	Str8_12	0
AACACACCATAATGAG-1	5.00347	-4.04668		AACACACCATAATGAG-1	Str8_12	14
AACACACGTATACGGG-1	1.04094	-5.63998		AACACACGTATACGGG-1	Str8_12	13
AACACACGTATCGCGC-1	1.09718	-0.499314		AACACACGTATCGCGC-1	Str8_12	3
AACACACGTTGCTCAA-1	-4.25135	10.2679		AACACACGTTGCTCAA-1	Str8_12	17
AACACACGTTTCGACA-1	0.540359	4.50349		AACACACGTTTCGACA-1	Str8_12	0
AACACACTCCATTCAT-1	-1.53276	-6.14466		AACACACTCCATTCAT-1	Str8_12	15
AACACACTCGCGTGAC-1	2.07323	1.72061		AACACACTCGCGTGAC-1	Str8_12	0
AACACACTCTACCAGA-1	3.47613	-6.83311		AACACACTCTACCAGA-1	Str8_12	1
AACACACTCTCCAATT-1	3.75361	-7.02772		AACACACTCTCCAATT-1	Str8_12	1
AACAGGGAGACGCTCC-1	-5.59579	4.62735		AACAGGGAGACGCTCC-1	Str8_12	16
AACAGGGAGACTGGGT-1	4.86223	-4.2159		AACAGGGAGACTGGGT-1	Str8_12	14
AACAGGGAGTGGCCTC-1	-1.44575	-5.03447		AACAGGGAGTGGCCTC-1	Str8_12	15
AACAGGGCAACGGTAG-1	3.66479	0.834025		AACAGGGCAACGGTAG-1	Str8_12	3
AACAGGGCAATTGCCA-1	4.17779	-2.55151		AACAGGGCAATTGCCA-1	Str8_12	10
AACAGGGCACTGATTG-1	4.48486	0.927576		AACAGGGCACTGATTG-1	Str8_12	3
AACAGGGCATGAGATA-1	-3.17973	4.95884		AACAGGGCATGAGATA-1	Str8_12	16
AACAGGGCATGCTGCG-1	1.88214	-8.41757		AACAGGGCATGCTGCG-1	Str8_12	1
AACAGGGGTCCAGTTA-1	-8.63005	-3.91606		AACAGGGGTCCAGTTA-1	Str8_12	2
AACAGGGGTTAAGACA-1	0.708246	1.23446		AACAGGGGTTAAGACA-1	Str8_12	0
AACAGGGGTTGCCAAT-1	0.750987	-0.761044		AACAGGGGTTGCCAAT-1	Str8_12	3
AACAGGGTCAAGCGTT-1	2.16065	2.86182		AACAGGGTCAAGCGTT-1	Str8_12	0
AACAGGGTCCAGCTCT-1	5.72848	-1.28668		AACAGGGTCCAGCTCT-1	Str8_12	7
AACCAACAGCGTTACT-1	5.41471	0.946599		AACCAACAGCGTTACT-1	Str8_12	11
AACCAACAGTCCCAAT-1	-8.52621	-4.69672		AACCAACAGTCCCAAT-1	Str8_12	2
AACCAACCAAAGCAAT-1	0.788012	3.66777		AACCAACCAAAGCAAT-1	Str8_12	0
AACCAACCAAGGCGTA-1	-6.72809	0.448627		AACCAACCAAGGCGTA-1	Str8_12	8
AACCAACCAATTGAGA-1	-5.37015	0.997601		AACCAACCAATTGAGA-1	Str8_12	5
AACCAACCACTCTAGA-1	-2.11806	-5.77914		AACCAACCACTCTAGA-1	Str8_12	15
AACCAACGTCAGTTTG-1	1.88445	-8.06797		AACCAACGTCAGTTTG-1	Str8_12	1
AACCAACGTGCATTAC-1	1.97874	4.19486		AACCAACGTGCATTAC-1	Str8_12	6
AACCAACTCATGCGGC-1	-8.16922	-3.90168		AACCAACTCATGCGGC-1	Str8_12	2
AACCAACTCCTTCGAC-1	4.69838	1.87584		AACCAACTCCTTCGAC-1	Str8_12	11
AACCAACTCGACCAAT-1	-9.13167	-2.31246		AACCAACTCGACCAAT-1	Str8_12	2
AACCAACTCGTAGCTA-1	8.26991	0.858508		AACCAACTCGTAGCTA-1	Str8_12	9
AACCACAAGGGATCAC-1	-4.474	0.94013		AACCACAAGGGATCAC-1	Str8_12	5
AACCACAAGGTAGTAT-1	4.12093	-7.00175		AACCACAAGGTAGTAT-1	Str8_12	1
AACCACAAGTCAGGGT-1	-2.01393	-5.64387		AACCACAAGTCAGGGT-1	Str8_12	15
AACCACACAGACCTAT-1	-1.32641	7.93393		AACCACACAGACCTAT-1	Str8_12	18
AACCACACATCAACCA-1	8.94485	1.89715		AACCACACATCAACCA-1	Str8_12	9
AACCACACATCCTCAC-1	1.29914	3.25747		AACCACACATCCTCAC-1	Str8_12	0
AACCACACATGAATCC-1	3.23534	0.228019		AACCACACATGAATCC-1	Str8_12	3
AACCACACATGAGGGT-1	1.39032	-5.28128		AACCACACATGAGGGT-1	Str8_12	13
AACCACAGTACCTAGT-1	-1.036	3.05566		AACCACAGTACCTAGT-1	Str8_12	0
AACCACAGTATGTCCA-1	-0.0196536	0.11531		AACCACAGTATGTCCA-1	Str8_12	7
AACCACAGTCAGCGTC-1	8.19072	0.0155841		AACCACAGTCAGCGTC-1	Str8_12	12
AACCACAGTCGGTAAG-1	-9.55597	0.0644342		AACCACAGTCGGTAAG-1	Str8_12	8
AACCACAGTCGTGATT-1	7.96654	-1.45871		AACCACAGTCGTGATT-1	Str8_12	12
AACCACAGTGGTAATA-1	8.00356	2.0547		AACCACAGTGGTAATA-1	Str8_12	9
AACCACAGTGTCGCTG-1	1.52557	1.89737		AACCACAGTGTCGCTG-1	Str8_12	0
AACCACAGTTAATCGC-1	-1.3487	-6.12322		AACCACAGTTAATCGC-1	Str8_12	15
AACCACAGTTACCTGA-1	3.70448	-0.839474		AACCACAGTTACCTGA-1	Str8_12	3
AACCACAGTTAGGGTG-1	-3.96807	2.90913		AACCACAGTTAGGGTG-1	Str8_12	4
AACCACAGTTGCATCA-1	-8.64185	-2.23391		AACCACAGTTGCATCA-1	Str8_12	2
AACCACATCAGTGCGC-1	-9.22626	-3.59153		AACCACATCAGTGCGC-1	Str8_12	2
AACCACATCATGCATG-1	0.945665	3.97909		AACCACATCATGCATG-1	Str8_12	0
AACCACATCATTCATC-1	-6.46951	3.79159		AACCACATCATTCATC-1	Str8_12	19
AACCACATCTCTAAGG-1	-1.54452	-5.75585		AACCACATCTCTAAGG-1	Str8_12	15
AACCACATCTGGCCTT-1	0.992662	1.3788		AACCACATCTGGCCTT-1	Str8_12	0
AACCATGAGACCTTTG-1	-0.240679	3.19186		AACCATGAGACCTTTG-1	Str8_12	0
AACCATGAGCTACTAC-1	0.800067	3.31496		AACCATGAGCTACTAC-1	Str8_12	6
AACCATGAGGTCTGGA-1	-5.97758	-0.805856		AACCATGAGGTCTGGA-1	Str8_12	5
AACCATGAGTCATGGG-1	-7.4411	4.1918		AACCATGAGTCATGGG-1	Str8_12	19
AACCATGCAAGTATCC-1	3.94451	0.532635		AACCATGCAAGTATCC-1	Str8_12	3
AACCATGCAATCTAGC-1	1.55713	1.18724		AACCATGCAATCTAGC-1	Str8_12	0
AACCATGCATGTCAGT-1	5.63548	-3.01156		AACCATGCATGTCAGT-1	Str8_12	14
AACCATGGTATGGGAC-1	-7.71623	-4.06002		AACCATGGTATGGGAC-1	Str8_12	2
AACCATGGTCCACTCT-1	2.10703	2.30623		AACCATGGTCCACTCT-1	Str8_12	0
AACCATGGTCTTAGTG-1	-1.43094	2.18019		AACCATGGTCTTAGTG-1	Str8_12	0
AACCATGGTCTTGGTA-1	1.22559	-5.59937		AACCATGGTCTTGGTA-1	Str8_12	13
AACCATGGTGGTATGG-1	2.14513	-8.2393		AACCATGGTGGTATGG-1	Str8_12	1
AACCATGGTTAAGTCC-1	1.00987	2.93902		AACCATGGTTAAGTCC-1	Str8_12	0
AACCATGTCCCATGGG-1	0.820404	-7.10081		AACCATGTCCCATGGG-1	Str8_12	13
AACCATGTCCTTCACG-1	4.00828	-1.30642		AACCATGTCCTTCACG-1	Str8_12	7
AACCCAAAGACTTCGT-1	-1.79929	7.94158		AACCCAAAGACTTCGT-1	Str8_12	18
AACCCAAAGAGCGACT-1	-8.73638	-3.98328		AACCCAAAGAGCGACT-1	Str8_12	2
AACCCAAAGATAACGT-1	3.44077	-6.68305		AACCCAAAGATAACGT-1	Str8_12	1
AACCCAAAGATCCAAA-1	1.53821	3.32638		AACCCAAAGATCCAAA-1	Str8_12	6
AACCCAAAGCCACAAG-1	0.826059	3.57864		AACCCAAAGCCACAAG-1	Str8_12	0
AACCCAAAGGGTACGT-1	-2.20424	3.14342		AACCCAAAGGGTACGT-1	Str8_12	0
AACCCAAAGGTGCAGT-1	7.88186	0.49605		AACCCAAAGGTGCAGT-1	Str8_12	9
AACCCAAAGTCTGCGC-1	-1.50378	-6.63949		AACCCAAAGTCTGCGC-1	Str8_12	15
AACCCAACATCTTCGC-1	-8.58942	-3.61014		AACCCAACATCTTCGC-1	Str8_12	2
AACCCAACATTATGCG-1	1.70903	1.44157		AACCCAACATTATGCG-1	Str8_12	0
AACCCAAGTTCGGTCG-1	10.0599	1.19379		AACCCAAGTTCGGTCG-1	Str8_12	9
AACCCAAGTTGCCGCA-1	-1.30487	-0.0239267		AACCCAAGTTGCCGCA-1	Str8_12	0
AACCCAATCGGTCACG-1	2.79126	4.82865		AACCCAATCGGTCACG-1	Str8_12	6
AACCTGAAGAGCCTGA-1	1.38424	2.93395		AACCTGAAGAGCCTGA-1	Str8_12	0
AACCTGAAGCGTACAG-1	7.28944	1.63238		AACCTGAAGCGTACAG-1	Str8_12	9
AACCTGAAGCTGAGCA-1	1.91454	-8.34014		AACCTGAAGCTGAGCA-1	Str8_12	1
AACCTGAAGGTGATCG-1	-1.98441	-2.96046		AACCTGAAGGTGATCG-1	Str8_12	21
AACCTGAAGTCAATCC-1	1.16358	-1.45538		AACCTGAAGTCAATCC-1	Str8_12	3
AACCTGAAGTCACGCC-1	2.54041	3.97421		AACCTGAAGTCACGCC-1	Str8_12	0
AACCTGACAAAGGATT-1	-9.76275	-0.792657		AACCTGACAAAGGATT-1	Str8_12	8
AACCTGACAACCGCCA-1	0.268898	4.0267		AACCTGACAACCGCCA-1	Str8_12	0
AACCTGACACCGTACG-1	1.20966	2.62058		AACCTGACACCGTACG-1	Str8_12	0
AACCTGACACGACGTC-1	-8.22475	-3.9873		AACCTGACACGACGTC-1	Str8_12	2
AACCTGACAGATCACT-1	7.61281	-4.8207		AACCTGACAGATCACT-1	Str8_12	22
AACCTGACAGCTTTGA-1	3.69681	-6.68222		AACCTGACAGCTTTGA-1	Str8_12	1
AACCTGACAGGTGTGA-1	-1.89473	5.12611		AACCTGACAGGTGTGA-1	Str8_12	4
AACCTGACAGTGTGCC-1	1.49021	1.93506		AACCTGACAGTGTGCC-1	Str8_12	0
AACCTGACATGCGTGC-1	-2.16183	-5.49087		AACCTGACATGCGTGC-1	Str8_12	15
AACCTGACATGCTGCG-1	6.73459	-3.17958		AACCTGACATGCTGCG-1	Str8_12	7
AACCTGACATTCACCC-1	-8.28902	-3.62863		AACCTGACATTCACCC-1	Str8_12	2
AACCTGAGTATGACAA-1	5.90603	1.70205		AACCTGAGTATGACAA-1	Str8_12	11
AACCTGAGTCAGTTTG-1	1.4954	3.02565		AACCTGAGTCAGTTTG-1	Str8_12	0
AACCTGAGTCCAATCA-1	-3.89636	4.41793		AACCTGAGTCCAATCA-1	Str8_12	16
AACCTGAGTGAGTTTC-1	-9.55263	-2.72229		AACCTGAGTGAGTTTC-1	Str8_12	2
AACCTGAGTGCTTATG-1	-4.03539	1.31587		AACCTGAGTGCTTATG-1	Str8_12	5
AACCTGAGTGGATGAC-1	8.08652	-0.639151		AACCTGAGTGGATGAC-1	Str8_12	12
AACCTGATCGGAGTGA-1	-4.94019	4.41687		AACCTGATCGGAGTGA-1	Str8_12	16
AACCTTTAGCGTGAAC-1	-3.70666	2.9753		AACCTTTAGCGTGAAC-1	Str8_12	4
AACCTTTAGCTTACGT-1	4.9998	-0.3881		AACCTTTAGCTTACGT-1	Str8_12	7
AACCTTTAGGTGCCTC-1	-9.01185	-4.51474		AACCTTTAGGTGCCTC-1	Str8_12	2
AACCTTTAGTTAACAG-1	-1.56505	-6.06963		AACCTTTAGTTAACAG-1	Str8_12	15
AACCTTTCAAATACAG-1	2.6975	-7.94216		AACCTTTCAAATACAG-1	Str8_12	1
AACCTTTCAATGAACA-1	-1.33068	-5.85152		AACCTTTCAATGAACA-1	Str8_12	15
AACCTTTCACACCGCA-1	3.2491	-6.12031		AACCTTTCACACCGCA-1	Str8_12	1
AACCTTTCAGTACTAC-1	-0.877765	3.84993		AACCTTTCAGTACTAC-1	Str8_12	0
AACCTTTCAGTAGGAC-1	-0.717225	1.82831		AACCTTTCAGTAGGAC-1	Str8_12	3
AACCTTTGTACATTGC-1	-3.85644	5.25688		AACCTTTGTACATTGC-1	Str8_12	16
AACCTTTGTGAACGGT-1	3.67888	0.287886		AACCTTTGTGAACGGT-1	Str8_12	3
AACCTTTGTGTCCATA-1	2.7602	-0.695694		AACCTTTGTGTCCATA-1	Str8_12	3
AACCTTTTCAGTGTTG-1	2.63798	2.99165		AACCTTTTCAGTGTTG-1	Str8_12	0
AACCTTTTCCGGCAGT-1	2.15287	4.40954		AACCTTTTCCGGCAGT-1	Str8_12	6
AACCTTTTCGAGAGCA-1	5.58003	-2.81465		AACCTTTTCGAGAGCA-1	Str8_12	7
AACCTTTTCGCCACTT-1	4.54906	1.45744		AACCTTTTCGCCACTT-1	Str8_12	11
AACCTTTTCTTAGCTT-1	-0.157397	3.90804		AACCTTTTCTTAGCTT-1	Str8_12	0
AACGAAAAGAATTTGG-1	-1.38977	-5.13029		AACGAAAAGAATTTGG-1	Str8_12	15
AACGAAAAGAGAGAAC-1	3.32034	0.376066		AACGAAAAGAGAGAAC-1	Str8_12	3
AACGAAAAGCCTTTCC-1	0.92109	3.11962		AACGAAAAGCCTTTCC-1	Str8_12	0
AACGAAAAGGCGCTCT-1	-0.853658	2.85347		AACGAAAAGGCGCTCT-1	Str8_12	0
AACGAAAAGGGCGAGA-1	8.77959	-0.0501566		AACGAAAAGGGCGAGA-1	Str8_12	12
AACGAAACAGAGATTA-1	-1.91668	-2.92274		AACGAAACAGAGATTA-1	Str8_12	21
AACGAAACAGTAACGG-1	6.92783	-0.0381699		AACGAAACAGTAACGG-1	Str8_12	12
AACGAAACATGAAGCG-1	1.89199	-8.07938		AACGAAACATGAAGCG-1	Str8_12	1
AACGAAACATGACTTG-1	1.76258	-0.825848		AACGAAACATGACTTG-1	Str8_12	3
AACGAAAGTAATGCTC-1	2.57163	-7.11538		AACGAAAGTAATGCTC-1	Str8_12	1
AACGAAAGTATCCTTT-1	-1.10637	2.07216		AACGAAAGTATCCTTT-1	Str8_12	4
AACGAAAGTGTGTACT-1	-5.40104	1.83072		AACGAAAGTGTGTACT-1	Str8_12	19
AACGAAAGTTCAGCTA-1	5.17086	0.688361		AACGAAAGTTCAGCTA-1	Str8_12	0
AACGAAAGTTCGTTCC-1	-0.351874	3.31121		AACGAAAGTTCGTTCC-1	Str8_12	0
AACGAAATCATGAGAA-1	-0.679755	5.0879		AACGAAATCATGAGAA-1	Str8_12	4
AACGAAATCATGCCCT-1	-3.90943	5.34789		AACGAAATCATGCCCT-1	Str8_12	16
AACGGGAAGAGGTCAC-1	1.37846	-1.58658		AACGGGAAGAGGTCAC-1	Str8_12	3
AACGGGAAGATCCAAA-1	-4.02147	1.12282		AACGGGAAGATCCAAA-1	Str8_12	5
AACGGGAAGCCAAGGT-1	7.92369	-0.975457		AACGGGAAGCCAAGGT-1	Str8_12	12
AACGGGAAGTACAGAT-1	8.13086	1.88479		AACGGGAAGTACAGAT-1	Str8_12	9
AACGGGACAACGACAG-1	-4.7988	4.86681		AACGGGACAACGACAG-1	Str8_12	16
AACGGGACAATGCTCA-1	9.60576	1.61578		AACGGGACAATGCTCA-1	Str8_12	9
AACGGGACACTCCTGT-1	0.668572	3.17464		AACGGGACACTCCTGT-1	Str8_12	0
AACGGGACACTCTGCT-1	5.46643	-2.63968		AACGGGACACTCTGCT-1	Str8_12	14
AACGGGACAGACCCGT-1	-7.18462	3.681		AACGGGACAGACCCGT-1	Str8_12	19
AACGGGACAGGCTACC-1	1.07735	1.74903		AACGGGACAGGCTACC-1	Str8_12	0
AACGGGAGTACGCTTA-1	-3.18275	5.79897		AACGGGAGTACGCTTA-1	Str8_12	23
AACGGGAGTCACTCTC-1	-1.65986	3.67569		AACGGGAGTCACTCTC-1	Str8_12	0
AACGGGAGTTGGTGTT-1	-7.39012	4.21891		AACGGGAGTTGGTGTT-1	Str8_12	19
AACGGGATCATTACCT-1	-1.89359	6.89692		AACGGGATCATTACCT-1	Str8_12	18
AACGGGATCCACTAGA-1	0.0778949	3.11888		AACGGGATCCACTAGA-1	Str8_12	0
AACGGGATCGGTAACT-1	-5.1044	9.78607		AACGGGATCGGTAACT-1	Str8_12	17
AACGTCAAGATGTTCC-1	5.60221	0.96399		AACGTCAAGATGTTCC-1	Str8_12	11
AACGTCAAGCACTAAA-1	2.16109	-5.49666		AACGTCAAGCACTAAA-1	Str8_12	1
AACGTCAAGCATTGAA-1	-1.51728	-5.63399		AACGTCAAGCATTGAA-1	Str8_12	15
AACGTCAAGTACTGTC-1	7.70738	1.46484		AACGTCAAGTACTGTC-1	Str8_12	9
AACGTCACAATTTCGG-1	4.38085	1.97179		AACGTCACAATTTCGG-1	Str8_12	11
AACGTCACACGACAAG-1	-6.58587	2.99768		AACGTCACACGACAAG-1	Str8_12	19
AACGTCACATCGCCTT-1	8.96631	0.607142		AACGTCACATCGCCTT-1	Str8_12	9
AACGTCACATGACAAA-1	1.34081	3.64591		AACGTCACATGACAAA-1	Str8_12	6
AACGTCACATGCGGTC-1	-0.178871	2.97865		AACGTCACATGCGGTC-1	Str8_12	0
AACGTCACATTAAAGG-1	0.226219	2.90677		AACGTCACATTAAAGG-1	Str8_12	0
AACGTCAGTACGATGG-1	6.90313	-5.61744		AACGTCAGTACGATGG-1	Str8_12	22
AACGTCAGTATTGCCA-1	3.20193	-1.3435		AACGTCAGTATTGCCA-1	Str8_12	10
AACGTCAGTCGGAAAC-1	-2.53647	2.67424		AACGTCAGTCGGAAAC-1	Str8_12	4
AACGTCAGTGGCTCTG-1	0.88819	3.96264		AACGTCAGTGGCTCTG-1	Str8_12	0
AACGTCATCATTTCCA-1	1.96939	4.38821		AACGTCATCATTTCCA-1	Str8_12	6
AACGTCATCCGCAAAT-1	0.220361	4.59518		AACGTCATCCGCAAAT-1	Str8_12	0
AACGTCATCCGGCTTT-1	0.142257	-0.837885		AACGTCATCCGGCTTT-1	Str8_12	3
AACGTCATCCTGTTAT-1	2.15467	4.47525		AACGTCATCCTGTTAT-1	Str8_12	6
AACGTCATCGTGACTA-1	-8.37872	-4.99989		AACGTCATCGTGACTA-1	Str8_12	2
AACGTCATCTCCGAGG-1	-1.02277	3.28312		AACGTCATCTCCGAGG-1	Str8_12	0
AACGTCATCTTTGGAG-1	0.235369	2.55817		AACGTCATCTTTGGAG-1	Str8_12	0
AACTTCTAGCCTGGAA-1	1.43473	4.5744		AACTTCTAGCCTGGAA-1	Str8_12	6
AACTTCTAGCGTATAA-1	6.26747	-3.8452		AACTTCTAGCGTATAA-1	Str8_12	7
AACTTCTAGGAGTCTG-1	-1.98461	7.71944		AACTTCTAGGAGTCTG-1	Str8_12	4
AACTTCTCACGGGTAA-1	4.00592	-7.41167		AACTTCTCACGGGTAA-1	Str8_12	1
AACTTCTCACTTCAGA-1	1.98824	1.26053		AACTTCTCACTTCAGA-1	Str8_12	0
AACTTCTCAGCACCCA-1	-1.82661	1.95935		AACTTCTCAGCACCCA-1	Str8_12	0
AACTTCTCATATGAAG-1	7.4439	1.4715		AACTTCTCATATGAAG-1	Str8_12	9
AACTTCTCATCCTTCG-1	3.89305	0.71445		AACTTCTCATCCTTCG-1	Str8_12	3
AACTTCTCATTGTAGC-1	-3.34102	3.77259		AACTTCTCATTGTAGC-1	Str8_12	16
AACTTCTGTAACAAGT-1	4.87956	-0.28165		AACTTCTGTAACAAGT-1	Str8_12	0
AACTTCTGTAACGCGA-1	8.06962	-1.29332		AACTTCTGTAACGCGA-1	Str8_12	12
AACTTCTGTACAGTCT-1	9.94511	1.75668		AACTTCTGTACAGTCT-1	Str8_12	9
AACTTCTGTCGCACAC-1	-1.6026	6.29397		AACTTCTGTCGCACAC-1	Str8_12	23
AACTTCTGTGAATTAG-1	-1.79789	2.38464		AACTTCTGTGAATTAG-1	Str8_12	0
AACTTCTGTGATACTC-1	2.53043	-6.83278		AACTTCTGTGATACTC-1	Str8_12	0
AACTTCTGTGCCTAAT-1	5.04564	-2.90308		AACTTCTGTGCCTAAT-1	Str8_12	14
AACTTCTGTGCTCTCT-1	4.5234	1.3535		AACTTCTGTGCTCTCT-1	Str8_12	11
AACTTCTGTGCTGATT-1	7.51913	-0.464026		AACTTCTGTGCTGATT-1	Str8_12	12
AACTTCTGTTAAACCC-1	-7.3362	3.6511		AACTTCTGTTAAACCC-1	Str8_12	19
AACTTCTTCCGTACGG-1	-9.34501	-3.23089		AACTTCTTCCGTACGG-1	Str8_12	2
AACTTCTTCCTTATAC-1	0.241148	3.72642		AACTTCTTCCTTATAC-1	Str8_12	0
AACTTCTTCGGAATGG-1	-1.67788	-4.99881		AACTTCTTCGGAATGG-1	Str8_12	15
AAGAACAAGACCAAAT-1	1.67267	-6.51548		AAGAACAAGACCAAAT-1	Str8_12	1
AAGAACAAGACGTCCC-1	0.681836	-5.32322		AAGAACAAGACGTCCC-1	Str8_12	13
AAGAACAAGAGATCGC-1	-8.62668	-2.22232		AAGAACAAGAGATCGC-1	Str8_12	2
AAGAACAAGGGCTAAC-1	2.8802	4.7043		AAGAACAAGGGCTAAC-1	Str8_12	6
AAGAACACACCTCGTT-1	2.32238	2.17481		AAGAACACACCTCGTT-1	Str8_12	0
AAGAACACACGCTTAA-1	9.07145	1.97598		AAGAACACACGCTTAA-1	Str8_12	9
AAGAACACATCCGTGG-1	8.26827	-1.29121		AAGAACACATCCGTGG-1	Str8_12	12
AAGAACAGTAGCTTTG-1	1.31526	0.985463		AAGAACAGTAGCTTTG-1	Str8_12	0
AAGAACAGTCAAAGAT-1	-6.9148	4.08202		AAGAACAGTCAAAGAT-1	Str8_12	19
AAGAACAGTCAGATTC-1	9.1249	-0.139987		AAGAACAGTCAGATTC-1	Str8_12	14
AAGAACAGTCTTCTAT-1	-1.33324	-4.30236		AAGAACAGTCTTCTAT-1	Str8_12	21
AAGAACAGTTGCCGAC-1	5.82761	-3.84348		AAGAACAGTTGCCGAC-1	Str8_12	7
AAGAACATCAACCTCC-1	8.79707	-0.468087		AAGAACATCAACCTCC-1	Str8_12	12
AAGAACATCATGACAC-1	-1.24592	-6.53811		AAGAACATCATGACAC-1	Str8_12	15
AAGAACATCCAGCACG-1	-2.36873	-5.55441		AAGAACATCCAGCACG-1	Str8_12	15
AAGAACATCTACAGGT-1	1.42883	2.45816		AAGAACATCTACAGGT-1	Str8_12	0
AAGACAAAGAGATTCA-1	-9.59901	0.969347		AAGACAAAGAGATTCA-1	Str8_12	8
AAGACAAAGGATACAT-1	-2.38003	6.68416		AAGACAAAGGATACAT-1	Str8_12	18
AAGACAACAAGAAACT-1	-0.807804	-0.0555578		AAGACAACAAGAAACT-1	Str8_12	17
AAGACAACACCAAATC-1	-6.19585	6.28234		AAGACAACACCAAATC-1	Str8_12	20
AAGACAACAGCGAGTA-1	5.68503	-1.39491		AAGACAACAGCGAGTA-1	Str8_12	7
AAGACAAGTAAGATCA-1	-2.03157	4.0962		AAGACAAGTAAGATCA-1	Str8_12	0
AAGACAAGTCACCGCA-1	-7.25756	-3.89924		AAGACAAGTCACCGCA-1	Str8_12	0
AAGACAAGTCCGATCG-1	-5.46317	-0.00211069		AAGACAAGTCCGATCG-1	Str8_12	5
AAGACAAGTGGACCTC-1	-9.70899	-2.3386		AAGACAAGTGGACCTC-1	Str8_12	8
AAGACAAGTGTCTTAG-1	2.24383	4.12154		AAGACAAGTGTCTTAG-1	Str8_12	6
AAGACAATCATTGAGC-1	-2.11291	4.28239		AAGACAATCATTGAGC-1	Str8_12	4
AAGACTCAGCGACAGT-1	-6.10547	7.98601		AAGACTCAGCGACAGT-1	Str8_12	20
AAGACTCAGCTTCGTA-1	7.66171	1.16184		AAGACTCAGCTTCGTA-1	Str8_12	9
AAGACTCAGGACTTCT-1	-1.48193	-5.51259		AAGACTCAGGACTTCT-1	Str8_12	15
AAGACTCCAACAGCTT-1	8.91385	1.414		AAGACTCCAACAGCTT-1	Str8_12	9
AAGACTCCAACCCTCT-1	5.21803	-4.09343		AAGACTCCAACCCTCT-1	Str8_12	14
AAGACTCCAAGGAGTC-1	-6.1401	6.11118		AAGACTCCAAGGAGTC-1	Str8_12	20
AAGACTCCAATTTCCT-1	1.52983	2.74216		AAGACTCCAATTTCCT-1	Str8_12	0
AAGACTCCACAACATC-1	-8.83044	-1.20099		AAGACTCCACAACATC-1	Str8_12	8
AAGACTCCACCGTCGA-1	-0.160405	3.68589		AAGACTCCACCGTCGA-1	Str8_12	0
AAGACTCCACGAGAAC-1	-6.1977	6.04953		AAGACTCCACGAGAAC-1	Str8_12	20
AAGACTCCACTATGTG-1	-8.97172	-3.58156		AAGACTCCACTATGTG-1	Str8_12	2
AAGACTCGTGGGTTGA-1	-1.8222	-7.15109		AAGACTCGTGGGTTGA-1	Str8_12	15
AAGACTCTCCAATGCA-1	2.14647	-6.95822		AAGACTCTCCAATGCA-1	Str8_12	13
AAGACTCTCCGCAGTG-1	-2.14412	7.01687		AAGACTCTCCGCAGTG-1	Str8_12	18
AAGACTCTCCTCCACA-1	8.47964	-0.715526		AAGACTCTCCTCCACA-1	Str8_12	12
AAGACTCTCCTTATGT-1	-0.360227	4.38281		AAGACTCTCCTTATGT-1	Str8_12	0
AAGACTCTCGACCTAA-1	-7.64965	4.07056		AAGACTCTCGACCTAA-1	Str8_12	19
AAGACTCTCGCTGTCT-1	-4.47479	3.27548		AAGACTCTCGCTGTCT-1	Str8_12	16
AAGATAGAGCAATTAG-1	-6.72966	3.16581		AAGATAGAGCAATTAG-1	Str8_12	19
AAGATAGAGTGGCAGT-1	3.07696	-0.0909751		AAGATAGAGTGGCAGT-1	Str8_12	3
AAGATAGCACCTGTCT-1	-6.36679	3.59636		AAGATAGCACCTGTCT-1	Str8_12	0
AAGATAGCAGAGTTGG-1	6.07225	-2.68924		AAGATAGCAGAGTTGG-1	Str8_12	14
AAGATAGCAGCAGTTT-1	3.11474	-6.04241		AAGATAGCAGCAGTTT-1	Str8_12	1
AAGATAGCAGGACTTT-1	6.63966	0.818093		AAGATAGCAGGACTTT-1	Str8_12	11
AAGATAGCATGGCGCT-1	-7.12744	-3.56062		AAGATAGCATGGCGCT-1	Str8_12	0
AAGATAGGTAAGTCAA-1	8.93846	1.84616		AAGATAGGTAAGTCAA-1	Str8_12	9
AAGATAGGTACCCACG-1	-0.910621	2.59547		AAGATAGGTACCCACG-1	Str8_12	0
AAGATAGGTACTCAAC-1	-2.68546	6.55494		AAGATAGGTACTCAAC-1	Str8_12	18
AAGATAGGTCTGATCA-1	-2.41892	-5.29085		AAGATAGGTCTGATCA-1	Str8_12	15
AAGATAGGTGATCGTT-1	-9.06647	-1.06181		AAGATAGGTGATCGTT-1	Str8_12	8
AAGATAGGTGTCCACG-1	1.09581	-1.57181		AAGATAGGTGTCCACG-1	Str8_12	3
AAGATAGGTTCGCGTG-1	-8.41776	-4.50169		AAGATAGGTTCGCGTG-1	Str8_12	2
AAGATAGTCTTGAACG-1	1.44436	2.25576		AAGATAGTCTTGAACG-1	Str8_12	0
AAGCATCAGACTCATC-1	0.649372	-5.81756		AAGCATCAGACTCATC-1	Str8_12	13
AAGCATCAGGGAGGAC-1	-1.68423	4.71743		AAGCATCAGGGAGGAC-1	Str8_12	4
AAGCATCAGGTTCCAT-1	-1.40788	7.09026		AAGCATCAGGTTCCAT-1	Str8_12	4
AAGCATCCAAACCACT-1	-0.71983	4.96212		AAGCATCCAAACCACT-1	Str8_12	4
AAGCATCCAACACTAC-1	2.23147	2.5229		AAGCATCCAACACTAC-1	Str8_12	0
AAGCATCCAGCAGGAT-1	1.26651	3.41067		AAGCATCCAGCAGGAT-1	Str8_12	0
AAGCATCGTAGCGCTC-1	-8.26712	-4.0785		AAGCATCGTAGCGCTC-1	Str8_12	2
AAGCATCGTCTCGCGA-1	3.70897	0.754581		AAGCATCGTCTCGCGA-1	Str8_12	3
AAGCATCGTGAACTAA-1	-6.90014	6.13241		AAGCATCGTGAACTAA-1	Str8_12	20
AAGCATCGTGTGCCTG-1	3.88824	1.69297		AAGCATCGTGTGCCTG-1	Str8_12	11
AAGCATCGTTAGAAAC-1	-1.60142	4.55442		AAGCATCGTTAGAAAC-1	Str8_12	4
AAGCATCGTTCAGTAC-1	5.68279	1.2814		AAGCATCGTTCAGTAC-1	Str8_12	11
AAGCATCTCCGTCAAA-1	5.59854	-3.1384		AAGCATCTCCGTCAAA-1	Str8_12	14
AAGCATCTCCTAAACG-1	-3.17618	4.70243		AAGCATCTCCTAAACG-1	Str8_12	18
AAGCATCTCGCTGACG-1	3.99858	-4.55637		AAGCATCTCGCTGACG-1	Str8_12	10
AAGCCATAGATCACCT-1	6.51968	1.73784		AAGCCATAGATCACCT-1	Str8_12	11
AAGCCATAGCACAAAT-1	-2.43723	2.96981		AAGCCATAGCACAAAT-1	Str8_12	0
AAGCCATCAATTGCAC-1	5.62795	-3.85547		AAGCCATCAATTGCAC-1	Str8_12	14
AAGCCATCAGTTGTTG-1	-5.402	2.07216		AAGCCATCAGTTGTTG-1	Str8_12	19
AAGCCATCATTGGCAT-1	3.13813	-2.60007		AAGCCATCATTGGCAT-1	Str8_12	10
AAGCCATGTAAGATAC-1	-1.34361	4.45173		AAGCCATGTAAGATAC-1	Str8_12	0
AAGCCATGTAGCCCTG-1	3.00564	-1.38087		AAGCCATGTAGCCCTG-1	Str8_12	10
AAGCCATGTGTCCAAT-1	1.85231	-7.28198		AAGCCATGTGTCCAAT-1	Str8_12	13
AAGCCATGTTAGGGTG-1	2.27407	2.09288		AAGCCATGTTAGGGTG-1	Str8_12	0
AAGCCATTCCATTGTT-1	-9.42322	-2.27605		AAGCCATTCCATTGTT-1	Str8_12	8
AAGCCATTCCCAAGTA-1	5.42142	1.22832		AAGCCATTCCCAAGTA-1	Str8_12	11
AAGCGAGAGATTCGCT-1	-4.05716	10.0865		AAGCGAGAGATTCGCT-1	Str8_12	17
AAGCGAGAGCAACAGC-1	2.3717	-7.94971		AAGCGAGAGCAACAGC-1	Str8_12	1
AAGCGAGAGTATTAGG-1	0.982943	2.2544		AAGCGAGAGTATTAGG-1	Str8_12	0
AAGCGAGCATCGCTGG-1	-1.68043	2.18232		AAGCGAGCATCGCTGG-1	Str8_12	4
AAGCGAGGTCAACCTA-1	9.61046	1.8127		AAGCGAGGTCAACCTA-1	Str8_12	9
AAGCGAGGTTTCGCTC-1	-1.82056	-2.30286		AAGCGAGGTTTCGCTC-1	Str8_12	21
AAGCGAGTCCACGTAA-1	0.932692	2.07636		AAGCGAGTCCACGTAA-1	Str8_12	0
AAGCGAGTCTCGACCT-1	-6.71582	3.10258		AAGCGAGTCTCGACCT-1	Str8_12	19
AAGCGTTAGAATCGCG-1	7.89309	-1.03554		AAGCGTTAGAATCGCG-1	Str8_12	12
AAGCGTTAGCAGGTCA-1	-0.999151	-0.0617752		AAGCGTTAGCAGGTCA-1	Str8_12	17
AAGCGTTGTAGATCGG-1	-6.93477	6.40357		AAGCGTTGTAGATCGG-1	Str8_12	20
AAGCGTTGTTATCCAG-1	-3.18635	6.61978		AAGCGTTGTTATCCAG-1	Str8_12	18
AAGCGTTTCCATTGGA-1	1.80546	-7.56849		AAGCGTTTCCATTGGA-1	Str8_12	1
AAGCGTTTCCGTATAG-1	-2.1706	4.17568		AAGCGTTTCCGTATAG-1	Str8_12	4
AAGCGTTTCCTGTACC-1	-7.21246	-2.38651		AAGCGTTTCCTGTACC-1	Str8_12	5
AAGCGTTTCTAGGCAT-1	2.94563	-0.155887		AAGCGTTTCTAGGCAT-1	Str8_12	3
AAGGAATAGGAGCTGT-1	2.93362	-1.53252		AAGGAATAGGAGCTGT-1	Str8_12	10
AAGGAATCAGGCTCTG-1	-0.00723825	-0.0314045		AAGGAATCAGGCTCTG-1	Str8_12	17
AAGGAATCAGTCAGCC-1	1.32671	-5.4544		AAGGAATCAGTCAGCC-1	Str8_12	13
AAGGAATCATCGATCA-1	-0.727199	2.54796		AAGGAATCATCGATCA-1	Str8_12	0
AAGGAATGTACAAAGT-1	4.97858	-0.211265		AAGGAATGTACAAAGT-1	Str8_12	7
AAGGAATGTGCAGATG-1	-8.09785	-4.12385		AAGGAATGTGCAGATG-1	Str8_12	2
AAGGAATGTGCTGATT-1	1.26875	3.98123		AAGGAATGTGCTGATT-1	Str8_12	0
AAGGAATGTTAGAGAT-1	8.70213	-0.414764		AAGGAATGTTAGAGAT-1	Str8_12	12
AAGGAATTCAGACCTA-1	-2.94195	6.04182		AAGGAATTCAGACCTA-1	Str8_12	23
AAGGAATTCAGCGTCG-1	8.24897	-0.31364		AAGGAATTCAGCGTCG-1	Str8_12	12
AAGGAATTCCAAGCCG-1	-8.34372	-1.70021		AAGGAATTCCAAGCCG-1	Str8_12	8
AAGGAATTCGCTGTTC-1	-5.63663	2.4902		AAGGAATTCGCTGTTC-1	Str8_12	19
AAGGAATTCGGACTTA-1	5.15777	-3.65427		AAGGAATTCGGACTTA-1	Str8_12	14
AAGGTAAAGCCTAACT-1	-1.57827	4.79224		AAGGTAAAGCCTAACT-1	Str8_12	4
AAGGTAAAGCGACTAG-1	1.25768	-2.42305		AAGGTAAAGCGACTAG-1	Str8_12	3
AAGGTAAAGGACCCAA-1	4.34529	0.11858		AAGGTAAAGGACCCAA-1	Str8_12	3
AAGGTAACAAGTGCTT-1	-0.721857	-4.09852		AAGGTAACAAGTGCTT-1	Str8_12	0
AAGGTAACACGTTCGG-1	5.45654	-1.11092		AAGGTAACACGTTCGG-1	Str8_12	7
AAGGTAACAGCCTTCT-1	-1.81579	3.4316		AAGGTAACAGCCTTCT-1	Str8_12	0
AAGGTAACAGCTGAGA-1	-0.935327	4.46621		AAGGTAACAGCTGAGA-1	Str8_12	0
AAGGTAACATAGAGGC-1	-4.00304	1.01123		AAGGTAACATAGAGGC-1	Str8_12	5
AAGGTAAGTCCATCTC-1	2.10113	-6.34688		AAGGTAAGTCCATCTC-1	Str8_12	23
AAGGTAAGTGGCTACC-1	-8.75156	-3.46995		AAGGTAAGTGGCTACC-1	Str8_12	2
AAGGTAAGTTATCTGG-1	-1.69378	3.28106		AAGGTAAGTTATCTGG-1	Str8_12	0
AAGGTAAGTTGGACTT-1	1.53794	2.46737		AAGGTAAGTTGGACTT-1	Str8_12	0
AAGGTAATCGGTAACT-1	-9.30257	-4.1544		AAGGTAATCGGTAACT-1	Str8_12	2
AAGGTAATCTTCGCTG-1	-6.17798	2.53241		AAGGTAATCTTCGCTG-1	Str8_12	19
AAGGTAATCTTGGAAC-1	-5.36549	5.68062		AAGGTAATCTTGGAAC-1	Str8_12	20
AAGTACCAGAAAGTCT-1	-4.19543	1.01941		AAGTACCAGAAAGTCT-1	Str8_12	5
AAGTACCAGAATCTAG-1	4.63644	-5.10517		AAGTACCAGAATCTAG-1	Str8_12	13
AAGTACCAGACGCCCT-1	1.32857	2.53389		AAGTACCAGACGCCCT-1	Str8_12	0
AAGTACCAGAGGTTTA-1	-1.53409	-4.06682		AAGTACCAGAGGTTTA-1	Str8_12	21
AAGTACCAGCGCCATC-1	-6.8831	4.66185		AAGTACCAGCGCCATC-1	Str8_12	20
AAGTACCAGCTGGCCT-1	-2.08904	-3.08642		AAGTACCAGCTGGCCT-1	Str8_12	21
AAGTACCAGGGTCTTT-1	-0.477783	2.67983		AAGTACCAGGGTCTTT-1	Str8_12	0
AAGTACCAGTCATGAA-1	-0.683912	2.9574		AAGTACCAGTCATGAA-1	Str8_12	0
AAGTACCAGTGGCGAT-1	1.29433	2.30766		AAGTACCAGTGGCGAT-1	Str8_12	0
AAGTACCCAATACAGA-1	-1.39886	3.85705		AAGTACCCAATACAGA-1	Str8_12	4
AAGTACCCACCTTCGT-1	1.48378	-5.57592		AAGTACCCACCTTCGT-1	Str8_12	0
AAGTACCCAGCAGTCC-1	7.50615	-5.56329		AAGTACCCAGCAGTCC-1	Str8_12	22
AAGTACCCATCAGTCA-1	0.884234	3.78332		AAGTACCCATCAGTCA-1	Str8_12	0
AAGTACCGTATCGCGC-1	4.77578	-3.15516		AAGTACCGTATCGCGC-1	Str8_12	14
AAGTACCGTCGGCACT-1	-5.18775	5.92001		AAGTACCGTCGGCACT-1	Str8_12	20
AAGTACCGTCTAACTG-1	5.88248	1.74577		AAGTACCGTCTAACTG-1	Str8_12	11
AAGTACCGTCTGTGCG-1	10.1584	1.49132		AAGTACCGTCTGTGCG-1	Str8_12	9
AAGTACCTCACGGGAA-1	5.85662	1.48856		AAGTACCTCACGGGAA-1	Str8_12	11
AAGTACCTCATTATCC-1	-8.83444	-3.52603		AAGTACCTCATTATCC-1	Str8_12	0
AAGTACCTCCATGATG-1	-7.56932	4.30343		AAGTACCTCCATGATG-1	Str8_12	19
AAGTACCTCCGCTTAC-1	0.967352	-6.59028		AAGTACCTCCGCTTAC-1	Str8_12	13
AAGTACCTCTACCCAC-1	-0.76101	3.29223		AAGTACCTCTACCCAC-1	Str8_12	0
AAGTACCTCTATCGGA-1	6.04903	1.94327		AAGTACCTCTATCGGA-1	Str8_12	11
AAGTCGTAGCAACTTC-1	1.62891	1.48746		AAGTCGTAGCAACTTC-1	Str8_12	0
AAGTCGTAGTGGCGAT-1	5.50609	-0.508099		AAGTCGTAGTGGCGAT-1	Str8_12	7
AAGTCGTCACCCTGTT-1	1.16711	4.22596		AAGTCGTCACCCTGTT-1	Str8_12	0
AAGTCGTCACGTCATA-1	-1.0595	-0.0687555		AAGTCGTCACGTCATA-1	Str8_12	17
AAGTCGTCAGAATCGG-1	-5.27374	4.97097		AAGTCGTCAGAATCGG-1	Str8_12	16
AAGTCGTCAGGCGAAT-1	1.4173	4.02836		AAGTCGTCAGGCGAAT-1	Str8_12	0
AAGTCGTGTCAATCTG-1	-1.79508	-2.28059		AAGTCGTGTCAATCTG-1	Str8_12	0
AAGTCGTGTCCTGTCT-1	5.36664	0.537897		AAGTCGTGTCCTGTCT-1	Str8_12	7
AAGTCGTTCACCGCTT-1	1.59227	-4.12106		AAGTCGTTCACCGCTT-1	Str8_12	3
AAGTCGTTCGGTAACT-1	3.147	-1.42805		AAGTCGTTCGGTAACT-1	Str8_12	10
AAGTCGTTCGTAGGAG-1	1.41917	1.66207		AAGTCGTTCGTAGGAG-1	Str8_12	0
AAGTCGTTCTACAGGT-1	-4.72917	0.593973		AAGTCGTTCTACAGGT-1	Str8_12	5
AAGTCGTTCTGGGAGA-1	2.01953	1.37526		AAGTCGTTCTGGGAGA-1	Str8_12	0
AAGTGAAAGATGACCG-1	5.22011	-3.98906		AAGTGAAAGATGACCG-1	Str8_12	14
AAGTGAAAGGGCAGGA-1	6.02142	1.38233		AAGTGAAAGGGCAGGA-1	Str8_12	11
AAGTGAACAACCCTCT-1	1.80399	2.89844		AAGTGAACAACCCTCT-1	Str8_12	0
AAGTGAACACGCCACA-1	0.85899	3.69484		AAGTGAACACGCCACA-1	Str8_12	6
AAGTGAACAGTGGTGA-1	-0.954447	2.92111		AAGTGAACAGTGGTGA-1	Str8_12	4
AAGTGAACATACTGAC-1	-5.31925	1.87576		AAGTGAACATACTGAC-1	Str8_12	19
AAGTGAAGTACTTGTG-1	1.16348	4.47439		AAGTGAAGTACTTGTG-1	Str8_12	6
AAGTGAAGTAGCGTTT-1	2.84994	-5.77729		AAGTGAAGTAGCGTTT-1	Str8_12	1
AAGTGAAGTATACGGG-1	-4.24091	1.0452		AAGTGAAGTATACGGG-1	Str8_12	5
AAGTGAAGTGGATCAG-1	-4.81878	3.93286		AAGTGAAGTGGATCAG-1	Str8_12	16
AAGTGAAGTGGATGAC-1	5.42856	-2.0395		AAGTGAAGTGGATGAC-1	Str8_12	7
AAGTGAAGTTAAGTCC-1	-8.78598	-0.0731038		AAGTGAAGTTAAGTCC-1	Str8_12	8
AAGTGAATCAATCAGC-1	-0.950313	2.37013		AAGTGAATCAATCAGC-1	Str8_12	0
AAGTTCGCAAAGTATG-1	3.68113	-6.80037		AAGTTCGCAAAGTATG-1	Str8_12	1
AAGTTCGCACTTCATT-1	0.284915	3.84593		AAGTTCGCACTTCATT-1	Str8_12	0
AAGTTCGCATATAGCC-1	5.28806	-3.50745		AAGTTCGCATATAGCC-1	Str8_12	14
AAGTTCGGTAGAGACC-1	0.669904	2.85266		AAGTTCGGTAGAGACC-1	Str8_12	0
AAGTTCGGTAGTGTGG-1	1.04218	-5.65963		AAGTTCGGTAGTGTGG-1	Str8_12	13
AAGTTCGGTATCGTTG-1	-7.85874	-4.72724		AAGTTCGGTATCGTTG-1	Str8_12	2
AAGTTCGGTGCCGGTT-1	-0.640639	3.00908		AAGTTCGGTGCCGGTT-1	Str8_12	0
AAGTTCGTCGATGCTA-1	-3.17873	6.02255		AAGTTCGTCGATGCTA-1	Str8_12	16
AAGTTCGTCGGAGTGA-1	2.27104	-4.99001		AAGTTCGTCGGAGTGA-1	Str8_12	13
AAGTTCGTCGTTGTTT-1	1.13295	2.74111		AAGTTCGTCGTTGTTT-1	Str8_12	0
AATAGAGAGGGTAGCT-1	8.69718	-0.153699		AATAGAGAGGGTAGCT-1	Str8_12	12
AATAGAGAGTTCTACG-1	8.24554	-0.982205		AATAGAGAGTTCTACG-1	Str8_12	12
AATAGAGCATGGGATG-1	2.57398	-7.38549		AATAGAGCATGGGATG-1	Str8_12	1
AATAGAGTCCCGGTAG-1	-0.646628	0.306135		AATAGAGTCCCGGTAG-1	Str8_12	17
AATAGAGTCGAGTGAG-1	-8.42911	-3.11086		AATAGAGTCGAGTGAG-1	Str8_12	2
AATAGAGTCTAGTACG-1	-5.49319	9.59475		AATAGAGTCTAGTACG-1	Str8_12	17
AATAGAGTCTCAACCC-1	-7.35361	4.21233		AATAGAGTCTCAACCC-1	Str8_12	19
AATCACGAGGGCCTCT-1	-4.20179	4.40598		AATCACGAGGGCCTCT-1	Str8_12	16
AATCACGCAATACCTG-1	-8.93956	-3.71313		AATCACGCAATACCTG-1	Str8_12	2
AATCACGCAATTGCCA-1	2.87179	-0.420884		AATCACGCAATTGCCA-1	Str8_12	3
AATCACGCACTGATTG-1	1.97406	4.86644		AATCACGCACTGATTG-1	Str8_12	6
AATCACGCATCATCCC-1	9.79768	1.49393		AATCACGCATCATCCC-1	Str8_12	9
AATCACGGTACGCGTC-1	7.66855	-4.53337		AATCACGGTACGCGTC-1	Str8_12	22
AATCACGGTATTCTCT-1	-0.471906	4.58634		AATCACGGTATTCTCT-1	Str8_12	0
AATCACGGTCAACCTA-1	0.647449	3.35096		AATCACGGTCAACCTA-1	Str8_12	0
AATCACGGTCCAATCA-1	3.89252	-7.39872		AATCACGGTCCAATCA-1	Str8_12	1
AATCACGGTCTGTTAG-1	2.56345	-7.61274		AATCACGGTCTGTTAG-1	Str8_12	1
AATCACGGTGCGGTAA-1	-0.292755	4.49802		AATCACGGTGCGGTAA-1	Str8_12	0
AATCACGGTGCTGCAC-1	4.85546	0.734446		AATCACGGTGCTGCAC-1	Str8_12	3
AATCACGTCCACATAG-1	-4.19343	10.5442		AATCACGTCCACATAG-1	Str8_12	17
AATCACGTCGGACAAG-1	1.48785	-6.15752		AATCACGTCGGACAAG-1	Str8_12	13
AATCACGTCTTAGCCC-1	1.60818	3.81621		AATCACGTCTTAGCCC-1	Str8_12	0
AATCGACAGAAACCAT-1	0.305638	2.80753		AATCGACAGAAACCAT-1	Str8_12	0
AATCGACAGAGGGCGA-1	-7.24934	-1.76503		AATCGACAGAGGGCGA-1	Str8_12	5
AATCGACAGCTCCCTT-1	1.38453	0.946815		AATCGACAGCTCCCTT-1	Str8_12	7
AATCGACAGGTTGTTC-1	-9.48322	-0.673687		AATCGACAGGTTGTTC-1	Str8_12	8
AATCGACAGTAAAGCT-1	-5.83109	5.56123		AATCGACAGTAAAGCT-1	Str8_12	16
AATCGACCAACGTAAA-1	2.05003	3.95153		AATCGACCAACGTAAA-1	Str8_12	6
AATCGACCAACTTCTT-1	1.62257	2.23986		AATCGACCAACTTCTT-1	Str8_12	0
AATCGACCAGGTTCGC-1	-2.37506	-4.26737		AATCGACCAGGTTCGC-1	Str8_12	15
AATCGACGTAGGAAAG-1	4.80564	0.508159		AATCGACGTAGGAAAG-1	Str8_12	3
AATCGACGTAGTGTGG-1	-1.38033	4.67192		AATCGACGTAGTGTGG-1	Str8_12	0
AATCGACTCCATTGCC-1	5.49266	-1.33943		AATCGACTCCATTGCC-1	Str8_12	7
AATCGACTCGACCATA-1	-7.12215	6.01342		AATCGACTCGACCATA-1	Str8_12	20
AATCGACTCGCGTGAC-1	-7.11311	5.9438		AATCGACTCGCGTGAC-1	Str8_12	20
AATCGACTCTCCTGAC-1	3.55065	-3.27384		AATCGACTCTCCTGAC-1	Str8_12	10
AATCGTGAGCATGATA-1	-4.73255	3.37348		AATCGTGAGCATGATA-1	Str8_12	16
AATCGTGCAACTCCAA-1	3.03922	0.613003		AATCGTGCAACTCCAA-1	Str8_12	3
AATCGTGCATTGACCA-1	-7.5872	-0.692199		AATCGTGCATTGACCA-1	Str8_12	0
AATCGTGGTATCTCTT-1	7.44978	-4.81468		AATCGTGGTATCTCTT-1	Str8_12	22
AATCGTGGTGTTAACC-1	7.48525	-5.27722		AATCGTGGTGTTAACC-1	Str8_12	22
AATCGTGGTTCTGACA-1	-2.07739	-5.11366		AATCGTGGTTCTGACA-1	Str8_12	15
AATCGTGTCCCGAACG-1	1.3413	2.42668		AATCGTGTCCCGAACG-1	Str8_12	0
AATCGTGTCGTTGTAG-1	7.83586	-1.4516		AATCGTGTCGTTGTAG-1	Str8_12	12
AATGAAGAGCGGCTCT-1	-9.31283	-1.09481		AATGAAGAGCGGCTCT-1	Str8_12	8
AATGAAGAGGGAGTTC-1	1.12435	3.67372		AATGAAGAGGGAGTTC-1	Str8_12	6
AATGAAGAGTCATTGC-1	-1.0484	-4.14128		AATGAAGAGTCATTGC-1	Str8_12	21
AATGAAGCAGCTTTCC-1	-1.7296	-3.93315		AATGAAGCAGCTTTCC-1	Str8_12	21
AATGAAGCAGTCAACT-1	4.68561	1.7749		AATGAAGCAGTCAACT-1	Str8_12	11
AATGAAGGTCCTCCAT-1	0.00515183	2.29763		AATGAAGGTCCTCCAT-1	Str8_12	0
AATGAAGGTCTCTCTG-1	0.67744	3.05905		AATGAAGGTCTCTCTG-1	Str8_12	0
AATGAAGGTCTTGCGG-1	2.02672	-0.713419		AATGAAGGTCTTGCGG-1	Str8_12	3
AATGAAGGTGCGAGTA-1	-3.84012	4.32554		AATGAAGGTGCGAGTA-1	Str8_12	16
AATGAAGGTGGTGATG-1	-6.68712	4.28062		AATGAAGGTGGTGATG-1	Str8_12	19
AATGAAGGTGTATACC-1	-1.99958	-3.46619		AATGAAGGTGTATACC-1	Str8_12	21
AATGAAGTCGTAATGC-1	-1.73136	3.85025		AATGAAGTCGTAATGC-1	Str8_12	4
AATGAAGTCTACTATC-1	-6.98635	-1.07298		AATGAAGTCTACTATC-1	Str8_12	5
AATGAAGTCTTGGATG-1	-8.20779	-2.91893		AATGAAGTCTTGGATG-1	Str8_12	2
AATGACCAGAAGTGTT-1	-4.05869	5.37417		AATGACCAGAAGTGTT-1	Str8_12	16
AATGACCAGCGGTAAC-1	1.41203	1.6867		AATGACCAGCGGTAAC-1	Str8_12	0
AATGACCAGCTCCGAC-1	8.33929	-1.05269		AATGACCAGCTCCGAC-1	Str8_12	12
AATGACCAGTATCTGC-1	3.36209	-6.23903		AATGACCAGTATCTGC-1	Str8_12	0
AATGACCCACAAATCC-1	1.33024	2.69565		AATGACCCACAAATCC-1	Str8_12	0
AATGACCCAGCGTGAA-1	5.88452	1.027		AATGACCCAGCGTGAA-1	Str8_12	11
AATGACCGTATGATCC-1	-8.4934	-2.88521		AATGACCGTATGATCC-1	Str8_12	2
AATGACCGTGCATTTG-1	5.759	-3.34477		AATGACCGTGCATTTG-1	Str8_12	14
AATGACCGTTGCAACT-1	2.38325	4.55299		AATGACCGTTGCAACT-1	Str8_12	6
AATGACCTCACCTTAT-1	2.88997	-7.06057		AATGACCTCACCTTAT-1	Str8_12	1
AATGACCTCATCCTAT-1	-5.9697	2.20061		AATGACCTCATCCTAT-1	Str8_12	23
AATGACCTCTTGATTC-1	-6.98192	-2.1514		AATGACCTCTTGATTC-1	Str8_12	5
AATGCCAAGTCTTCGA-1	1.38412	2.81202		AATGCCAAGTCTTCGA-1	Str8_12	0
AATGCCACACAGTGTT-1	4.39864	1.04286		AATGCCACACAGTGTT-1	Str8_12	7
AATGCCACACTCCTGT-1	-6.30973	6.33618		AATGCCACACTCCTGT-1	Str8_12	20
AATGCCACATCTATCT-1	2.78097	5.0402		AATGCCACATCTATCT-1	Str8_12	6
AATGCCACATGACACT-1	8.84801	0.154849		AATGCCACATGACACT-1	Str8_12	12
AATGCCACATTACTCT-1	4.83218	2.07421		AATGCCACATTACTCT-1	Str8_12	11
AATGCCAGTACGGTTT-1	-0.465435	3.05028		AATGCCAGTACGGTTT-1	Str8_12	0
AATGCCATCCGTGTAA-1	1.39019	-0.314622		AATGCCATCCGTGTAA-1	Str8_12	3
AATGCCATCGCAGTCG-1	-0.787483	3.83517		AATGCCATCGCAGTCG-1	Str8_12	0
AATGCCATCTTCCACG-1	3.96184	0.349578		AATGCCATCTTCCACG-1	Str8_12	3
AATGGAAAGATTGAGT-1	-1.25253	4.67505		AATGGAAAGATTGAGT-1	Str8_12	4
AATGGAAAGGACCCAA-1	-0.912922	4.94654		AATGGAAAGGACCCAA-1	Str8_12	4
AATGGAAAGTATGGCG-1	9.14649	1.7422		AATGGAAAGTATGGCG-1	Str8_12	9
AATGGAACAATACCTG-1	4.92721	-1.02748		AATGGAACAATACCTG-1	Str8_12	7
AATGGAACACTTGGCG-1	4.83435	-6.72192		AATGGAACACTTGGCG-1	Str8_12	1
AATGGAAGTAAGCTCT-1	4.95259	-1.34098		AATGGAAGTAAGCTCT-1	Str8_12	7
AATGGAAGTAGCTGTT-1	-3.959	1.17473		AATGGAAGTAGCTGTT-1	Str8_12	5
AATGGAAGTATCGTAC-1	1.33582	2.52133		AATGGAAGTATCGTAC-1	Str8_12	0
AATGGAAGTCGGCCTA-1	0.622336	-5.97688		AATGGAAGTCGGCCTA-1	Str8_12	13
AATGGAAGTCGGTACC-1	-1.32509	-4.95465		AATGGAAGTCGGTACC-1	Str8_12	21
AATGGAAGTGAGGATC-1	-8.84551	-3.56032		AATGGAAGTGAGGATC-1	Str8_12	2
AATGGAAGTTACCCAA-1	0.216946	2.90514		AATGGAAGTTACCCAA-1	Str8_12	0
AATGGAAGTTGTAAAG-1	7.61718	-4.20767		AATGGAAGTTGTAAAG-1	Str8_12	22
AATGGAAGTTTACTGG-1	-1.97672	-5.53446		AATGGAAGTTTACTGG-1	Str8_12	15
AATGGAATCCACATAG-1	6.35442	1.67736		AATGGAATCCACATAG-1	Str8_12	11
AATGGAATCCATTTAC-1	-0.684426	-6.01153		AATGGAATCCATTTAC-1	Str8_12	15
AATGGAATCGTTCGCT-1	-0.942402	-5.36661		AATGGAATCGTTCGCT-1	Str8_12	15
AATGGCTAGACTCGAG-1	-6.64885	4.10141		AATGGCTAGACTCGAG-1	Str8_12	20
AATGGCTAGCCACTCG-1	-2.28108	-4.74037		AATGGCTAGCCACTCG-1	Str8_12	0
AATGGCTAGTGCCCGT-1	-1.45394	-5.64527		AATGGCTAGTGCCCGT-1	Str8_12	15
AATGGCTCAAGTATCC-1	5.59432	2.22341		AATGGCTCAAGTATCC-1	Str8_12	11
AATGGCTCAGACAAAT-1	5.52761	-1.62598		AATGGCTCAGACAAAT-1	Str8_12	7
AATGGCTCAGTGCCTG-1	-2.50909	-5.62855		AATGGCTCAGTGCCTG-1	Str8_12	15
AATGGCTGTACTCGTA-1	-6.00888	5.07656		AATGGCTGTACTCGTA-1	Str8_12	16
AATGGCTGTAGAGTTA-1	-0.664625	3.48312		AATGGCTGTAGAGTTA-1	Str8_12	0
AATGGCTGTATCCTCC-1	-6.3776	6.80574		AATGGCTGTATCCTCC-1	Str8_12	20
AATGGCTGTTGCTCGG-1	-1.92553	-7.05346		AATGGCTGTTGCTCGG-1	Str8_12	0
AATGGCTTCAAACCTG-1	-0.587369	-5.6689		AATGGCTTCAAACCTG-1	Str8_12	13
AATGGCTTCCGTATAG-1	5.90192	1.50373		AATGGCTTCCGTATAG-1	Str8_12	11
AATGGCTTCCTCGCAT-1	0.593696	2.33429		AATGGCTTCCTCGCAT-1	Str8_12	0
AATGGCTTCGACGCTG-1	3.26302	-1.59246		AATGGCTTCGACGCTG-1	Str8_12	10
AATGGCTTCGGTAAGG-1	-0.426321	1.73472		AATGGCTTCGGTAAGG-1	Str8_12	4
AATTCCTCACAGTCCG-1	-0.984618	-3.64865		AATTCCTCACAGTCCG-1	Str8_12	21
AATTCCTCACCTCTAC-1	2.45834	-6.07484		AATTCCTCACCTCTAC-1	Str8_12	0
AATTCCTGTACTCCCT-1	-1.20961	5.35866		AATTCCTGTACTCCCT-1	Str8_12	4
AATTCCTGTAGACAGC-1	5.50186	-1.41938		AATTCCTGTAGACAGC-1	Str8_12	7
AATTCCTGTAGTGCGA-1	-1.44792	1.92588		AATTCCTGTAGTGCGA-1	Str8_12	4
AATTCCTGTCTGTGAT-1	-5.41962	8.15551		AATTCCTGTCTGTGAT-1	Str8_12	17
AATTCCTGTGTCCCTT-1	-4.84869	3.90069		AATTCCTGTGTCCCTT-1	Str8_12	16
AATTCCTTCCTGTTGC-1	2.61757	4.5013		AATTCCTTCCTGTTGC-1	Str8_12	0
AATTCCTTCGATGCTA-1	5.59388	-2.11723		AATTCCTTCGATGCTA-1	Str8_12	14
AATTTCCAGAACAGGA-1	-1.46185	-2.83502		AATTTCCAGAACAGGA-1	Str8_12	21
AATTTCCAGAGCTGCA-1	2.51143	-7.62657		AATTTCCAGAGCTGCA-1	Str8_12	1
AATTTCCAGATGCGAC-1	2.34875	4.7514		AATTTCCAGATGCGAC-1	Str8_12	6
AATTTCCCAAACTAAG-1	2.54651	2.69266		AATTTCCCAAACTAAG-1	Str8_12	0
AATTTCCCAACAACAA-1	2.64433	-6.23182		AATTTCCCAACAACAA-1	Str8_12	1
AATTTCCCAACCACGC-1	7.08873	1.97865		AATTTCCCAACCACGC-1	Str8_12	7
AATTTCCCAACCGCTG-1	1.03881	2.63907		AATTTCCCAACCGCTG-1	Str8_12	0
AATTTCCCAGGTGACA-1	-3.16336	1.22607		AATTTCCCAGGTGACA-1	Str8_12	5
AATTTCCCAGTGCGCT-1	2.10253	2.86066		AATTTCCCAGTGCGCT-1	Str8_12	0
AATTTCCCATTGCCTC-1	-1.30792	5.07678		AATTTCCCATTGCCTC-1	Str8_12	4
AATTTCCGTTACGGAG-1	-6.53862	6.45726		AATTTCCGTTACGGAG-1	Str8_12	20
AATTTCCGTTAGGGAC-1	2.56406	5.08608		AATTTCCGTTAGGGAC-1	Str8_12	6
AATTTCCGTTCCCAAA-1	0.0229742	3.38883		AATTTCCGTTCCCAAA-1	Str8_12	0
AATTTCCTCAACGAGG-1	-2.75463	-5.21444		AATTTCCTCAACGAGG-1	Str8_12	15
AATTTCCTCTAGATCG-1	2.17682	4.24389		AATTTCCTCTAGATCG-1	Str8_12	6
AATTTCCTCTAGTCAG-1	-9.4012	-2.85368		AATTTCCTCTAGTCAG-1	Str8_12	2
ACAAAGAAGCCGCACT-1	0.169138	-5.48238		ACAAAGAAGCCGCACT-1	Str8_12	13
ACAAAGAAGGATACAT-1	-1.47467	6.74644		ACAAAGAAGGATACAT-1	Str8_12	18
ACAAAGAAGGTCATCT-1	-4.48732	0.809844		ACAAAGAAGGTCATCT-1	Str8_12	5
ACAAAGACACCGTCTT-1	5.22722	-0.228833		ACAAAGACACCGTCTT-1	Str8_12	7
ACAAAGACATGAGTAA-1	1.64984	2.20158		ACAAAGACATGAGTAA-1	Str8_12	0
ACAAAGACATTAAAGG-1	5.46409	-1.78098		ACAAAGACATTAAAGG-1	Str8_12	7
ACAAAGAGTAGCGTAG-1	4.60038	1.87292		ACAAAGAGTAGCGTAG-1	Str8_12	11
ACAAAGAGTAGTTAGA-1	9.48403	1.5244		ACAAAGAGTAGTTAGA-1	Str8_12	9
ACAAAGAGTATCCCAA-1	-0.403232	3.4013		ACAAAGAGTATCCCAA-1	Str8_12	0
ACAAAGAGTGACGTCC-1	-8.26373	-3.66389		ACAAAGAGTGACGTCC-1	Str8_12	2
ACAAAGAGTTATCCAG-1	1.92653	4.61282		ACAAAGAGTTATCCAG-1	Str8_12	6
ACAAAGAGTTGAATCC-1	-3.66994	0.959415		ACAAAGAGTTGAATCC-1	Str8_12	5
ACAAAGAGTTGCATTG-1	1.02443	0.544738		ACAAAGAGTTGCATTG-1	Str8_12	0
ACAAAGATCTCGACCT-1	0.870588	-0.459984		ACAAAGATCTCGACCT-1	Str8_12	3
ACAACCAAGAGGTGCT-1	8.88085	0.877268		ACAACCAAGAGGTGCT-1	Str8_12	9
ACAACCAAGCTGAAAT-1	1.62371	1.57904		ACAACCAAGCTGAAAT-1	Str8_12	0
ACAACCACAAAGGATT-1	-2.23806	4.18144		ACAACCACAAAGGATT-1	Str8_12	4
ACAACCACACAGAAGC-1	-8.19627	-4.18173		ACAACCACACAGAAGC-1	Str8_12	2
ACAACCACAGACCATT-1	-1.34869	8.04592		ACAACCACAGACCATT-1	Str8_12	18
ACAACCACAGCGTACC-1	-2.71572	-4.62472		ACAACCACAGCGTACC-1	Str8_12	0
ACAACCACAGGTTCGC-1	-0.779956	-5.96571		ACAACCACAGGTTCGC-1	Str8_12	15
ACAACCACATCGCTGG-1	-6.8415	3.73551		ACAACCACATCGCTGG-1	Str8_12	19
ACAACCAGTCATATGC-1	-7.15053	6.69033		ACAACCAGTCATATGC-1	Str8_12	20
ACAACCAGTCTCAGGC-1	-1.53406	-6.21564		ACAACCAGTCTCAGGC-1	Str8_12	15
ACAACCAGTGCAAGAC-1	1.34881	3.21112		ACAACCAGTGCAAGAC-1	Str8_12	0
ACAACCATCAAACGAA-1	-3.76487	5.29828		ACAACCATCAAACGAA-1	Str8_12	23
ACAACCATCCGTGCGA-1	-0.605147	4.71802		ACAACCATCCGTGCGA-1	Str8_12	0
ACAACCATCTCAAAGC-1	2.21512	2.84904		ACAACCATCTCAAAGC-1	Str8_12	0
ACAAGCTAGAGTATAC-1	-4.56695	10.5319		ACAAGCTAGAGTATAC-1	Str8_12	17
ACAAGCTAGGGTACAC-1	2.55548	-1.4957		ACAAGCTAGGGTACAC-1	Str8_12	10
ACAAGCTAGTGGGAAA-1	2.47062	4.3747		ACAAGCTAGTGGGAAA-1	Str8_12	6
ACAAGCTCAGCGAACA-1	1.46485	1.02933		ACAAGCTCAGCGAACA-1	Str8_12	0
ACAAGCTGTCTAGTGT-1	-4.25456	8.87234		ACAAGCTGTCTAGTGT-1	Str8_12	17
ACAAGCTGTGGATACG-1	-4.16282	2.09959		ACAAGCTGTGGATACG-1	Str8_12	5
ACAAGCTTCAGCATTG-1	1.4185	2.17482		ACAAGCTTCAGCATTG-1	Str8_12	0
ACAAGCTTCCCTCGTA-1	0.00920661	4.31756		ACAAGCTTCCCTCGTA-1	Str8_12	4
ACAAGCTTCGCTTTAT-1	-1.15066	3.04563		ACAAGCTTCGCTTTAT-1	Str8_12	0
ACAAGCTTCTGTGTGA-1	8.78119	-0.361457		ACAAGCTTCTGTGTGA-1	Str8_12	12
ACACAGTAGACGTCGA-1	3.86864	-6.77375		ACACAGTAGACGTCGA-1	Str8_12	1
ACACAGTCAAGTATAG-1	3.54232	-1.65593		ACACAGTCAAGTATAG-1	Str8_12	10
ACACAGTCAAGTGGTG-1	-1.30811	6.7153		ACACAGTCAAGTGGTG-1	Str8_12	18
ACACAGTCACGCTATA-1	2.12707	4.86238		ACACAGTCACGCTATA-1	Str8_12	6
ACACAGTCAGACCTAT-1	-1.90442	5.97637		ACACAGTCAGACCTAT-1	Str8_12	4
ACACAGTCATCGAACT-1	-2.9338	6.08872		ACACAGTCATCGAACT-1	Str8_12	23
ACACAGTCATCTCATT-1	7.24168	-3.92709		ACACAGTCATCTCATT-1	Str8_12	22
ACACAGTCATCTTCGC-1	-2.57032	-5.00396		ACACAGTCATCTTCGC-1	Str8_12	15
ACACAGTGTATCTCGA-1	-9.4946	0.158048		ACACAGTGTATCTCGA-1	Str8_12	8
ACACAGTGTATGAGAT-1	-7.44312	-3.64871		ACACAGTGTATGAGAT-1	Str8_12	2
ACACAGTGTGCCGTAC-1	-8.37923	-3.14273		ACACAGTGTGCCGTAC-1	Str8_12	24
ACACAGTGTGGCTGCT-1	0.757126	-0.96447		ACACAGTGTGGCTGCT-1	Str8_12	3
ACACAGTTCTTCCACG-1	3.07068	-5.31113		ACACAGTTCTTCCACG-1	Str8_12	0
ACACAGTTCTTCTGGC-1	6.4781	-2.68614		ACACAGTTCTTCTGGC-1	Str8_12	7
ACACCAAAGCGGCTCT-1	4.84857	-6.91539		ACACCAAAGCGGCTCT-1	Str8_12	1
ACACCAAAGGGCAGAG-1	-7.62942	4.30636		ACACCAAAGGGCAGAG-1	Str8_12	19
ACACCAAAGGTCGCCT-1	9.21173	1.09239		ACACCAAAGGTCGCCT-1	Str8_12	9
ACACCAACACACTGGC-1	1.75117	-0.912253		ACACCAACACACTGGC-1	Str8_12	3
ACACCAACACCGGTCA-1	1.65502	0.667199		ACACCAACACCGGTCA-1	Str8_12	0
ACACCAACACCTAAAC-1	-7.65184	-3.14935		ACACCAACACCTAAAC-1	Str8_12	24
ACACCAACAGCACACC-1	1.52922	3.80427		ACACCAACAGCACACC-1	Str8_12	6
ACACCAAGTAACAGTA-1	-5.05337	0.173292		ACACCAAGTAACAGTA-1	Str8_12	5
ACACCAAGTAAGCTCT-1	1.30121	-5.43941		ACACCAAGTAAGCTCT-1	Str8_12	13
ACACCAAGTAGCTTTG-1	-1.70423	2.20198		ACACCAAGTAGCTTTG-1	Str8_12	4
ACACCAAGTCGAGTTT-1	-0.57967	0.0404351		ACACCAAGTCGAGTTT-1	Str8_12	17
ACACCAAGTGCTCCGA-1	0.509476	-5.62771		ACACCAAGTGCTCCGA-1	Str8_12	1
ACACCAAGTTAGAAGT-1	3.0032	-5.73793		ACACCAAGTTAGAAGT-1	Str8_12	0
ACACCAAGTTAGGCTT-1	-0.923364	0.357791		ACACCAAGTTAGGCTT-1	Str8_12	17
ACACCAATCTTCGGTC-1	6.92281	1.02806		ACACCAATCTTCGGTC-1	Str8_12	9
ACACGCGAGACCAAAT-1	-0.759148	4.29204		ACACGCGAGACCAAAT-1	Str8_12	4
ACACGCGAGGAACTCG-1	1.42764	-5.19081		ACACGCGAGGAACTCG-1	Str8_12	13
ACACGCGAGGCGAAGG-1	-9.62684	-0.474514		ACACGCGAGGCGAAGG-1	Str8_12	8
ACACGCGCAACACGAG-1	-1.71543	-4.12432		ACACGCGCAACACGAG-1	Str8_12	21
ACACGCGCAAGAATGT-1	-4.10588	0.95798		ACACGCGCAAGAATGT-1	Str8_12	5
ACACGCGCAGGAATCG-1	3.42272	0.5328		ACACGCGCAGGAATCG-1	Str8_12	3
ACACGCGCAGTGTGCC-1	6.85055	-3.71046		ACACGCGCAGTGTGCC-1	Str8_12	7
ACACGCGCATCATTGG-1	-8.04216	-3.89953		ACACGCGCATCATTGG-1	Str8_12	0
ACACGCGCATTGCCGG-1	-7.95924	0.03315		ACACGCGCATTGCCGG-1	Str8_12	8
ACACGCGGTAACGTTC-1	-2.15313	-4.15996		ACACGCGGTAACGTTC-1	Str8_12	15
ACACGCGGTACTGTTG-1	1.88324	-1.12852		ACACGCGGTACTGTTG-1	Str8_12	3
ACACGCGGTCGGCTAC-1	-0.987691	4.81509		ACACGCGGTCGGCTAC-1	Str8_12	4
ACACGCGGTGGCTACC-1	7.49096	-2.01046		ACACGCGGTGGCTACC-1	Str8_12	12
ACACGCGGTGTTCGTA-1	7.634	-4.99019		ACACGCGGTGTTCGTA-1	Str8_12	22
ACACGCGGTTACCCTC-1	-0.761	4.90894		ACACGCGGTTACCCTC-1	Str8_12	4
ACACGCGGTTAGGCCC-1	-5.34082	8.12611		ACACGCGGTTAGGCCC-1	Str8_12	17
ACACGCGTCAAACCCA-1	-5.01187	8.24709		ACACGCGTCAAACCCA-1	Str8_12	17
ACACGCGTCGCCAACG-1	9.95995	1.69004		ACACGCGTCGCCAACG-1	Str8_12	9
ACACGCGTCGTCCTCA-1	-5.22964	4.85313		ACACGCGTCGTCCTCA-1	Str8_12	16
ACACTGAAGAAGTGTT-1	-1.21076	3.31092		ACACTGAAGAAGTGTT-1	Str8_12	0
ACACTGAAGAGGGTCT-1	2.86639	-2.71342		ACACTGAAGAGGGTCT-1	Str8_12	10
ACACTGAAGCGTTCCG-1	7.28507	-5.65398		ACACTGAAGCGTTCCG-1	Str8_12	22
ACACTGAAGCTAGCCC-1	9.66196	1.96524		ACACTGAAGCTAGCCC-1	Str8_12	9
ACACTGAAGGATGTTA-1	-1.40332	-5.96593		ACACTGAAGGATGTTA-1	Str8_12	15
ACACTGAAGGGCAGGA-1	-0.562463	3.32845		ACACTGAAGGGCAGGA-1	Str8_12	0
ACACTGAAGTATAGGT-1	5.57598	-4.41455		ACACTGAAGTATAGGT-1	Str8_12	14
ACACTGACAACCGTAT-1	3.13449	-7.2776		ACACTGACAACCGTAT-1	Str8_12	1
ACACTGACAACGAGGT-1	1.63765	3.21134		ACACTGACAACGAGGT-1	Str8_12	0
ACACTGACACACCGCA-1	-1.33263	-5.78136		ACACTGACACACCGCA-1	Str8_12	15
ACACTGACACGCGTGT-1	-1.6007	-3.63126		ACACTGACACGCGTGT-1	Str8_12	21
ACACTGACAGGAAGTC-1	6.10838	0.614309		ACACTGACAGGAAGTC-1	Str8_12	12
ACACTGACATAGAGGC-1	-5.05313	1.05339		ACACTGACATAGAGGC-1	Str8_12	5
ACACTGACATAGGCGA-1	0.0449935	4.09283		ACACTGACATAGGCGA-1	Str8_12	0
ACACTGATCCACACCT-1	8.82585	-0.00621074		ACACTGATCCACACCT-1	Str8_12	12
ACACTGATCCACTAGA-1	-1.67369	2.95487		ACACTGATCCACTAGA-1	Str8_12	0
ACACTGATCCATATGG-1	6.38827	1.70255		ACACTGATCCATATGG-1	Str8_12	11
ACAGAAAAGCTCTTCC-1	3.09706	2.03856		ACAGAAAAGCTCTTCC-1	Str8_12	0
ACAGAAAAGTGTTGTC-1	-3.97684	2.01908		ACAGAAAAGTGTTGTC-1	Str8_12	5
ACAGAAACACAACGTT-1	7.52765	-0.39009		ACAGAAACACAACGTT-1	Str8_12	12
ACAGAAACAGAGATTA-1	-4.83601	5.74979		ACAGAAACAGAGATTA-1	Str8_12	0
ACAGAAACAGTTTCGA-1	-0.958071	3.89275		ACAGAAACAGTTTCGA-1	Str8_12	0
ACAGAAACATGAAAGT-1	1.54979	0.887594		ACAGAAACATGAAAGT-1	Str8_12	0
ACAGAAACATGACAAA-1	-1.79822	6.22691		ACAGAAACATGACAAA-1	Str8_12	18
ACAGAAAGTCGAAGCA-1	1.3354	4.05161		ACAGAAAGTCGAAGCA-1	Str8_12	6
ACAGAAAGTCTGCGCA-1	3.82234	0.454147		ACAGAAAGTCTGCGCA-1	Str8_12	3
ACAGAAAGTTCCGTTC-1	8.47658	-0.803787		ACAGAAAGTTCCGTTC-1	Str8_12	12
ACAGAAATCAGAGTGG-1	5.54681	1.25328		ACAGAAATCAGAGTGG-1	Str8_12	11
ACAGAAATCCACGGAC-1	4.82387	-4.44185		ACAGAAATCCACGGAC-1	Str8_12	14
ACAGAAATCCTCCACA-1	-0.0916724	0.0677919		ACAGAAATCCTCCACA-1	Str8_12	17
ACAGAAATCGGTCTAA-1	0.149102	3.00092		ACAGAAATCGGTCTAA-1	Str8_12	0
ACAGAAATCTCAGAAC-1	1.34218	-2.66904		ACAGAAATCTCAGAAC-1	Str8_12	3
ACAGCCGAGACGGTTG-1	1.74028	-1.99351		ACAGCCGAGACGGTTG-1	Str8_12	3
ACAGCCGCAACACAAA-1	0.99198	2.03421		ACAGCCGCAACACAAA-1	Str8_12	0
ACAGCCGGTATCGATC-1	-2.11089	6.54314		ACAGCCGGTATCGATC-1	Str8_12	18
ACAGCCGTCCCGTGAG-1	-4.17911	0.760578		ACAGCCGTCCCGTGAG-1	Str8_12	5
ACAGCCGTCTCATGCC-1	6.39895	0.27146		ACAGCCGTCTCATGCC-1	Str8_12	12
ACAGCCGTCTGAGGCC-1	-2.167	-5.20841		ACAGCCGTCTGAGGCC-1	Str8_12	15
ACAGGGAAGAAGGGAT-1	6.60302	1.99524		ACAGGGAAGAAGGGAT-1	Str8_12	11
ACAGGGAAGAATTCAG-1	2.84313	2.19282		ACAGGGAAGAATTCAG-1	Str8_12	0
ACAGGGAAGGAAAGGT-1	8.96431	1.02635		ACAGGGAAGGAAAGGT-1	Str8_12	9
ACAGGGAAGTCATGGG-1	-1.43793	-6.52097		ACAGGGAAGTCATGGG-1	Str8_12	15
ACAGGGACAACCGGAA-1	-2.0393	-3.46119		ACAGGGACAACCGGAA-1	Str8_12	21
ACAGGGACAAGTTCCA-1	1.29478	1.7402		ACAGGGACAAGTTCCA-1	Str8_12	0
ACAGGGACACAAGCTT-1	9.90387	1.5757		ACAGGGACACAAGCTT-1	Str8_12	9
ACAGGGACACAGTGAG-1	-5.31133	5.94315		ACAGGGACACAGTGAG-1	Str8_12	20
ACAGGGACACTAGGCC-1	-0.27168	2.88104		ACAGGGACACTAGGCC-1	Str8_12	17
ACAGGGACAGAACCGA-1	-3.6363	5.18071		ACAGGGACAGAACCGA-1	Str8_12	16
ACAGGGACAGCTCGGT-1	-0.789538	2.88711		ACAGGGACAGCTCGGT-1	Str8_12	0
ACAGGGACAGGAACCA-1	7.45895	-1.30198		ACAGGGACAGGAACCA-1	Str8_12	12
ACAGGGAGTATAGGAT-1	1.79923	3.84893		ACAGGGAGTATAGGAT-1	Str8_12	0
ACAGGGAGTGACTATC-1	1.76255	1.42442		ACAGGGAGTGACTATC-1	Str8_12	0
ACAGGGATCACCTGTC-1	-2.39603	1.69373		ACAGGGATCACCTGTC-1	Str8_12	0
ACAGGGATCAGTCCGG-1	-1.12963	-4.96723		ACAGGGATCAGTCCGG-1	Str8_12	21
ACAGGGATCCGAGCTG-1	-2.27887	-5.15241		ACAGGGATCCGAGCTG-1	Str8_12	15
ACAGGGATCGATACGT-1	6.05745	1.88962		ACAGGGATCGATACGT-1	Str8_12	11
ACAGGGATCTACTCAT-1	1.6714	3.71789		ACAGGGATCTACTCAT-1	Str8_12	6
ACATCCCAGAACTCCT-1	5.37126	1.37895		ACATCCCAGAACTCCT-1	Str8_12	11
ACATCCCAGAATCGTA-1	5.01205	-0.0971478		ACATCCCAGAATCGTA-1	Str8_12	7
ACATCCCAGAGAATCT-1	-7.45318	4.2374		ACATCCCAGAGAATCT-1	Str8_12	19
ACATCCCAGATCCAAA-1	9.19805	1.06418		ACATCCCAGATCCAAA-1	Str8_12	9
ACATCCCAGCAGAAAG-1	-1.06393	3.07904		ACATCCCAGCAGAAAG-1	Str8_12	4
ACATCCCAGGAAAGAC-1	-0.637701	3.86802		ACATCCCAGGAAAGAC-1	Str8_12	0
ACATCCCAGGTTACCT-1	-9.33916	-0.858146		ACATCCCAGGTTACCT-1	Str8_12	8
ACATCCCAGTGAGCCA-1	1.56956	-7.26992		ACATCCCAGTGAGCCA-1	Str8_12	1
ACATCCCCACACCAGC-1	3.58031	-3.57754		ACATCCCCACACCAGC-1	Str8_12	10
ACATCCCCAGAGAAAG-1	-0.188816	0.00983158		ACATCCCCAGAGAAAG-1	Str8_12	17
ACATCCCCAGCCATTA-1	2.64183	4.3521		ACATCCCCAGCCATTA-1	Str8_12	6
ACATCCCCATCCGTTC-1	0.0723585	3.72676		ACATCCCCATCCGTTC-1	Str8_12	0
ACATCCCCATGGGATG-1	5.26077	1.55982		ACATCCCCATGGGATG-1	Str8_12	11
ACATCCCGTAGATTGA-1	8.93364	0.475366		ACATCCCGTAGATTGA-1	Str8_12	9
ACATCCCGTCAGCGTC-1	-0.91375	4.58833		ACATCCCGTCAGCGTC-1	Str8_12	0
ACATCCCGTCCACGCA-1	0.274887	-5.10505		ACATCCCGTCCACGCA-1	Str8_12	13
ACATCCCGTCCCTAAA-1	6.77404	-4.10396		ACATCCCGTCCCTAAA-1	Str8_12	7
ACATCCCGTGCGTGCT-1	-0.975197	3.35697		ACATCCCGTGCGTGCT-1	Str8_12	0
ACATCCCGTGTCCATA-1	-1.15062	4.98889		ACATCCCGTGTCCATA-1	Str8_12	4
ACATCCCGTTAGCGGA-1	-2.07663	3.62788		ACATCCCGTTAGCGGA-1	Str8_12	4
ACATCCCTCAACACGT-1	-3.65181	1.05019		ACATCCCTCAACACGT-1	Str8_12	5
ACATCCCTCAGTCACA-1	2.42014	1.21638		ACATCCCTCAGTCACA-1	Str8_12	0
ACATCCCTCCGATAGT-1	-0.262765	3.3552		ACATCCCTCCGATAGT-1	Str8_12	0
ACATCCCTCGCCGTGA-1	7.00352	1.76378		ACATCCCTCGCCGTGA-1	Str8_12	7
ACATCCCTCTTCGATT-1	-7.89194	-3.95032		ACATCCCTCTTCGATT-1	Str8_12	2
ACATCGAAGCCTCCAG-1	1.80959	3.33527		ACATCGAAGCCTCCAG-1	Str8_12	0
ACATCGACAAGCCCAC-1	-7.65299	-3.84444		ACATCGACAAGCCCAC-1	Str8_12	2
ACATCGACAATTCTTC-1	1.0499	2.85598		ACATCGACAATTCTTC-1	Str8_12	0
ACATCGACACCGTGGT-1	-1.47768	3.29358		ACATCGACACCGTGGT-1	Str8_12	4
ACATCGACATCGAAGG-1	0.307325	-5.54335		ACATCGACATCGAAGG-1	Str8_12	1
ACATCGAGTACTAACC-1	-8.9907	-2.45656		ACATCGAGTACTAACC-1	Str8_12	24
ACATCGAGTGCCCAGT-1	1.85333	3.09071		ACATCGAGTGCCCAGT-1	Str8_12	0
ACATCGAGTGTAACGG-1	-0.273585	2.22804		ACATCGAGTGTAACGG-1	Str8_12	4
ACATCGAGTGTTGATC-1	5.04892	-1.09162		ACATCGAGTGTTGATC-1	Str8_12	7
ACATCGATCCCTGGTT-1	2.68243	-0.954829		ACATCGATCCCTGGTT-1	Str8_12	20
ACATGCAAGAGCCGAT-1	-9.71847	-2.23822		ACATGCAAGAGCCGAT-1	Str8_12	8
ACATGCAAGGTTCTAC-1	1.45236	3.69811		ACATGCAAGGTTCTAC-1	Str8_12	6
ACATGCAAGTAATTGG-1	-5.24706	-0.00806351		ACATGCAAGTAATTGG-1	Str8_12	5
ACATGCACAACAACAA-1	-6.71985	-1.68842		ACATGCACAACAACAA-1	Str8_12	5
ACATGCACAATGGCAG-1	-1.51143	-5.19946		ACATGCACAATGGCAG-1	Str8_12	15
ACATGCACACTCCCTA-1	-2.27057	5.04427		ACATGCACACTCCCTA-1	Str8_12	4
ACATGCAGTCTCGCGA-1	-5.68805	4.95861		ACATGCAGTCTCGCGA-1	Str8_12	16
ACATGCAGTCTGGTTA-1	2.16979	-7.82327		ACATGCAGTCTGGTTA-1	Str8_12	1
ACATGCAGTTCAAGGG-1	1.02073	0.879844		ACATGCAGTTCAAGGG-1	Str8_12	0
ACATGCAGTTCCATTT-1	3.00005	3.0674		ACATGCAGTTCCATTT-1	Str8_12	12
ACATTTCAGCTGTTCA-1	-8.49938	-4.32105		ACATTTCAGCTGTTCA-1	Str8_12	2
ACATTTCCAAGAGTTA-1	1.10825	3.63275		ACATTTCCAAGAGTTA-1	Str8_12	6
ACATTTCCAGAGTTGG-1	2.22868	-7.04488		ACATTTCCAGAGTTGG-1	Str8_12	1
ACATTTCCAGCTATAC-1	-8.39365	-3.82326		ACATTTCCAGCTATAC-1	Str8_12	2
ACATTTCCAGCTCTGG-1	3.63996	-2.27837		ACATTTCCAGCTCTGG-1	Str8_12	10
ACATTTCCATCTGTTT-1	-6.8617	-2.22105		ACATTTCCATCTGTTT-1	Str8_12	5
ACATTTCGTAGCTCGC-1	-9.81821	-0.78584		ACATTTCGTAGCTCGC-1	Str8_12	8
ACATTTCGTATGTGTC-1	-1.74368	-4.82699		ACATTTCGTATGTGTC-1	Str8_12	15
ACATTTCGTCTCACAA-1	1.28917	-3.3456		ACATTTCGTCTCACAA-1	Str8_12	3
ACATTTCGTTATCCAG-1	6.92281	-3.76191		ACATTTCGTTATCCAG-1	Str8_12	7
ACATTTCTCAGGTGTT-1	2.09326	4.66365		ACATTTCTCAGGTGTT-1	Str8_12	6
ACATTTCTCGAGCCTG-1	-0.198483	-5.10495		ACATTTCTCGAGCCTG-1	Str8_12	13
ACATTTCTCTCGCTCA-1	-1.06487	3.1091		ACATTTCTCTCGCTCA-1	Str8_12	0
ACATTTCTCTTGGTGA-1	-0.0998772	4.16468		ACATTTCTCTTGGTGA-1	Str8_12	0
ACCAAACAGACTTCGT-1	1.71353	2.02139		ACCAAACAGACTTCGT-1	Str8_12	0
ACCAAACAGAGCAGAA-1	8.18763	0.980901		ACCAAACAGAGCAGAA-1	Str8_12	9
ACCAAACAGCATTTGC-1	-1.98962	-7.34396		ACCAAACAGCATTTGC-1	Str8_12	15
ACCAAACAGGAGAGTA-1	-2.09248	-4.76877		ACCAAACAGGAGAGTA-1	Str8_12	15
ACCAAACAGTACTGGG-1	2.40595	-8.01872		ACCAAACAGTACTGGG-1	Str8_12	1
ACCAAACAGTATCCTG-1	-7.94085	-2.36608		ACCAAACAGTATCCTG-1	Str8_12	5
ACCAAACCAGTAACCT-1	-6.41214	-0.962363		ACCAAACCAGTAACCT-1	Str8_12	5
ACCAAACCAGTCACGC-1	-2.52736	-4.78862		ACCAAACCAGTCACGC-1	Str8_12	15
ACCAAACCATTCCTCG-1	5.23328	-1.08481		ACCAAACCATTCCTCG-1	Str8_12	7
ACCAAACGTAAGGTCG-1	-6.19827	4.9906		ACCAAACGTAAGGTCG-1	Str8_12	20
ACCAAACGTACTCCCT-1	-0.189989	3.31029		ACCAAACGTACTCCCT-1	Str8_12	0
ACCAAACGTATCAAGA-1	2.08138	-0.0965734		ACCAAACGTATCAAGA-1	Str8_12	3
ACCAAACGTCCAACGC-1	1.8684	3.86055		ACCAAACGTCCAACGC-1	Str8_12	6
ACCAAACGTCTGATCA-1	1.45283	-0.129427		ACCAAACGTCTGATCA-1	Str8_12	3
ACCAAACGTGGGCTTC-1	1.92424	-4.68797		ACCAAACGTGGGCTTC-1	Str8_12	1
ACCAAACGTTGTCTAG-1	7.81813	-4.6037		ACCAAACGTTGTCTAG-1	Str8_12	22
ACCAAACTCATCTACT-1	-9.35173	-2.43868		ACCAAACTCATCTACT-1	Str8_12	2
ACCAAACTCGGTCGGT-1	-1.75782	-5.45401		ACCAAACTCGGTCGGT-1	Str8_12	15
ACCAAACTCTTTCCAA-1	-7.33404	4.01939		ACCAAACTCTTTCCAA-1	Str8_12	19
ACCAACAAGAAGCTGC-1	1.94513	-8.19446		ACCAACAAGAAGCTGC-1	Str8_12	1
ACCAACAAGAATTGTG-1	-8.16645	-3.36292		ACCAACAAGAATTGTG-1	Str8_12	2
ACCAACAAGCTCATAC-1	-4.63748	0.93834		ACCAACAAGCTCATAC-1	Str8_12	5
ACCAACAAGGTTACAA-1	-2.32935	-4.39436		ACCAACAAGGTTACAA-1	Str8_12	0
ACCAACACAATCACGT-1	9.13544	1.1857		ACCAACACAATCACGT-1	Str8_12	9
ACCAACACACCCTGAG-1	8.77909	-0.148248		ACCAACACACCCTGAG-1	Str8_12	12
ACCAACACATCGTGCG-1	5.33003	-0.271662		ACCAACACATCGTGCG-1	Str8_12	7
ACCAACAGTCTACAGT-1	2.01352	4.30544		ACCAACAGTCTACAGT-1	Str8_12	6
ACCAACAGTGGTCTGC-1	-8.89413	-0.182354		ACCAACAGTGGTCTGC-1	Str8_12	8
ACCAACAGTTGGTGTT-1	-6.10562	2.43527		ACCAACAGTTGGTGTT-1	Str8_12	19
ACCAACATCCGCACGA-1	2.48313	-7.71028		ACCAACATCCGCACGA-1	Str8_12	1
ACCAACATCTCGCGTT-1	1.50107	1.56913		ACCAACATCTCGCGTT-1	Str8_12	0
ACCACAAAGTTGGGAC-1	1.98105	-5.9068		ACCACAAAGTTGGGAC-1	Str8_12	1
ACCACAACACGTGAGA-1	2.19502	-8.26774		ACCACAACACGTGAGA-1	Str8_12	1
ACCACAACAGAGTTCT-1	-8.07274	-3.85848		ACCACAACAGAGTTCT-1	Str8_12	2
ACCACAACAGGACTTT-1	1.52845	-6.17956		ACCACAACAGGACTTT-1	Str8_12	13
ACCACAAGTAGAATAC-1	-5.25959	1.74541		ACCACAAGTAGAATAC-1	Str8_12	5
ACCACAAGTCCGAAGA-1	-10.0453	-0.924473		ACCACAAGTCCGAAGA-1	Str8_12	8
ACCACAAGTCGCATGC-1	-3.14836	0.9832		ACCACAAGTCGCATGC-1	Str8_12	5
ACCACAAGTTGCGAAG-1	-9.42624	-1.46034		ACCACAAGTTGCGAAG-1	Str8_12	8
ACCACAATCATTCTTG-1	1.70194	4.1908		ACCACAATCATTCTTG-1	Str8_12	6
ACCACAATCCCACAGG-1	-7.62794	-4.28575		ACCACAATCCCACAGG-1	Str8_12	2
ACCACAATCCCTCGTA-1	-4.22447	10.4834		ACCACAATCCCTCGTA-1	Str8_12	17
ACCACAATCCTCTCGA-1	-8.81029	-2.47946		ACCACAATCCTCTCGA-1	Str8_12	8
ACCACAATCTCAACGA-1	-7.10119	-1.88438		ACCACAATCTCAACGA-1	Str8_12	5
ACCATTTAGCACTCAT-1	6.37954	0.59385		ACCATTTAGCACTCAT-1	Str8_12	12
ACCATTTAGCTAGAAT-1	1.01753	3.18887		ACCATTTAGCTAGAAT-1	Str8_12	0
ACCATTTCAAGAAATC-1	-7.15906	-3.04408		ACCATTTCAAGAAATC-1	Str8_12	5
ACCATTTCACAATGCT-1	-4.79742	5.30965		ACCATTTCACAATGCT-1	Str8_12	16
ACCATTTGTAATTAGG-1	-2.15798	1.97907		ACCATTTGTAATTAGG-1	Str8_12	0
ACCATTTGTAGATGTA-1	-8.85177	-3.54096		ACCATTTGTAGATGTA-1	Str8_12	2
ACCATTTGTCATGCAT-1	-5.15195	5.85571		ACCATTTGTCATGCAT-1	Str8_12	0
ACCATTTGTCCGAAAG-1	4.317	-2.40753		ACCATTTGTCCGAAAG-1	Str8_12	10
ACCATTTGTCTCAAGT-1	2.4191	-0.418175		ACCATTTGTCTCAAGT-1	Str8_12	3
ACCATTTGTGTTATCG-1	4.69131	-2.4055		ACCATTTGTGTTATCG-1	Str8_12	14
ACCATTTTCCAATGCA-1	-1.06888	2.66266		ACCATTTTCCAATGCA-1	Str8_12	4
ACCATTTTCCTACCAC-1	-0.0964032	3.53337		ACCATTTTCCTACCAC-1	Str8_12	0
ACCATTTTCCTCACGT-1	2.57506	4.46156		ACCATTTTCCTCACGT-1	Str8_12	6
ACCCAAAAGAGCAGAA-1	0.251769	2.56899		ACCCAAAAGAGCAGAA-1	Str8_12	0
ACCCAAACAACAAGTA-1	-8.79203	-3.12802		ACCCAAACAACAAGTA-1	Str8_12	2
ACCCAAACAGGTCAAG-1	-7.77018	-4.238		ACCCAAACAGGTCAAG-1	Str8_12	2
ACCCAAACATCCTCAC-1	-0.847412	3.46975		ACCCAAACATCCTCAC-1	Str8_12	0
ACCCAAACATTCATCT-1	-7.26141	-2.53589		ACCCAAACATTCATCT-1	Str8_12	5
ACCCAAAGTAGAGCTG-1	2.42257	1.58469		ACCCAAAGTAGAGCTG-1	Str8_12	0
ACCCAAAGTGAATGTA-1	1.71249	4.03077		ACCCAAAGTGAATGTA-1	Str8_12	6
ACCCAAAGTGTTCCAA-1	-6.12715	-0.327724		ACCCAAAGTGTTCCAA-1	Str8_12	5
ACCCAAAGTTCGGCGT-1	2.43876	-7.14905		ACCCAAAGTTCGGCGT-1	Str8_12	1
ACCCAAATCCGCAAAT-1	-5.4856	2.02057		ACCCAAATCCGCAAAT-1	Str8_12	19
ACCCAAATCTCACGAA-1	5.25091	-0.756852		ACCCAAATCTCACGAA-1	Str8_12	7
ACCCAAATCTGATTCT-1	5.39451	-2.40033		ACCCAAATCTGATTCT-1	Str8_12	14
ACCCTCAAGAAAGCGA-1	-4.92365	3.72931		ACCCTCAAGAAAGCGA-1	Str8_12	16
ACCCTCAAGCCTCTGG-1	-1.4394	2.89868		ACCCTCAAGCCTCTGG-1	Str8_12	0
ACCCTCAAGTGACACG-1	2.56398	-7.8513		ACCCTCAAGTGACACG-1	Str8_12	1
ACCCTCACAACCCTCT-1	0.0878111	3.66785		ACCCTCACAACCCTCT-1	Str8_12	0
ACCCTCACAACTTGCA-1	0.601542	-2.98722		ACCCTCACAACTTGCA-1	Str8_12	3
ACCCTCACAATTGGTC-1	-6.74374	3.38873		ACCCTCACAATTGGTC-1	Str8_12	19
ACCCTCACACAAATAG-1	8.17541	-1.41572		ACCCTCACACAAATAG-1	Str8_12	12
ACCCTCACAGAAACCG-1	6.99729	-5.16116		ACCCTCACAGAAACCG-1	Str8_12	22
ACCCTCACAGTATGAA-1	2.87731	-0.169188		ACCCTCACAGTATGAA-1	Str8_12	3
ACCCTCAGTAGCGCTC-1	2.70113	4.49046		ACCCTCAGTAGCGCTC-1	Str8_12	6
ACCCTCAGTTGAAGTA-1	-3.90365	1.0933		ACCCTCAGTTGAAGTA-1	Str8_12	5
ACCCTCAGTTGCATAC-1	-0.777343	4.37609		ACCCTCAGTTGCATAC-1	Str8_12	0
ACCCTCAGTTTACCTT-1	6.96809	-3.55449		ACCCTCAGTTTACCTT-1	Str8_12	7
ACCCTCATCAAGAAAC-1	-4.99831	1.13828		ACCCTCATCAAGAAAC-1	Str8_12	5
ACCCTCATCACTTTGT-1	0.276696	1.36916		ACCCTCATCACTTTGT-1	Str8_12	21
ACCCTCATCCAAACCA-1	-1.68358	-6.48018		ACCCTCATCCAAACCA-1	Str8_12	15
ACCCTCATCCACCTGT-1	2.38058	-7.87492		ACCCTCATCCACCTGT-1	Str8_12	1
ACCCTCATCGCCGAAC-1	0.16344	3.5075		ACCCTCATCGCCGAAC-1	Str8_12	0
ACCCTTGAGGATTACA-1	6.98968	-4.40539		ACCCTTGAGGATTACA-1	Str8_12	7
ACCCTTGAGGGAGATA-1	1.37852	2.81057		ACCCTTGAGGGAGATA-1	Str8_12	0
ACCCTTGCAACGATCT-1	-0.929188	2.70094		ACCCTTGCAACGATCT-1	Str8_12	0
ACCCTTGCAAGCGAGT-1	1.06563	4.44194		ACCCTTGCAAGCGAGT-1	Str8_12	6
ACCCTTGCACACACGC-1	-7.14177	6.23933		ACCCTTGCACACACGC-1	Str8_12	20
ACCCTTGCACTGGACC-1	1.01224	1.20827		ACCCTTGCACTGGACC-1	Str8_12	0
ACCCTTGCAGGTGGAT-1	-2.40712	-4.9628		ACCCTTGCAGGTGGAT-1	Str8_12	15
ACCCTTGGTAACCCTA-1	1.68351	3.11506		ACCCTTGGTAACCCTA-1	Str8_12	0
ACCCTTGGTACGTACT-1	-0.342052	3.50646		ACCCTTGGTACGTACT-1	Str8_12	0
ACCCTTGGTGAATGTA-1	-6.04729	2.75273		ACCCTTGGTGAATGTA-1	Str8_12	19
ACCCTTGGTTGCAAGG-1	8.65468	1.70311		ACCCTTGGTTGCAAGG-1	Str8_12	9
ACCCTTGTCAAGAGTA-1	3.53003	-7.19425		ACCCTTGTCAAGAGTA-1	Str8_12	1
ACCCTTGTCCGGCAGT-1	-8.91688	-3.38767		ACCCTTGTCCGGCAGT-1	Str8_12	2
ACCCTTGTCTGTGCAA-1	6.34033	-2.69921		ACCCTTGTCTGTGCAA-1	Str8_12	7
ACCCTTGTCTTTCTAG-1	2.96064	4.58383		ACCCTTGTCTTTCTAG-1	Str8_12	6
ACCGTTCAGAAGAGCA-1	0.914941	1.93661		ACCGTTCAGAAGAGCA-1	Str8_12	0
ACCGTTCAGCACCGAA-1	7.12602	1.00875		ACCGTTCAGCACCGAA-1	Str8_12	9
ACCGTTCAGGTCATCT-1	-9.95613	-1.56073		ACCGTTCAGGTCATCT-1	Str8_12	8
ACCGTTCCAATGCAGG-1	1.07063	-5.8586		ACCGTTCCAATGCAGG-1	Str8_12	13
ACCGTTCCACGCGCAT-1	1.94483	5.20238		ACCGTTCCACGCGCAT-1	Str8_12	6
ACCGTTCCAGCTTTCC-1	-4.80111	4.83472		ACCGTTCCAGCTTTCC-1	Str8_12	16
ACCGTTCCATGTCGTA-1	-9.57373	-0.108586		ACCGTTCCATGTCGTA-1	Str8_12	8
ACCGTTCCATTGTAGC-1	-8.15099	-3.96289		ACCGTTCCATTGTAGC-1	Str8_12	2
ACCGTTCGTCTTGTCC-1	1.18118	3.55741		ACCGTTCGTCTTGTCC-1	Str8_12	6
ACCGTTCGTTAGCGGA-1	0.193053	2.18213		ACCGTTCGTTAGCGGA-1	Str8_12	0
ACCGTTCTCAAAGGAT-1	-4.90479	10.4095		ACCGTTCTCAAAGGAT-1	Str8_12	17
ACCGTTCTCACACCCT-1	-7.86881	-3.48231		ACCGTTCTCACACCCT-1	Str8_12	2
ACCGTTCTCAGTCCGG-1	-5.77411	5.8917		ACCGTTCTCAGTCCGG-1	Str8_12	20
ACCGTTCTCATCCTGC-1	1.64087	-0.926903		ACCGTTCTCATCCTGC-1	Str8_12	3
ACCGTTCTCCTGGCTT-1	-8.75832	-2.92572		ACCGTTCTCCTGGCTT-1	Str8_12	0
ACCGTTCTCTGAGAGG-1	-1.68469	6.85092		ACCGTTCTCTGAGAGG-1	Str8_12	18
ACCGTTCTCTGCGGAC-1	-2.74997	4.72585		ACCGTTCTCTGCGGAC-1	Str8_12	4
ACCTACCAGCAGTACG-1	-3.39264	4.20211		ACCTACCAGCAGTACG-1	Str8_12	16
ACCTACCAGGCTGGAT-1	2.32882	-1.84812		ACCTACCAGGCTGGAT-1	Str8_12	3
ACCTACCCACATCATG-1	1.21997	3.89593		ACCTACCCACATCATG-1	Str8_12	0
ACCTACCCACGTAGAG-1	-0.27329	3.47902		ACCTACCCACGTAGAG-1	Str8_12	0
ACCTACCGTACGATGG-1	-9.3053	-2.91686		ACCTACCGTACGATGG-1	Str8_12	24
ACCTACCGTAGAATAC-1	1.86958	3.02043		ACCTACCGTAGAATAC-1	Str8_12	0
ACCTACCGTCACTAGT-1	-8.6577	-2.29096		ACCTACCGTCACTAGT-1	Str8_12	2
ACCTACCGTCATCAGT-1	-1.98776	-7.02312		ACCTACCGTCATCAGT-1	Str8_12	15
ACCTACCGTGGTCTGC-1	-0.818203	3.3983		ACCTACCGTGGTCTGC-1	Str8_12	0
ACCTACCGTGTCCGTG-1	6.78565	0.838125		ACCTACCGTGTCCGTG-1	Str8_12	9
ACCTACCGTTGGCTAT-1	-6.0264	0.525344		ACCTACCGTTGGCTAT-1	Str8_12	5
ACCTACCTCACAAGAA-1	-5.24936	1.07477		ACCTACCTCACAAGAA-1	Str8_12	5
ACCTACCTCGAATCCA-1	5.8147	-4.15302		ACCTACCTCGAATCCA-1	Str8_12	14
ACCTACCTCTAGATCG-1	0.593704	0.723192		ACCTACCTCTAGATCG-1	Str8_12	0
ACCTACCTCTCATTTG-1	1.79282	1.96941		ACCTACCTCTCATTTG-1	Str8_12	0
ACCTACCTCTGATGGT-1	2.85445	-7.07393		ACCTACCTCTGATGGT-1	Str8_12	0
ACCTACCTCTTTCTAG-1	8.76063	0.255599		ACCTACCTCTTTCTAG-1	Str8_12	12
ACCTGAAAGACCAACG-1	-3.78023	2.01126		ACCTGAAAGACCAACG-1	Str8_12	5
ACCTGAAAGCTGGTGA-1	5.7171	1.1199		ACCTGAAAGCTGGTGA-1	Str8_12	11
ACCTGAAAGGTCGTGA-1	8.74799	0.307408		ACCTGAAAGGTCGTGA-1	Str8_12	12
ACCTGAACAAAGAGTT-1	4.14384	-3.56132		ACCTGAACAAAGAGTT-1	Str8_12	10
ACCTGAACAGTCGCAC-1	1.07949	2.48281		ACCTGAACAGTCGCAC-1	Str8_12	0
ACCTGAACATGAGTAA-1	8.6307	1.9383		ACCTGAACATGAGTAA-1	Str8_12	9
ACCTGAAGTACGCTAT-1	6.55217	1.66495		ACCTGAAGTACGCTAT-1	Str8_12	7
ACCTGAAGTATGAAGT-1	1.88422	-8.32382		ACCTGAAGTATGAAGT-1	Str8_12	1
ACCTGAAGTCTGTCAA-1	3.88846	-5.71871		ACCTGAAGTCTGTCAA-1	Str8_12	1
ACCTGAAGTGACCGTC-1	-0.149439	3.18508		ACCTGAAGTGACCGTC-1	Str8_12	0
ACCTGAAGTTGGCCGT-1	6.97984	-0.552678		ACCTGAAGTTGGCCGT-1	Str8_12	12
ACCTGAAGTTTCGGCG-1	-7.08013	-3.70537		ACCTGAAGTTTCGGCG-1	Str8_12	0
ACCTGAATCGTTGTAG-1	4.98655	-5.53958		ACCTGAATCGTTGTAG-1	Str8_12	13
ACCTGAATCTAGTACG-1	-8.61493	-2.45547		ACCTGAATCTAGTACG-1	Str8_12	2
ACCTGAATCTCATTTG-1	-1.26105	4.8761		ACCTGAATCTCATTTG-1	Str8_12	4
ACCTGTCAGCACCCAC-1	-4.90689	9.89503		ACCTGTCAGCACCCAC-1	Str8_12	17
ACCTGTCAGCTGGCCT-1	-4.9998	5.12883		ACCTGTCAGCTGGCCT-1	Str8_12	0
ACCTGTCAGGAAGTAG-1	2.8763	-5.78636		ACCTGTCAGGAAGTAG-1	Str8_12	1
ACCTGTCAGGACAGCT-1	-7.05448	-2.65956		ACCTGTCAGGACAGCT-1	Str8_12	5
ACCTGTCAGTTGCCCG-1	-1.53735	-5.7539		ACCTGTCAGTTGCCCG-1	Str8_12	15
ACCTGTCCAAGAGGCT-1	-8.85214	-4.45183		ACCTGTCCAAGAGGCT-1	Str8_12	2
ACCTGTCCAGGACTAG-1	-7.12928	6.33902		ACCTGTCCAGGACTAG-1	Str8_12	20
ACCTGTCCATAAGATG-1	3.16715	2.89925		ACCTGTCCATAAGATG-1	Str8_12	12
ACCTGTCCATCCTAAG-1	2.41824	3.30694		ACCTGTCCATCCTAAG-1	Str8_12	0
ACCTGTCGTCGGCCTA-1	-3.50454	4.02748		ACCTGTCGTCGGCCTA-1	Str8_12	18
ACCTGTCGTGTCTCCT-1	1.61367	-2.93659		ACCTGTCGTGTCTCCT-1	Str8_12	3
ACCTGTCGTTCGGTCG-1	0.970084	-6.07936		ACCTGTCGTTCGGTCG-1	Str8_12	13
ACCTGTCTCACTTGTT-1	2.90165	2.15137		ACCTGTCTCACTTGTT-1	Str8_12	0
ACGATCAAGGATGCGT-1	-9.8824	-0.923038		ACGATCAAGGATGCGT-1	Str8_12	8
ACGATCAAGGCGATAC-1	2.57495	4.83513		ACGATCAAGGCGATAC-1	Str8_12	6
ACGATCACAAACGGCA-1	-2.26661	5.36908		ACGATCACAAACGGCA-1	Str8_12	4
ACGATCACACTCCCTA-1	-0.307363	0.117147		ACGATCACACTCCCTA-1	Str8_12	17
ACGATCACAGATTCGT-1	0.126348	3.09642		ACGATCACAGATTCGT-1	Str8_12	0
ACGATCAGTTGCCAAT-1	-8.39652	-2.13908		ACGATCAGTTGCCAAT-1	Str8_12	2
ACGATCATCACGGGAA-1	4.93069	1.98349		ACGATCATCACGGGAA-1	Str8_12	11
ACGATCATCCGACGGT-1	-2.38865	5.8733		ACGATCATCCGACGGT-1	Str8_12	23
ACGATCATCGGCATCG-1	6.71285	0.0366248		ACGATCATCGGCATCG-1	Str8_12	12
ACGATCATCGTCAGAT-1	-7.42336	4.24738		ACGATCATCGTCAGAT-1	Str8_12	19
ACGATGTAGAGCCGTA-1	-1.76143	7.04113		ACGATGTAGAGCCGTA-1	Str8_12	4
ACGATGTAGAGCTGCA-1	0.972896	1.79602		ACGATGTAGAGCTGCA-1	Str8_12	0
ACGATGTAGGGAGAAT-1	-9.66994	-2.29232		ACGATGTAGGGAGAAT-1	Str8_12	8
ACGATGTCAACCGTAT-1	-1.67253	2.11985		ACGATGTCAACCGTAT-1	Str8_12	4
ACGATGTCAGGTGGAT-1	-3.14058	5.80549		ACGATGTCAGGTGGAT-1	Str8_12	16
ACGATGTGTACACGCC-1	-1.66287	-7.01074		ACGATGTGTACACGCC-1	Str8_12	15
ACGATGTGTTCGATTG-1	-8.02977	-3.91177		ACGATGTGTTCGATTG-1	Str8_12	2
ACGATGTTCATTGTGG-1	-2.04657	2.43534		ACGATGTTCATTGTGG-1	Str8_12	4
ACGATGTTCCACGTGG-1	2.74749	1.68826		ACGATGTTCCACGTGG-1	Str8_12	0
ACGATGTTCCATTGGA-1	2.8052	0.0145821		ACGATGTTCCATTGGA-1	Str8_12	3
ACGATGTTCTATTCGT-1	3.79108	-3.20185		ACGATGTTCTATTCGT-1	Str8_12	10
ACGATGTTCTGTTCAT-1	1.9549	4.74463		ACGATGTTCTGTTCAT-1	Str8_12	6
ACGCACGAGAAGGATG-1	-5.9181	8.2696		ACGCACGAGAAGGATG-1	Str8_12	20
ACGCACGAGCTCCGAC-1	2.02329	-5.8742		ACGCACGAGCTCCGAC-1	Str8_12	1
ACGCACGAGGCGTCCT-1	1.17424	4.06397		ACGCACGAGGCGTCCT-1	Str8_12	0
ACGCACGAGGTATAGT-1	1.10812	2.94		ACGCACGAGGTATAGT-1	Str8_12	0
ACGCACGAGTGGTCAG-1	3.11568	-1.52074		ACGCACGAGTGGTCAG-1	Str8_12	10
ACGCACGCAGCAGTTT-1	-1.50622	7.09994		ACGCACGCAGCAGTTT-1	Str8_12	18
ACGCACGCAGTTCACA-1	-8.24758	-4.31198		ACGCACGCAGTTCACA-1	Str8_12	2
ACGCACGCATGTGGTT-1	7.59933	-4.28102		ACGCACGCATGTGGTT-1	Str8_12	22
ACGCACGGTACATACC-1	0.787816	-5.18984		ACGCACGGTACATACC-1	Str8_12	13
ACGCACGGTCGCTCGA-1	1.24861	-5.56082		ACGCACGGTCGCTCGA-1	Str8_12	13
ACGCACGGTTCGGCGT-1	-0.302561	-5.65004		ACGCACGGTTCGGCGT-1	Str8_12	13
ACGCACGGTTTACACG-1	7.7545	-4.4263		ACGCACGGTTTACACG-1	Str8_12	22
ACGCACGTCCGACATA-1	3.79045	0.513388		ACGCACGTCCGACATA-1	Str8_12	3
ACGCACGTCGGACAAG-1	-6.42125	2.75694		ACGCACGTCGGACAAG-1	Str8_12	19
ACGGAAGAGGTCCCTG-1	-4.25309	0.902437		ACGGAAGAGGTCCCTG-1	Str8_12	5
ACGGAAGAGTAATACG-1	-4.24504	10.4871		ACGGAAGAGTAATACG-1	Str8_12	17
ACGGAAGGTAACAGGC-1	1.98481	-7.92844		ACGGAAGGTAACAGGC-1	Str8_12	1
ACGGAAGGTAAGCGGT-1	-1.7152	-3.01891		ACGGAAGGTAAGCGGT-1	Str8_12	21
ACGGAAGGTACCTGTA-1	-2.46816	7.23537		ACGGAAGGTACCTGTA-1	Str8_12	18
ACGGAAGGTATCAGGG-1	-1.59208	6.46523		ACGGAAGGTATCAGGG-1	Str8_12	18
ACGGAAGGTGCAATAA-1	-6.88713	5.6361		ACGGAAGGTGCAATAA-1	Str8_12	20
ACGGAAGTCTAAACGC-1	5.18663	-0.383283		ACGGAAGTCTAAACGC-1	Str8_12	7
ACGGAAGTCTGTCCGT-1	-1.97554	-7.32487		ACGGAAGTCTGTCCGT-1	Str8_12	15
ACGGGTCAGACGGATC-1	1.52677	2.63705		ACGGGTCAGACGGATC-1	Str8_12	0
ACGGGTCAGCAAGTCG-1	4.01895	-7.11159		ACGGGTCAGCAAGTCG-1	Str8_12	1
ACGGGTCAGCCAGACA-1	4.06126	-0.97269		ACGGGTCAGCCAGACA-1	Str8_12	7
ACGGGTCAGCGGTAAC-1	-1.79484	5.59028		ACGGGTCAGCGGTAAC-1	Str8_12	23
ACGGGTCAGCTCTGTA-1	4.6437	-5.12603		ACGGGTCAGCTCTGTA-1	Str8_12	14
ACGGGTCAGGAGAGTA-1	2.59604	-7.92387		ACGGGTCAGGAGAGTA-1	Str8_12	1
ACGGGTCAGGTCCCTG-1	-6.82369	4.08979		ACGGGTCAGGTCCCTG-1	Str8_12	19
ACGGGTCCACAAATGA-1	0.956816	1.20626		ACGGGTCCACAAATGA-1	Str8_12	0
ACGGGTCCACACAGAG-1	-6.16901	7.68863		ACGGGTCCACACAGAG-1	Str8_12	20
ACGGGTCCAGTCCGTG-1	-5.81807	8.97009		ACGGGTCCAGTCCGTG-1	Str8_12	17
ACGGGTCCATCTCATT-1	2.05165	-8.2133		ACGGGTCCATCTCATT-1	Str8_12	1
ACGGGTCCATGATGCT-1	-1.73088	6.66265		ACGGGTCCATGATGCT-1	Str8_12	18
ACGGGTCGTGTCCAAT-1	5.26611	-3.41492		ACGGGTCGTGTCCAAT-1	Str8_12	14
ACGGGTCGTTAAGCAA-1	-5.60618	2.17194		ACGGGTCGTTAAGCAA-1	Str8_12	19
ACGGGTCTCAAACGAA-1	-5.03599	4.59889		ACGGGTCTCAAACGAA-1	Str8_12	16
ACGGGTCTCCAGCACG-1	-6.68253	-1.04842		ACGGGTCTCCAGCACG-1	Str8_12	5
ACGGGTCTCCGCAGTG-1	-3.17029	5.15729		ACGGGTCTCCGCAGTG-1	Str8_12	23
ACGGGTCTCGTTTACT-1	-0.949021	-4.15038		ACGGGTCTCGTTTACT-1	Str8_12	21
ACGGGTCTCTCATTGT-1	-9.72765	-1.83348		ACGGGTCTCTCATTGT-1	Str8_12	8
ACGGTCGAGGCAGTCA-1	4.47058	1.95641		ACGGTCGAGGCAGTCA-1	Str8_12	11
ACGGTCGAGGGAGGAC-1	3.68842	-2.09455		ACGGTCGAGGGAGGAC-1	Str8_12	10
ACGGTCGCAATGTCTG-1	-2.35937	6.77636		ACGGTCGCAATGTCTG-1	Str8_12	18
ACGGTCGCAGCTAACT-1	8.32642	0.965176		ACGGTCGCAGCTAACT-1	Str8_12	9
ACGGTCGCATCTTTCA-1	-0.966805	-4.01316		ACGGTCGCATCTTTCA-1	Str8_12	21
ACGGTCGGTTTAGAGA-1	1.04142	-4.48451		ACGGTCGGTTTAGAGA-1	Str8_12	3
ACGGTCGTCAACGTGT-1	2.5114	-4.44904		ACGGTCGTCAACGTGT-1	Str8_12	1
ACGGTCGTCAAGTGGG-1	-7.0739	4.22411		ACGGTCGTCAAGTGGG-1	Str8_12	19
ACGGTCGTCACTGGGC-1	9.87417	1.68351		ACGGTCGTCACTGGGC-1	Str8_12	9
ACGGTCGTCAGCATTG-1	-8.53321	-4.32264		ACGGTCGTCAGCATTG-1	Str8_12	2
ACGGTCGTCAGTCCGG-1	1.49457	-6.26169		ACGGTCGTCAGTCCGG-1	Str8_12	7
ACGGTCGTCCTGGGAC-1	-1.96332	5.82154		ACGGTCGTCCTGGGAC-1	Str8_12	4
ACGGTCGTCGTTAGTG-1	7.28749	-5.63493		ACGGTCGTCGTTAGTG-1	Str8_12	22
ACGGTCGTCTCCCTAG-1	2.24257	1.59861		ACGGTCGTCTCCCTAG-1	Str8_12	0
ACGGTTAAGAGTGAAG-1	-0.948987	-4.36121		ACGGTTAAGAGTGAAG-1	Str8_12	21
ACGGTTAAGCATGCGA-1	0.16063	4.2552		ACGGTTAAGCATGCGA-1	Str8_12	6
ACGGTTAAGTGCACAG-1	0.576917	-0.0664035		ACGGTTAAGTGCACAG-1	Str8_12	3
ACGGTTACAAGGTCGA-1	1.32177	4.39676		ACGGTTACAAGGTCGA-1	Str8_12	6
ACGGTTACAGCACCCA-1	-4.79562	4.13812		ACGGTTACAGCACCCA-1	Str8_12	16
ACGGTTACAGGGTCTC-1	-1.23856	2.50607		ACGGTTACAGGGTCTC-1	Str8_12	0
ACGGTTAGTAACATGA-1	4.20657	0.465776		ACGGTTAGTAACATGA-1	Str8_12	3
ACGGTTAGTAATGCGG-1	2.32563	-7.05856		ACGGTTAGTAATGCGG-1	Str8_12	1
ACGGTTAGTTTCCCAC-1	1.60643	1.68706		ACGGTTAGTTTCCCAC-1	Str8_12	0
ACGGTTATCAACCTTT-1	7.4025	-5.63736		ACGGTTATCAACCTTT-1	Str8_12	22
ACGGTTATCTGTAAGC-1	7.39415	-4.56411		ACGGTTATCTGTAAGC-1	Str8_12	22
ACGGTTATCTTCGGAA-1	4.8578	1.82224		ACGGTTATCTTCGGAA-1	Str8_12	11
ACGTAACAGACTTCAC-1	0.93812	3.93904		ACGTAACAGACTTCAC-1	Str8_12	0
ACGTAACAGGCATTTC-1	0.476818	3.99097		ACGTAACAGGCATTTC-1	Str8_12	0
ACGTAACAGTCAGAGC-1	2.77131	4.99299		ACGTAACAGTCAGAGC-1	Str8_12	6
ACGTAACCAACGATCT-1	-2.26761	-4.78462		ACGTAACCAACGATCT-1	Str8_12	15
ACGTAACCACATTCGA-1	3.72253	0.05452		ACGTAACCACATTCGA-1	Str8_12	3
ACGTAACCAGACCCGT-1	1.61851	3.44241		ACGTAACCAGACCCGT-1	Str8_12	6
ACGTAACCAGCTACTA-1	1.5467	1.79573		ACGTAACCAGCTACTA-1	Str8_12	0
ACGTAACCATATACCG-1	6.3165	-3.16182		ACGTAACCATATACCG-1	Str8_12	7
ACGTAACTCACTTCTA-1	1.92514	-8.40246		ACGTAACTCACTTCTA-1	Str8_12	1
ACGTAACTCCTTACCG-1	4.81172	-4.3577		ACGTAACTCCTTACCG-1	Str8_12	14
ACGTAACTCTATGTGG-1	3.18274	-7.23279		ACGTAACTCTATGTGG-1	Str8_12	1
ACGTAACTCTCGGTCT-1	-4.72783	9.00371		ACGTAACTCTCGGTCT-1	Str8_12	17
ACGTAACTCTGTGCAA-1	5.09488	-5.41092		ACGTAACTCTGTGCAA-1	Str8_12	13
ACGTACAAGGCCTTGC-1	3.09909	-7.11716		ACGTACAAGGCCTTGC-1	Str8_12	1
ACGTACAAGTAACGAT-1	9.21327	1.78094		ACGTACAAGTAACGAT-1	Str8_12	9
ACGTACAAGTACAACA-1	9.4386	1.80193		ACGTACAAGTACAACA-1	Str8_12	9
ACGTACACACACCTTC-1	-2.48877	-4.88413		ACGTACACACACCTTC-1	Str8_12	15
ACGTACACAGCGTACC-1	-1.79928	-3.01035		ACGTACACAGCGTACC-1	Str8_12	21
ACGTACACAGTATGAA-1	4.05993	-0.946279		ACGTACACAGTATGAA-1	Str8_12	7
ACGTACACATGGAGAC-1	1.47065	3.27952		ACGTACACATGGAGAC-1	Str8_12	0
ACGTACAGTATTTCCT-1	-9.66027	-1.95918		ACGTACAGTATTTCCT-1	Str8_12	8
ACGTACAGTCCGGCAT-1	2.67733	-7.07366		ACGTACAGTCCGGCAT-1	Str8_12	1
ACGTACAGTCGCGTCA-1	-3.93468	9.52026		ACGTACAGTCGCGTCA-1	Str8_12	17
ACGTACAGTCGTCATA-1	-3.74881	5.56595		ACGTACAGTCGTCATA-1	Str8_12	16
ACGTACAGTGCTATTG-1	-0.330406	3.09706		ACGTACAGTGCTATTG-1	Str8_12	17
ACGTACATCAGCAATC-1	4.62989	0.87267		ACGTACATCAGCAATC-1	Str8_12	7
ACGTACATCCGCCTAT-1	4.14833	0.229467		ACGTACATCCGCCTAT-1	Str8_12	3
ACGTACATCGTAGGAG-1	1.89624	-5.10187		ACGTACATCGTAGGAG-1	Str8_12	1
ACGTAGTAGGATACGC-1	-1.71507	-6.96605		ACGTAGTAGGATACGC-1	Str8_12	15
ACGTAGTCAAGACGAC-1	6.15205	-3.38838		ACGTAGTCAAGACGAC-1	Str8_12	14
ACGTAGTCAAGTGGTG-1	-6.83288	-2.0357		ACGTAGTCAAGTGGTG-1	Str8_12	5
ACGTAGTCACAACGCC-1	1.29988	4.12587		ACGTAGTCACAACGCC-1	Str8_12	0
ACGTAGTCATGGGAAC-1	2.32732	-5.50146		ACGTAGTCATGGGAAC-1	Str8_12	1
ACGTAGTCATTGGCAT-1	-7.08995	4.12807		ACGTAGTCATTGGCAT-1	Str8_12	19
ACGTAGTGTAACTGCT-1	-1.55693	1.89717		ACGTAGTGTAACTGCT-1	Str8_12	4
ACGTAGTGTCGGAACA-1	2.0513	2.51258		ACGTAGTGTCGGAACA-1	Str8_12	0
ACGTAGTGTGATTGGG-1	-1.35254	-4.67059		ACGTAGTGTGATTGGG-1	Str8_12	21
ACGTAGTGTGCGGTAA-1	8.54747	-0.386626		ACGTAGTGTGCGGTAA-1	Str8_12	1
ACGTAGTTCACCCATC-1	1.63261	-6.64632		ACGTAGTTCACCCATC-1	Str8_12	1
ACGTAGTTCGCTAATG-1	-8.11751	-2.47621		ACGTAGTTCGCTAATG-1	Str8_12	2
ACGTCCTAGAGCCGAT-1	3.71815	0.103476		ACGTCCTAGAGCCGAT-1	Str8_12	3
ACGTCCTAGATGAAGG-1	-9.19167	-0.178151		ACGTCCTAGATGAAGG-1	Str8_12	8
ACGTCCTAGATGACAT-1	1.59327	0.88837		ACGTCCTAGATGACAT-1	Str8_12	0
ACGTCCTCACTGTTCC-1	-0.382541	3.62921		ACGTCCTCACTGTTCC-1	Str8_12	0
ACGTCCTCAGCAGGAT-1	1.63546	4.4241		ACGTCCTCAGCAGGAT-1	Str8_12	0
ACGTCCTCAGCTGAGA-1	-5.41007	9.51051		ACGTCCTCAGCTGAGA-1	Str8_12	17
ACGTCCTCAGTCCCGA-1	-1.40329	6.7513		ACGTCCTCAGTCCCGA-1	Str8_12	18
ACGTCCTGTCACAATC-1	5.02973	1.23896		ACGTCCTGTCACAATC-1	Str8_12	11
ACGTCCTGTGCCGAAA-1	-3.73748	5.66266		ACGTCCTGTGCCGAAA-1	Str8_12	16
ACGTCCTGTTGCCAAT-1	-1.3669	6.83581		ACGTCCTGTTGCCAAT-1	Str8_12	18
ACGTCCTTCAACGCTA-1	-7.50121	4.10107		ACGTCCTTCAACGCTA-1	Str8_12	19
ACGTCCTTCAAGGCTT-1	-0.648945	4.56833		ACGTCCTTCAAGGCTT-1	Str8_12	4
ACGTCCTTCATCAGTG-1	3.31569	-2.968		ACGTCCTTCATCAGTG-1	Str8_12	10
ACGTCCTTCATCGACA-1	1.99776	-7.75846		ACGTCCTTCATCGACA-1	Str8_12	1
ACGTCCTTCATTACGG-1	-1.48728	1.97288		ACGTCCTTCATTACGG-1	Str8_12	4
ACGTCCTTCGCAAGAG-1	3.66374	-3.56365		ACGTCCTTCGCAAGAG-1	Str8_12	10
ACGTTCCAGATCGGTG-1	5.46478	-0.923875		ACGTTCCAGATCGGTG-1	Str8_12	7
ACGTTCCAGTGCTCGC-1	-0.711493	3.53021		ACGTTCCAGTGCTCGC-1	Str8_12	0
ACGTTCCAGTGTACAA-1	-4.97238	9.01385		ACGTTCCAGTGTACAA-1	Str8_12	17
ACGTTCCCAAAGGGTC-1	-2.7527	-4.96291		ACGTTCCCAAAGGGTC-1	Str8_12	0
ACGTTCCCATACAGAA-1	-4.34624	4.71273		ACGTTCCCATACAGAA-1	Str8_12	16
ACGTTCCCATTAAAGG-1	-1.47429	2.3932		ACGTTCCCATTAAAGG-1	Str8_12	0
ACGTTCCGTACGACTT-1	2.57207	-7.54877		ACGTTCCGTACGACTT-1	Str8_12	1
ACGTTCCGTACTAACC-1	1.18481	1.07418		ACGTTCCGTACTAACC-1	Str8_12	0
ACGTTCCGTCTAGTGT-1	3.83116	-2.21464		ACGTTCCGTCTAGTGT-1	Str8_12	10
ACGTTCCGTGTAAACA-1	2.78003	-5.67618		ACGTTCCGTGTAAACA-1	Str8_12	1
ACGTTCCGTTAGAGTA-1	-5.78419	9.13011		ACGTTCCGTTAGAGTA-1	Str8_12	16
ACGTTCCGTTTGGAAA-1	5.1771	1.24386		ACGTTCCGTTTGGAAA-1	Str8_12	11
ACGTTCCTCACCATGA-1	7.80803	1.04782		ACGTTCCTCACCATGA-1	Str8_12	9
ACGTTCCTCGGTAGAG-1	-4.73771	1.24587		ACGTTCCTCGGTAGAG-1	Str8_12	5
ACGTTCCTCGTCTAAG-1	-1.32596	3.3232		ACGTTCCTCGTCTAAG-1	Str8_12	0
ACTACGAAGCCTGCCA-1	-9.60612	-0.221835		ACTACGAAGCCTGCCA-1	Str8_12	8
ACTACGAAGCTCACTA-1	2.12707	-7.80741		ACTACGAAGCTCACTA-1	Str8_12	1
ACTACGAAGGAAAGTG-1	-9.80904	-2.09693		ACTACGAAGGAAAGTG-1	Str8_12	8
ACTACGAAGTCATGGG-1	2.72029	4.56044		ACTACGAAGTCATGGG-1	Str8_12	6
ACTACGACAATCGCCG-1	-0.247365	-4.99757		ACTACGACAATCGCCG-1	Str8_12	13
ACTACGACAATTCTCT-1	0.913566	-2.48144		ACTACGACAATTCTCT-1	Str8_12	3
ACTACGACACGGTGTC-1	3.13952	-6.7223		ACTACGACACGGTGTC-1	Str8_12	1
ACTACGACAGCGGTCT-1	-8.03245	-4.7345		ACTACGACAGCGGTCT-1	Str8_12	2
ACTACGAGTAGCGAGT-1	1.1113	4.00087		ACTACGAGTAGCGAGT-1	Str8_12	6
ACTACGAGTGATGGCA-1	-4.32081	10.3047		ACTACGAGTGATGGCA-1	Str8_12	17
ACTACGATCATGTCTT-1	-1.33099	4.21945		ACTACGATCATGTCTT-1	Str8_12	4
ACTACGATCCGTGGGT-1	8.95462	-0.105458		ACTACGATCCGTGGGT-1	Str8_12	12
ACTACGATCCTTCAGC-1	-9.35773	-2.19754		ACTACGATCCTTCAGC-1	Str8_12	0
ACTACGATCGCCCAGA-1	1.69727	1.38787		ACTACGATCGCCCAGA-1	Str8_12	0
ACTATCTAGCAGGTCA-1	-6.39593	7.20916		ACTATCTAGCAGGTCA-1	Str8_12	20
ACTATCTAGCGTGAAC-1	8.82321	-0.463478		ACTATCTAGCGTGAAC-1	Str8_12	12
ACTATCTAGCGTGCTC-1	6.56723	-4.15708		ACTATCTAGCGTGCTC-1	Str8_12	7
ACTATCTAGGTAGACC-1	0.990722	3.09445		ACTATCTAGGTAGACC-1	Str8_12	0
ACTATCTAGTATCTGC-1	-2.3826	-3.386		ACTATCTAGTATCTGC-1	Str8_12	21
ACTATCTCAAACCACT-1	-1.52149	5.58781		ACTATCTCAAACCACT-1	Str8_12	4
ACTATCTCAAATTGCC-1	2.2176	-5.50369		ACTATCTCAAATTGCC-1	Str8_12	0
ACTATCTCACAGTCCG-1	5.74223	-3.6064		ACTATCTCACAGTCCG-1	Str8_12	14
ACTATCTCAGCCTTCT-1	-5.4197	7.95476		ACTATCTCAGCCTTCT-1	Str8_12	17
ACTATCTCATGTTCGA-1	-0.395447	4.8601		ACTATCTCATGTTCGA-1	Str8_12	0
ACTATCTGTATCGCTA-1	9.68803	1.48286		ACTATCTGTATCGCTA-1	Str8_12	9
ACTATCTGTGAACCGA-1	-8.6086	-1.17084		ACTATCTGTGAACCGA-1	Str8_12	8
ACTATCTGTTGGACCC-1	2.47289	2.89385		ACTATCTGTTGGACCC-1	Str8_12	0
ACTATCTTCAAGCCGC-1	-1.18021	2.91738		ACTATCTTCAAGCCGC-1	Str8_12	0
ACTATCTTCGTGCAGC-1	-7.30005	4.30854		ACTATCTTCGTGCAGC-1	Str8_12	19
ACTATCTTCTTCGGAA-1	8.4795	0.811802		ACTATCTTCTTCGGAA-1	Str8_12	9
ACTATGGAGGATAATC-1	3.22809	-7.20333		ACTATGGAGGATAATC-1	Str8_12	1
ACTATGGAGGTCTGGA-1	-4.94426	4.76804		ACTATGGAGGTCTGGA-1	Str8_12	16
ACTATGGAGTGAATAC-1	8.73431	0.971298		ACTATGGAGTGAATAC-1	Str8_12	9
ACTATGGAGTGCTAGG-1	-1.86639	2.1025		ACTATGGAGTGCTAGG-1	Str8_12	4
ACTATGGCACCCGTAG-1	5.30496	-3.31634		ACTATGGCACCCGTAG-1	Str8_12	14
ACTATGGCAGGAGGAG-1	-3.88055	9.56041		ACTATGGCAGGAGGAG-1	Str8_12	17
ACTATGGCATCGATCA-1	0.696168	3.84323		ACTATGGCATCGATCA-1	Str8_12	0
ACTATGGCATGAGGGT-1	-4.82375	5.40696		ACTATGGCATGAGGGT-1	Str8_12	20
ACTATGGGTATGGAGC-1	-1.61101	4.23935		ACTATGGGTATGGAGC-1	Str8_12	4
ACTATGGGTGTTAAAG-1	-7.15877	4.13507		ACTATGGGTGTTAAAG-1	Str8_12	19
ACTATGGGTTACGCCG-1	-7.9978	-4.0165		ACTATGGGTTACGCCG-1	Str8_12	2
ACTATGGTCCGGTAAT-1	-2.04596	-2.33414		ACTATGGTCCGGTAAT-1	Str8_12	0
ACTATGGTCGGAGTAG-1	3.72637	-0.495778		ACTATGGTCGGAGTAG-1	Str8_12	7
ACTATGGTCTACGCAA-1	4.71333	0.757398		ACTATGGTCTACGCAA-1	Str8_12	7
ACTATGGTCTAGCCAA-1	8.49909	1.44143		ACTATGGTCTAGCCAA-1	Str8_12	9
ACTATTCAGACCTCAT-1	-7.83588	-3.73778		ACTATTCAGACCTCAT-1	Str8_12	2
ACTATTCAGGGCAACT-1	-1.063	3.74594		ACTATTCAGGGCAACT-1	Str8_12	0
ACTATTCAGTCTAGCT-1	2.4245	3.10267		ACTATTCAGTCTAGCT-1	Str8_12	0
ACTATTCAGTTACGTC-1	9.423	1.10538		ACTATTCAGTTACGTC-1	Str8_12	9
ACTATTCCAACTGAAA-1	-1.43886	-6.54592		ACTATTCCAACTGAAA-1	Str8_12	15
ACTATTCCACAGTCAT-1	2.9362	-6.34086		ACTATTCCACAGTCAT-1	Str8_12	1
ACTATTCCACCAATTG-1	1.22724	3.11922		ACTATTCCACCAATTG-1	Str8_12	0
ACTATTCCACTTCAGA-1	-1.67478	4.5844		ACTATTCCACTTCAGA-1	Str8_12	4
ACTATTCCAGAGACTG-1	-1.76131	5.38537		ACTATTCCAGAGACTG-1	Str8_12	23
ACTATTCGTAGCCCTG-1	-7.06991	6.55874		ACTATTCGTAGCCCTG-1	Str8_12	20
ACTATTCGTCCATAGT-1	5.63092	1.7964		ACTATTCGTCCATAGT-1	Str8_12	11
ACTATTCGTGTTCCTC-1	-2.33098	-3.10552		ACTATTCGTGTTCCTC-1	Str8_12	21
ACTATTCGTTGGCTAT-1	-1.33434	3.89492		ACTATTCGTTGGCTAT-1	Str8_12	0
ACTATTCTCGACGATT-1	-0.823304	-4.51848		ACTATTCTCGACGATT-1	Str8_12	21
ACTATTCTCGTAGTCA-1	1.66043	-7.87092		ACTATTCTCGTAGTCA-1	Str8_12	1
ACTATTCTCGTCAGAT-1	0.621365	1.15916		ACTATTCTCGTCAGAT-1	Str8_12	0
ACTCCCAAGCTAGATA-1	-7.01527	6.67648		ACTCCCAAGCTAGATA-1	Str8_12	3
ACTCCCAAGGCTAGCA-1	5.04191	-1.08767		ACTCCCAAGGCTAGCA-1	Str8_12	7
ACTCCCAGTAAGGTCG-1	5.97367	1.95515		ACTCCCAGTAAGGTCG-1	Str8_12	11
ACTCCCAGTCCGTACG-1	-8.51349	-3.30679		ACTCCCAGTCCGTACG-1	Str8_12	2
ACTCCCAGTGACTATC-1	0.498844	2.91887		ACTCCCAGTGACTATC-1	Str8_12	0
ACTCCCAGTGAGCTCC-1	-2.67231	-5.5047		ACTCCCAGTGAGCTCC-1	Str8_12	15
ACTCCCAGTGGACCAA-1	-8.8133	-2.3803		ACTCCCAGTGGACCAA-1	Str8_12	0
ACTCCCAGTTCGGCTG-1	-0.827326	1.67613		ACTCCCAGTTCGGCTG-1	Str8_12	4
ACTCCCAGTTCGTGCG-1	-8.249	-3.78208		ACTCCCAGTTCGTGCG-1	Str8_12	2
ACTCCCATCATCAGTG-1	-8.77973	-2.87895		ACTCCCATCATCAGTG-1	Str8_12	2
ACTCCCATCCTGTACC-1	1.91092	2.85908		ACTCCCATCCTGTACC-1	Str8_12	0
ACTCTCGAGAAGGCTC-1	-9.04944	-2.67718		ACTCTCGAGAAGGCTC-1	Str8_12	2
ACTCTCGAGACCATTC-1	-4.16185	2.34544		ACTCTCGAGACCATTC-1	Str8_12	5
ACTCTCGCAAACGAGC-1	3.53428	-7.35975		ACTCTCGCAAACGAGC-1	Str8_12	1
ACTCTCGCAACTCCAA-1	4.52947	-3.11317		ACTCTCGCAACTCCAA-1	Str8_12	14
ACTCTCGCAGGCTCTG-1	-5.01245	1.06484		ACTCTCGCAGGCTCTG-1	Str8_12	5
ACTCTCGGTGAACGGT-1	1.95673	-7.58326		ACTCTCGGTGAACGGT-1	Str8_12	1
ACTCTCGGTTCGGACC-1	-9.77745	-1.90301		ACTCTCGGTTCGGACC-1	Str8_12	8
ACTCTCGGTTCTCACC-1	-5.77652	7.96213		ACTCTCGGTTCTCACC-1	Str8_12	20
ACTCTCGTCAGGGATG-1	0.489976	-5.62832		ACTCTCGTCAGGGATG-1	Str8_12	13
ACTCTCGTCTAGCATG-1	-3.87367	5.94269		ACTCTCGTCTAGCATG-1	Str8_12	16
ACTCTCGTCTCTATGT-1	-3.96623	5.34858		ACTCTCGTCTCTATGT-1	Str8_12	16
ACTGATGAGAATCGCG-1	-8.28951	-3.21676		ACTGATGAGAATCGCG-1	Str8_12	2
ACTGATGCACACGTGC-1	-8.54354	-4.64261		ACTGATGCACACGTGC-1	Str8_12	2
ACTGATGCACATGGTT-1	2.90426	-5.99		ACTGATGCACATGGTT-1	Str8_12	1
ACTGATGCACTAAACC-1	-2.24942	6.85902		ACTGATGCACTAAACC-1	Str8_12	18
ACTGATGCACTATCGA-1	2.51222	-7.64729		ACTGATGCACTATCGA-1	Str8_12	1
ACTGATGCATCTATCT-1	-8.37169	-2.15773		ACTGATGCATCTATCT-1	Str8_12	2
ACTGATGCATTGACCA-1	-0.348686	-5.29521		ACTGATGCATTGACCA-1	Str8_12	13
ACTGATGCATTGGGAG-1	8.64915	1.9605		ACTGATGCATTGGGAG-1	Str8_12	9
ACTGATGGTGGCGTAA-1	8.08086	-0.987239		ACTGATGGTGGCGTAA-1	Str8_12	12
ACTGATGTCACCATAG-1	1.61912	-7.77295		ACTGATGTCACCATAG-1	Str8_12	1
ACTGATGTCCGAGAAG-1	1.08593	2.85934		ACTGATGTCCGAGAAG-1	Str8_12	0
ACTGCAAAGCGAACTG-1	1.43983	3.31835		ACTGCAAAGCGAACTG-1	Str8_12	0
ACTGCAAAGGTGAGCT-1	2.05916	-3.40098		ACTGCAAAGGTGAGCT-1	Str8_12	3
ACTGCAAAGTTATGGA-1	0.867819	2.36774		ACTGCAAAGTTATGGA-1	Str8_12	0
ACTGCAACAAATGGTA-1	-1.29643	2.38864		ACTGCAACAAATGGTA-1	Str8_12	0
ACTGCAACAATTAGGA-1	6.26621	1.72851		ACTGCAACAATTAGGA-1	Str8_12	11
ACTGCAACATATAGCC-1	-1.45633	6.50399		ACTGCAACATATAGCC-1	Str8_12	18
ACTGCAACATCATCTT-1	1.98376	1.13594		ACTGCAACATCATCTT-1	Str8_12	0
ACTGCAAGTAATGTGA-1	-1.01776	-4.38955		ACTGCAAGTAATGTGA-1	Str8_12	15
ACTGCAAGTAGGTTTC-1	0.982405	1.15162		ACTGCAAGTAGGTTTC-1	Str8_12	0
ACTGCAAGTTCGGCGT-1	-1.14958	2.12558		ACTGCAAGTTCGGCGT-1	Str8_12	0
ACTGCAAGTTTACGTG-1	3.38319	-3.32582		ACTGCAAGTTTACGTG-1	Str8_12	10
ACTGCAATCGGCATAT-1	1.22363	3.61297		ACTGCAATCGGCATAT-1	Str8_12	0
ACTGCAATCGGCTGGT-1	-0.891817	3.34447		ACTGCAATCGGCTGGT-1	Str8_12	0
ACTGCAATCTTAGGAC-1	1.48181	3.70413		ACTGCAATCTTAGGAC-1	Str8_12	0
ACTGTCCAGCAGTAAT-1	2.86947	-2.11991		ACTGTCCAGCAGTAAT-1	Str8_12	10
ACTGTCCAGTGTACCT-1	-4.82564	1.02623		ACTGTCCAGTGTACCT-1	Str8_12	5
ACTGTCCGTATGGAAT-1	-6.09711	-0.372425		ACTGTCCGTATGGAAT-1	Str8_12	5
ACTGTCCGTCAAGTTC-1	6.35476	1.68666		ACTGTCCGTCAAGTTC-1	Str8_12	11
ACTGTCCGTCGTACAT-1	1.88222	-8.19917		ACTGTCCGTCGTACAT-1	Str8_12	1
ACTGTCCGTGATCATC-1	0.583615	2.61746		ACTGTCCGTGATCATC-1	Str8_12	0
ACTGTCCGTGGAGGTT-1	2.04614	2.8521		ACTGTCCGTGGAGGTT-1	Str8_12	0
ACTGTCCGTTCTAAGC-1	-8.87309	-4.42474		ACTGTCCGTTCTAAGC-1	Str8_12	2
ACTGTCCTCGTCTACC-1	2.38781	4.21126		ACTGTCCTCGTCTACC-1	Str8_12	0
ACTGTCCTCTTCCACG-1	0.968152	3.73053		ACTGTCCTCTTCCACG-1	Str8_12	0
ACTGTGACAACGCCCA-1	-0.806634	3.70249		ACTGTGACAACGCCCA-1	Str8_12	0
ACTGTGACAACTACGT-1	-1.07322	4.52041		ACTGTGACAACTACGT-1	Str8_12	4
ACTGTGACACCATAAC-1	7.18458	-0.745466		ACTGTGACACCATAAC-1	Str8_12	12
ACTGTGACACTGCACG-1	2.61849	4.33903		ACTGTGACACTGCACG-1	Str8_12	6
ACTGTGACAGAGTTCT-1	-1.74713	-3.42603		ACTGTGACAGAGTTCT-1	Str8_12	21
ACTGTGAGTATGCGTT-1	1.75388	-5.67408		ACTGTGAGTATGCGTT-1	Str8_12	1
ACTGTGAGTATGGAGC-1	-9.53809	-0.239436		ACTGTGAGTATGGAGC-1	Str8_12	8
ACTGTGAGTCCGGACT-1	9.70086	1.79957		ACTGTGAGTCCGGACT-1	Str8_12	9
ACTGTGAGTTTGGAGG-1	5.25645	-1.22262		ACTGTGAGTTTGGAGG-1	Str8_12	7
ACTGTGATCCTCTGCA-1	-0.539997	3.3007		ACTGTGATCCTCTGCA-1	Str8_12	0
ACTGTGATCTGGTGCG-1	-0.136739	2.60086		ACTGTGATCTGGTGCG-1	Str8_12	0
ACTTAGGAGAGATCGC-1	0.341683	-0.39883		ACTTAGGAGAGATCGC-1	Str8_12	3
ACTTAGGAGATCCGAG-1	3.44468	-6.5758		ACTTAGGAGATCCGAG-1	Str8_12	1
ACTTAGGAGGGCGAGA-1	-1.82628	-2.94229		ACTTAGGAGGGCGAGA-1	Str8_12	21
ACTTAGGAGTCTTGGT-1	-1.33643	3.23336		ACTTAGGAGTCTTGGT-1	Str8_12	0
ACTTAGGCAAAGGGTC-1	7.61656	2.00385		ACTTAGGCAAAGGGTC-1	Str8_12	9
ACTTAGGCAAGGAGTC-1	2.50715	4.76517		ACTTAGGCAAGGAGTC-1	Str8_12	6
ACTTAGGCACACACGC-1	-1.91451	4.18495		ACTTAGGCACACACGC-1	Str8_12	4
ACTTAGGCACAGAGCA-1	1.42773	0.952874		ACTTAGGCACAGAGCA-1	Str8_12	0
ACTTAGGCAGACCATT-1	2.21839	-0.491922		ACTTAGGCAGACCATT-1	Str8_12	3
ACTTAGGCATATACCG-1	3.60738	-2.80876		ACTTAGGCATATACCG-1	Str8_12	10
ACTTAGGGTGTATTGC-1	-1.97427	-5.01929		ACTTAGGGTGTATTGC-1	Str8_12	15
ACTTAGGGTTGCTCCT-1	-1.78871	-2.29622		ACTTAGGGTTGCTCCT-1	Str8_12	21
ACTTAGGTCGCTGTCT-1	2.10892	1.42569		ACTTAGGTCGCTGTCT-1	Str8_12	0
ACTTATCAGACGAGCT-1	1.42994	4.35677		ACTTATCAGACGAGCT-1	Str8_12	6
ACTTATCAGTTCGCAT-1	-8.18786	-4.15535		ACTTATCAGTTCGCAT-1	Str8_12	2
ACTTATCCAATCGCAT-1	-3.33954	5.91389		ACTTATCCAATCGCAT-1	Str8_12	23
ACTTATCCAGGATTCT-1	-2.44719	3.58411		ACTTATCCAGGATTCT-1	Str8_12	0
ACTTATCCAGTTTCAG-1	-8.71424	-2.55796		ACTTATCCAGTTTCAG-1	Str8_12	24
ACTTATCCATTATGCG-1	-0.237832	3.44973		ACTTATCCATTATGCG-1	Str8_12	0
ACTTATCGTTCGTTCC-1	-4.01246	1.04309		ACTTATCGTTCGTTCC-1	Str8_12	5
ACTTATCGTTGGCCTG-1	-0.136615	3.19727		ACTTATCGTTGGCCTG-1	Str8_12	0
ACTTATCTCCGGCAGT-1	-4.67034	0.580518		ACTTATCTCCGGCAGT-1	Str8_12	5
ACTTATCTCGCTAAAC-1	-0.213293	3.48894		ACTTATCTCGCTAAAC-1	Str8_12	0
ACTTCCGAGAGGATCC-1	-2.26854	7.59694		ACTTCCGAGAGGATCC-1	Str8_12	18
ACTTCCGCAAACGGCA-1	0.524484	-1.74643		ACTTCCGCAAACGGCA-1	Str8_12	3
ACTTCCGCAGTAGAGC-1	-6.87099	3.80642		ACTTCCGCAGTAGAGC-1	Str8_12	19
ACTTCCGCATTCCTAT-1	-0.829897	3.38101		ACTTCCGCATTCCTAT-1	Str8_12	0
ACTTCCGGTAAGATTG-1	-1.06678	-6.36905		ACTTCCGGTAAGATTG-1	Str8_12	15
ACTTCCGGTATTTCGG-1	2.81541	4.88577		ACTTCCGGTATTTCGG-1	Str8_12	6
ACTTCCGGTCTGATCA-1	-4.69876	3.61276		ACTTCCGGTCTGATCA-1	Str8_12	16
ACTTCCGGTCTTGTCC-1	5.57514	-1.87862		ACTTCCGGTCTTGTCC-1	Str8_12	14
ACTTCCGGTGCGACAA-1	5.79558	-3.96712		ACTTCCGGTGCGACAA-1	Str8_12	14
ACTTCCGTCACAGTGT-1	-9.99603	-0.287802		ACTTCCGTCACAGTGT-1	Str8_12	8
ACTTCCGTCAGGACGA-1	2.95878	-6.87253		ACTTCCGTCAGGACGA-1	Str8_12	1
ACTTCCGTCATTTGCT-1	2.29376	-5.72218		ACTTCCGTCATTTGCT-1	Str8_12	1
ACTTCCGTCCGGCAAC-1	0.335442	-0.0319472		ACTTCCGTCCGGCAAC-1	Str8_12	17
ACTTCCGTCCTGGGAC-1	-5.0819	1.00736		ACTTCCGTCCTGGGAC-1	Str8_12	5
ACTTCCGTCCTTACCG-1	-5.40664	5.84068		ACTTCCGTCCTTACCG-1	Str8_12	20
ACTTCCGTCGATAACC-1	0.0046139	3.17419		ACTTCCGTCGATAACC-1	Str8_12	0
ACTTCCGTCGCACTCT-1	-1.88864	3.28256		ACTTCCGTCGCACTCT-1	Str8_12	4
ACTTCCGTCGTCGACG-1	7.88853	-0.779697		ACTTCCGTCGTCGACG-1	Str8_12	12
ACTTCCGTCTCGAACA-1	-0.973532	3.19483		ACTTCCGTCTCGAACA-1	Str8_12	0
ACTTCCGTCTCGTCGT-1	1.8656	-0.719573		ACTTCCGTCTCGTCGT-1	Str8_12	3
ACTTCGCAGAGGGCGA-1	-1.94366	6.46954		ACTTCGCAGAGGGCGA-1	Str8_12	18
ACTTCGCAGCAAGTCG-1	1.28544	1.17674		ACTTCGCAGCAAGTCG-1	Str8_12	0
ACTTCGCAGGTATTGA-1	1.25891	3.53089		ACTTCGCAGGTATTGA-1	Str8_12	6
ACTTCGCCATATCGGT-1	6.80015	0.242754		ACTTCGCCATATCGGT-1	Str8_12	12
ACTTCGCCATGACACT-1	-0.707833	4.44232		ACTTCGCCATGACACT-1	Str8_12	4
ACTTCGCGTACCTTCC-1	6.45979	-3.44776		ACTTCGCGTACCTTCC-1	Str8_12	7
ACTTCGCGTAGTCTGT-1	-0.357877	4.56789		ACTTCGCGTAGTCTGT-1	Str8_12	4
ACTTCGCGTCTAATCG-1	2.82603	-1.89309		ACTTCGCGTCTAATCG-1	Str8_12	10
ACTTCGCGTCTCACAA-1	6.55562	0.915979		ACTTCGCGTCTCACAA-1	Str8_12	11
ACTTCGCTCTACAGGT-1	-4.84241	4.81344		ACTTCGCTCTACAGGT-1	Str8_12	16
ACTTCGCTCTTACGTT-1	-6.44024	-0.100717		ACTTCGCTCTTACGTT-1	Str8_12	5
ACTTTCAAGAAACTGT-1	1.02498	3.19332		ACTTTCAAGAAACTGT-1	Str8_12	0
ACTTTCAAGAAGGGAT-1	1.32383	3.95896		ACTTTCAAGAAGGGAT-1	Str8_12	6
ACTTTCAAGCCATTCA-1	8.83597	1.38494		ACTTTCAAGCCATTCA-1	Str8_12	9
ACTTTCAAGGTTGAGC-1	-1.85519	-7.18132		ACTTTCAAGGTTGAGC-1	Str8_12	15
ACTTTCAAGTAAGCAT-1	7.32829	-0.128513		ACTTTCAAGTAAGCAT-1	Str8_12	12
ACTTTCACAAACGTGG-1	-5.00479	-0.312661		ACTTTCACAAACGTGG-1	Str8_12	3
ACTTTCACAGAACCGA-1	-2.42956	7.43123		ACTTTCACAGAACCGA-1	Str8_12	18
ACTTTCACATGACTTG-1	4.84979	0.150525		ACTTTCACATGACTTG-1	Str8_12	0
ACTTTCAGTCGAATGG-1	3.88282	-7.01374		ACTTTCAGTCGAATGG-1	Str8_12	1
ACTTTCAGTGCACGCT-1	3.88119	-7.19816		ACTTTCAGTGCACGCT-1	Str8_12	1
ACTTTCATCACTCTTA-1	2.57979	-6.83236		ACTTTCATCACTCTTA-1	Str8_12	0
ACTTTCATCGAGCCTG-1	3.46723	-1.62642		ACTTTCATCGAGCCTG-1	Str8_12	10
ACTTTCATCTTACGGA-1	-8.99072	-4.48815		ACTTTCATCTTACGGA-1	Str8_12	2
ACTTTGTAGATCCCAT-1	5.27603	1.75037		ACTTTGTAGATCCCAT-1	Str8_12	11
ACTTTGTAGGACAAGA-1	3.61984	-1.62395		ACTTTGTAGGACAAGA-1	Str8_12	10
ACTTTGTAGTCGCGAA-1	-1.55859	-3.64936		ACTTTGTAGTCGCGAA-1	Str8_12	21
ACTTTGTCAAATTGCC-1	5.97912	-3.44395		ACTTTGTCAAATTGCC-1	Str8_12	7
ACTTTGTCAGATAAAC-1	1.18653	3.18756		ACTTTGTCAGATAAAC-1	Str8_12	0
ACTTTGTCAGTAGGAC-1	-4.63258	0.545525		ACTTTGTCAGTAGGAC-1	Str8_12	5
ACTTTGTGTGTTACTG-1	-5.39731	8.82937		ACTTTGTGTGTTACTG-1	Str8_12	17
ACTTTGTTCAAGAGTA-1	1.24104	2.20245		ACTTTGTTCAAGAGTA-1	Str8_12	0
ACTTTGTTCATTTACC-1	3.3765	-1.75177		ACTTTGTTCATTTACC-1	Str8_12	10
ACTTTGTTCTACCTTA-1	-1.22351	-4.03288		ACTTTGTTCTACCTTA-1	Str8_12	21
ACTTTGTTCTTGGGCG-1	5.0012	-4.00148		ACTTTGTTCTTGGGCG-1	Str8_12	14
AGAAATGAGCTAGATA-1	-8.6723	-3.07457		AGAAATGAGCTAGATA-1	Str8_12	24
AGAAATGAGGGAGAAT-1	-9.59199	0.00427612		AGAAATGAGGGAGAAT-1	Str8_12	8
AGAAATGAGTAATCCC-1	-2.27414	5.76157		AGAAATGAGTAATCCC-1	Str8_12	23
AGAAATGCAAACTAAG-1	3.84684	-2.49318		AGAAATGCAAACTAAG-1	Str8_12	10
AGAAATGCAGATACCT-1	5.07082	-4.69703		AGAAATGCAGATACCT-1	Str8_12	14
AGAAATGCATACTGAC-1	1.51325	-6.526		AGAAATGCATACTGAC-1	Str8_12	1
AGAAATGCATGCCATA-1	-0.0749459	3.06463		AGAAATGCATGCCATA-1	Str8_12	0
AGAAATGTCCCATTCG-1	-9.86006	-1.36067		AGAAATGTCCCATTCG-1	Str8_12	8
AGAAATGTCGCACGAC-1	-2.0996	4.82304		AGAAATGTCGCACGAC-1	Str8_12	4
AGAAATGTCTGGGCCA-1	-4.81474	4.60761		AGAAATGTCTGGGCCA-1	Str8_12	16
AGAACAAAGAAATCCA-1	5.73468	-2.07311		AGAACAAAGAAATCCA-1	Str8_12	7
AGAACAAAGAGAATCT-1	0.984413	3.62815		AGAACAAAGAGAATCT-1	Str8_12	0
AGAACAAAGATTAGAC-1	8.85415	1.80556		AGAACAAAGATTAGAC-1	Str8_12	9
AGAACAAAGGGTATAT-1	1.6313	3.65378		AGAACAAAGGGTATAT-1	Str8_12	6
AGAACAACAACGCATT-1	1.11451	-6.59314		AGAACAACAACGCATT-1	Str8_12	13
AGAACAACACGTCATA-1	-5.06287	0.409345		AGAACAACACGTCATA-1	Str8_12	5
AGAACAACACTAACGT-1	1.49682	2.65496		AGAACAACACTAACGT-1	Str8_12	0
AGAACAACATAAGCAA-1	2.25636	2.29201		AGAACAACATAAGCAA-1	Str8_12	0
AGAACAAGTACCTTCC-1	3.18293	-7.51634		AGAACAAGTACCTTCC-1	Str8_12	1
AGAACAAGTCCTATAG-1	7.00349	1.64294		AGAACAAGTCCTATAG-1	Str8_12	9
AGAACAAGTTACGTAC-1	1.48289	2.57053		AGAACAAGTTACGTAC-1	Str8_12	0
AGAACAAGTTGACGGA-1	-2.244	5.07905		AGAACAAGTTGACGGA-1	Str8_12	4
AGAACAATCACAGAGG-1	-0.263889	-0.503726		AGAACAATCACAGAGG-1	Str8_12	5
AGAACCTAGACAGTCG-1	-1.16404	-5.40051		AGAACCTAGACAGTCG-1	Str8_12	15
AGAACCTAGATGCTTC-1	-0.690518	4.82419		AGAACCTAGATGCTTC-1	Str8_12	0
AGAACCTAGCAGGCTA-1	2.81135	-5.85628		AGAACCTAGCAGGCTA-1	Str8_12	1
AGAACCTAGCTTTCCC-1	-1.77241	3.75488		AGAACCTAGCTTTCCC-1	Str8_12	4
AGAACCTCAACGATCT-1	1.48378	-0.579086		AGAACCTCAACGATCT-1	Str8_12	3
AGAACCTCACTGAGGA-1	9.79294	1.52669		AGAACCTCACTGAGGA-1	Str8_12	9
AGAACCTGTAGCACAG-1	2.77062	-6.69257		AGAACCTGTAGCACAG-1	Str8_12	1
AGAACCTGTCTGTCAA-1	-1.8972	5.42276		AGAACCTGTCTGTCAA-1	Str8_12	4
AGAACCTGTGCCCTTT-1	-4.55073	3.20782		AGAACCTGTGCCCTTT-1	Str8_12	16
AGAACCTGTTGCCTAA-1	4.52586	-2.85543		AGAACCTGTTGCCTAA-1	Str8_12	14
AGAACCTGTTTACTTC-1	4.20045	1.28691		AGAACCTGTTTACTTC-1	Str8_12	11
AGAACCTTCCACTTTA-1	-1.41581	4.42478		AGAACCTTCCACTTTA-1	Str8_12	4
AGAACCTTCGTTAGTG-1	-1.73476	2.28833		AGAACCTTCGTTAGTG-1	Str8_12	0
AGAACCTTCTATACTC-1	1.41632	3.67847		AGAACCTTCTATACTC-1	Str8_12	6
AGAAGCGAGAAACTGT-1	-0.756629	-6.0994		AGAAGCGAGAAACTGT-1	Str8_12	15
AGAAGCGAGGAACTCG-1	-1.68557	5.99488		AGAAGCGAGGAACTCG-1	Str8_12	23
AGAAGCGAGTAGGCCA-1	-8.9437	-1.51898		AGAAGCGAGTAGGCCA-1	Str8_12	8
AGAAGCGCAAAGGATT-1	1.64472	3.94946		AGAAGCGCAAAGGATT-1	Str8_12	6
AGAAGCGCAAATGATG-1	2.38141	4.60739		AGAAGCGCAAATGATG-1	Str8_12	6
AGAAGCGCACCTGCAG-1	8.96393	-0.215192		AGAAGCGCACCTGCAG-1	Str8_12	12
AGAAGCGCACGCCACA-1	8.21185	-1.18553		AGAAGCGCACGCCACA-1	Str8_12	12
AGAAGCGCAGGACTTT-1	1.63286	-4.58497		AGAAGCGCAGGACTTT-1	Str8_12	3
AGAAGCGGTACGACAG-1	-0.170156	-0.643693		AGAAGCGGTACGACAG-1	Str8_12	5
AGAAGCGGTCAGGTAG-1	1.09164	2.84417		AGAAGCGGTCAGGTAG-1	Str8_12	0
AGAAGCGGTCGATGCC-1	1.94657	-7.94597		AGAAGCGGTCGATGCC-1	Str8_12	1
AGAAGCGGTCTTCTAT-1	1.99235	1.80538		AGAAGCGGTCTTCTAT-1	Str8_12	0
AGAAGCGGTGCTTCAA-1	6.29571	0.435994		AGAAGCGGTGCTTCAA-1	Str8_12	12
AGAAGCGGTTGAGTCT-1	-9.65657	-1.89658		AGAAGCGGTTGAGTCT-1	Str8_12	8
AGAAGCGGTTGCACGC-1	1.28912	3.28688		AGAAGCGGTTGCACGC-1	Str8_12	0
AGAAGCGTCAACTTTC-1	2.58518	-7.74945		AGAAGCGTCAACTTTC-1	Str8_12	1
AGAAGCGTCACCGGGT-1	-5.35057	7.76145		AGAAGCGTCACCGGGT-1	Str8_12	17
AGAAGCGTCGAAGCAG-1	2.36225	-0.363636		AGAAGCGTCGAAGCAG-1	Str8_12	3
AGAAGTAAGAGATGCC-1	4.14187	-2.43855		AGAAGTAAGAGATGCC-1	Str8_12	10
AGAAGTAAGCATTTGC-1	1.14695	-5.93814		AGAAGTAAGCATTTGC-1	Str8_12	0
AGAAGTACAAACTAGA-1	-4.96529	5.28565		AGAAGTACAAACTAGA-1	Str8_12	16
AGAAGTACAAGGCTTT-1	-1.90463	-4.46634		AGAAGTACAAGGCTTT-1	Str8_12	15
AGAAGTACAAGTATAG-1	-0.508543	3.34624		AGAAGTACAAGTATAG-1	Str8_12	0
AGAAGTACAATACCCA-1	-7.15595	-3.74426		AGAAGTACAATACCCA-1	Str8_12	2
AGAAGTACACGCGCTA-1	4.84662	-4.06077		AGAAGTACACGCGCTA-1	Str8_12	14
AGAAGTACATGTGCCG-1	-9.66381	-1.59115		AGAAGTACATGTGCCG-1	Str8_12	8
AGAAGTAGTATCGCTA-1	-6.85925	3.8032		AGAAGTAGTATCGCTA-1	Str8_12	19
AGAAGTAGTCATATGC-1	-9.34361	-1.54791		AGAAGTAGTCATATGC-1	Str8_12	8
AGAAGTAGTGACTCGC-1	-6.07047	-0.38079		AGAAGTAGTGACTCGC-1	Str8_12	5
AGAAGTATCACCTCTG-1	-10.0337	-0.616698		AGAAGTATCACCTCTG-1	Str8_12	8
AGAAGTATCGCGCCAA-1	-2.21329	6.61535		AGAAGTATCGCGCCAA-1	Str8_12	18
AGAAGTATCGGTCATA-1	0.339135	-1.16982		AGAAGTATCGGTCATA-1	Str8_12	3
AGAAGTATCTTCACGC-1	0.734427	3.88117		AGAAGTATCTTCACGC-1	Str8_12	6
AGACAAAAGCGAGGAG-1	1.48123	3.86886		AGACAAAAGCGAGGAG-1	Str8_12	6
AGACAAAAGCTCACTA-1	-6.85649	-1.37183		AGACAAAAGCTCACTA-1	Str8_12	5
AGACAAAAGGGCATGT-1	2.89884	-1.35245		AGACAAAAGGGCATGT-1	Str8_12	10
AGACAAAAGTTGTCAC-1	0.742209	2.9631		AGACAAAAGTTGTCAC-1	Str8_12	0
AGACAAACAAGAGATT-1	5.45673	-0.492885		AGACAAACAAGAGATT-1	Str8_12	7
AGACAAACAATAGTCC-1	-2.13893	-5.87908		AGACAAACAATAGTCC-1	Str8_12	15
AGACAAACAGCGTATT-1	-2.31099	-4.14652		AGACAAACAGCGTATT-1	Str8_12	21
AGACAAACAGGGATAC-1	7.6429	-1.20437		AGACAAACAGGGATAC-1	Str8_12	12
AGACAAACATAGCTGT-1	0.309993	3.37944		AGACAAACATAGCTGT-1	Str8_12	0
AGACAAAGTGGAGAAA-1	-0.390776	3.09835		AGACAAAGTGGAGAAA-1	Str8_12	0
AGACAAAGTTAATCGC-1	-4.28808	2.79446		AGACAAAGTTAATCGC-1	Str8_12	16
AGACAAATCAATGCAC-1	-8.88739	-3.37803		AGACAAATCAATGCAC-1	Str8_12	2
AGACAAATCACTGCTC-1	-7.29128	4.01786		AGACAAATCACTGCTC-1	Str8_12	19
AGACAAATCCTAGCTC-1	-0.0843781	3.08182		AGACAAATCCTAGCTC-1	Str8_12	0
AGACAAATCTTTCTAG-1	7.73805	-0.659936		AGACAAATCTTTCTAG-1	Str8_12	12
AGACACTAGCTAGAGC-1	-9.81277	-1.72517		AGACACTAGCTAGAGC-1	Str8_12	8
AGACACTAGGCCTTGC-1	0.963401	3.1553		AGACACTAGGCCTTGC-1	Str8_12	0
AGACACTAGGTAGCCA-1	9.31111	1.30302		AGACACTAGGTAGCCA-1	Str8_12	9
AGACACTAGTAACCTC-1	-3.54688	0.953738		AGACACTAGTAACCTC-1	Str8_12	5
AGACACTAGTACTGGG-1	-2.23287	2.57287		AGACACTAGTACTGGG-1	Str8_12	4
AGACACTAGTGAATAC-1	0.971285	-6.67769		AGACACTAGTGAATAC-1	Str8_12	13
AGACACTCATAATGAG-1	-1.04284	-4.35817		AGACACTCATAATGAG-1	Str8_12	21
AGACACTCATGTGCCG-1	3.38529	-2.67201		AGACACTCATGTGCCG-1	Str8_12	10
AGACACTCATGTGCTA-1	-1.69203	6.35437		AGACACTCATGTGCTA-1	Str8_12	18
AGACACTGTGCAACAG-1	2.66939	4.89802		AGACACTGTGCAACAG-1	Str8_12	6
AGACACTGTGTGCTTA-1	-8.15875	-3.77508		AGACACTGTGTGCTTA-1	Str8_12	2
AGACACTTCAACACGT-1	-1.64971	5.98216		AGACACTTCAACACGT-1	Str8_12	4
AGACACTTCAAGAGTA-1	2.00011	-8.15806		AGACACTTCAAGAGTA-1	Str8_12	1
AGACACTTCATTTACC-1	8.65217	0.724052		AGACACTTCATTTACC-1	Str8_12	9
AGACACTTCGAAGGAC-1	3.00429	4.39317		AGACACTTCGAAGGAC-1	Str8_12	6
AGACACTTCTTAGCCC-1	-5.16114	8.76041		AGACACTTCTTAGCCC-1	Str8_12	17
AGACAGGAGATCGCTT-1	2.07613	0.960221		AGACAGGAGATCGCTT-1	Str8_12	0
AGACAGGAGGAGTCTG-1	5.02823	-1.13129		AGACAGGAGGAGTCTG-1	Str8_12	7
AGACAGGAGTCACGCC-1	3.12548	-0.271971		AGACAGGAGTCACGCC-1	Str8_12	10
AGACAGGCAAAGCTCT-1	1.28509	1.962		AGACAGGCAAAGCTCT-1	Str8_12	0
AGACAGGCAAATGGCG-1	-9.80531	-1.44198		AGACAGGCAAATGGCG-1	Str8_12	8
AGACAGGCAAGTGCTT-1	1.35768	1.16248		AGACAGGCAAGTGCTT-1	Str8_12	0
AGACAGGCAATTAGGA-1	1.11875	1.906		AGACAGGCAATTAGGA-1	Str8_12	0
AGACAGGCACAACGAG-1	4.13118	1.19324		AGACAGGCACAACGAG-1	Str8_12	11
AGACAGGCAGGGATAC-1	2.18653	4.00517		AGACAGGCAGGGATAC-1	Str8_12	6
AGACAGGCAGTATGAA-1	-8.74287	-0.898576		AGACAGGCAGTATGAA-1	Str8_12	8
AGACAGGCATAGAATG-1	1.86762	1.97124		AGACAGGCATAGAATG-1	Str8_12	0
AGACAGGGTACGATTC-1	7.37743	-5.19702		AGACAGGGTACGATTC-1	Str8_12	22
AGACAGGGTACGCTTA-1	3.87623	-2.45192		AGACAGGGTACGCTTA-1	Str8_12	10
AGACAGGGTCGGAAAC-1	-1.27686	-5.97942		AGACAGGGTCGGAAAC-1	Str8_12	15
AGACAGGGTCTCTCAC-1	0.609154	3.36994		AGACAGGGTCTCTCAC-1	Str8_12	0
AGACAGGGTGCCCTTT-1	-1.57033	-2.68252		AGACAGGGTGCCCTTT-1	Str8_12	21
AGACAGGGTGTTACAC-1	-1.3177	-4.09151		AGACAGGGTGTTACAC-1	Str8_12	21
AGACAGGTCAAATAGG-1	-4.32241	3.88388		AGACAGGTCAAATAGG-1	Str8_12	16
AGACAGGTCACCCTGT-1	-0.999226	5.56645		AGACAGGTCACCCTGT-1	Str8_12	4
AGACAGGTCCACTTTA-1	7.5809	-4.47991		AGACAGGTCCACTTTA-1	Str8_12	22
AGACAGGTCGCCTTGT-1	-1.48789	2.95549		AGACAGGTCGCCTTGT-1	Str8_12	0
AGACAGGTCGTGCAGC-1	-7.61408	-4.16679		AGACAGGTCGTGCAGC-1	Str8_12	2
AGACCATAGAAATCCA-1	-0.758688	3.62444		AGACCATAGAAATCCA-1	Str8_12	0
AGACCATAGCACTCGC-1	-7.84075	-0.0858242		AGACCATAGCACTCGC-1	Str8_12	8
AGACCATCAAACACGG-1	-1.51039	5.1232		AGACCATCAAACACGG-1	Str8_12	4
AGACCATCAAGCGAAC-1	4.27258	-2.5052		AGACCATCAAGCGAAC-1	Str8_12	10
AGACCATCATCCTTGC-1	1.6159	3.76739		AGACCATCATCCTTGC-1	Str8_12	6
AGACCATCATCGATCA-1	-7.15176	6.30984		AGACCATCATCGATCA-1	Str8_12	20
AGACCATGTACCAGAG-1	-1.27687	-5.78288		AGACCATGTACCAGAG-1	Str8_12	15
AGACCATGTCAAGGCA-1	-1.63757	2.04435		AGACCATGTCAAGGCA-1	Str8_12	0
AGACCATGTCTGTGTA-1	-2.94168	0.872265		AGACCATGTCTGTGTA-1	Str8_12	5
AGACCATGTGTATACC-1	-2.05239	2.63693		AGACCATGTGTATACC-1	Str8_12	4
AGACCATGTTTACACG-1	-2.20185	-4.9798		AGACCATGTTTACACG-1	Str8_12	0
AGACCATGTTTATGCG-1	4.57197	-5.57885		AGACCATGTTTATGCG-1	Str8_12	9
AGACCATTCACGGGAA-1	-0.564299	2.62678		AGACCATTCACGGGAA-1	Str8_12	0
AGACCATTCCTATTGT-1	1.73278	-5.94999		AGACCATTCCTATTGT-1	Str8_12	1
AGACCATTCTCCAATT-1	-1.37322	3.5871		AGACCATTCTCCAATT-1	Str8_12	0
AGACCCGAGCAGATAT-1	-0.775134	-4.69709		AGACCCGAGCAGATAT-1	Str8_12	21
AGACCCGAGCCTGTGC-1	9.06439	1.57161		AGACCCGAGCCTGTGC-1	Str8_12	9
AGACCCGAGGGAACAA-1	3.80205	0.1772		AGACCCGAGGGAACAA-1	Str8_12	3
AGACCCGCAACACGTT-1	-5.39648	7.72256		AGACCCGCAACACGTT-1	Str8_12	17
AGACCCGCACAGTATC-1	-2.76325	-5.15765		AGACCCGCACAGTATC-1	Str8_12	15
AGACCCGGTACAGTTC-1	1.89024	-8.39567		AGACCCGGTACAGTTC-1	Str8_12	1
AGACCCGGTATGAGCG-1	7.08809	-5.67323		AGACCCGGTATGAGCG-1	Str8_12	22
AGACCCGGTGCCTAAT-1	2.44486	2.12807		AGACCCGGTGCCTAAT-1	Str8_12	0
AGACCCGGTGCGTTTA-1	1.15169	0.699688		AGACCCGGTGCGTTTA-1	Str8_12	0
AGACCCGGTTGGAGGT-1	-2.18569	2.63364		AGACCCGGTTGGAGGT-1	Str8_12	4
AGACCCGTCAAATGCC-1	7.65036	-4.85185		AGACCCGTCAAATGCC-1	Str8_12	22
AGACCCGTCATTTACC-1	-6.33436	6.44532		AGACCCGTCATTTACC-1	Str8_12	20
AGACCCGTCCATGATG-1	6.61141	1.71448		AGACCCGTCCATGATG-1	Str8_12	11
AGACCCGTCCGTGGCA-1	-0.118763	3.52419		AGACCCGTCCGTGGCA-1	Str8_12	0
AGACCCGTCGTTGTAG-1	4.95137	-3.50225		AGACCCGTCGTTGTAG-1	Str8_12	14
AGACCCGTCTCCATAT-1	7.43601	1.54644		AGACCCGTCTCCATAT-1	Str8_12	9
AGACTCAAGAGGTGCT-1	9.54165	1.76288		AGACTCAAGAGGTGCT-1	Str8_12	9
AGACTCAAGCTCCCTT-1	6.1918	-1.18158		AGACTCAAGCTCCCTT-1	Str8_12	7
AGACTCACACACGTGC-1	1.92774	4.20936		AGACTCACACACGTGC-1	Str8_12	6
AGACTCACACTAGTAC-1	7.25748	-4.16443		AGACTCACACTAGTAC-1	Str8_12	10
AGACTCACATCTAACG-1	-1.76137	6.89021		AGACTCACATCTAACG-1	Str8_12	18
AGACTCAGTAATCAGA-1	0.429987	4.21335		AGACTCAGTAATCAGA-1	Str8_12	0
AGACTCATCCACGTAA-1	-0.255216	3.33224		AGACTCATCCACGTAA-1	Str8_12	0
AGAGAATAGATCACTC-1	-0.90006	2.90749		AGAGAATAGATCACTC-1	Str8_12	0
AGAGAATAGCGCCATC-1	4.65242	-5.35801		AGAGAATAGCGCCATC-1	Str8_12	13
AGAGAATCACATTCTT-1	-8.58552	-2.97254		AGAGAATCACATTCTT-1	Str8_12	2
AGAGAATCATAGAAAC-1	-0.52825	-5.51999		AGAGAATCATAGAAAC-1	Str8_12	13
AGAGAATCATCCTGTC-1	-1.73103	3.73384		AGAGAATCATCCTGTC-1	Str8_12	0
AGAGAATCATCGTCCT-1	-7.96428	-4.06783		AGAGAATCATCGTCCT-1	Str8_12	2
AGAGAATGTACCCACG-1	-6.921	6.16386		AGAGAATGTACCCACG-1	Str8_12	20
AGAGAATTCAGTCACA-1	3.6369	-7.41467		AGAGAATTCAGTCACA-1	Str8_12	1
AGAGAATTCATCTACT-1	1.83527	2.26649		AGAGAATTCATCTACT-1	Str8_12	0
AGAGAATTCTTTGCGC-1	1.35461	4.21331		AGAGAATTCTTTGCGC-1	Str8_12	0
AGAGAGCAGACATGCG-1	1.64096	-4.23403		AGAGAGCAGACATGCG-1	Str8_12	3
AGAGAGCAGGGAGAAT-1	1.58107	2.71784		AGAGAGCAGGGAGAAT-1	Str8_12	0
AGAGAGCAGTCACTCA-1	7.26543	-5.49318		AGAGAGCAGTCACTCA-1	Str8_12	22
AGAGAGCCACGCGTGT-1	2.81282	0.434736		AGAGAGCCACGCGTGT-1	Str8_12	3
AGAGAGCGTAACACCT-1	2.30082	5.0044		AGAGAGCGTAACACCT-1	Str8_12	6
AGAGAGCGTAATGATG-1	-8.80501	-4.60768		AGAGAGCGTAATGATG-1	Str8_12	2
AGAGAGCGTAGATTAG-1	-9.21218	-1.65008		AGAGAGCGTAGATTAG-1	Str8_12	8
AGAGAGCGTCCACAGC-1	3.14163	-7.19313		AGAGAGCGTCCACAGC-1	Str8_12	1
AGAGAGCGTGTACATC-1	0.156063	4.24409		AGAGAGCGTGTACATC-1	Str8_12	6
AGAGAGCGTTCTCTAT-1	-2.22602	6.57474		AGAGAGCGTTCTCTAT-1	Str8_12	18
AGAGAGCTCAAAGCCT-1	-5.37218	1.04385		AGAGAGCTCAAAGCCT-1	Str8_12	5
AGAGAGCTCTACCAGA-1	-6.33309	2.66962		AGAGAGCTCTACCAGA-1	Str8_12	19
AGAGAGCTCTCGTTTA-1	7.18563	1.95546		AGAGAGCTCTCGTTTA-1	Str8_12	9
AGAGAGCTCTGTACAG-1	-7.75345	-4.35212		AGAGAGCTCTGTACAG-1	Str8_12	2
AGAGAGCTCTTGCAGA-1	-0.553077	-5.64525		AGAGAGCTCTTGCAGA-1	Str8_12	13
AGAGCAGAGCAGAAAG-1	-1.74962	-7.10354		AGAGCAGAGCAGAAAG-1	Str8_12	15
AGAGCAGAGCTAATCC-1	3.28341	-6.15325		AGAGCAGAGCTAATCC-1	Str8_12	1
AGAGCAGAGTACAACA-1	0.857827	3.29376		AGAGCAGAGTACAACA-1	Str8_12	0
AGAGCAGCATGTCGTA-1	2.68461	-5.97996		AGAGCAGCATGTCGTA-1	Str8_12	1
AGAGCAGGTCCCACGA-1	-3.81818	2.71023		AGAGCAGGTCCCACGA-1	Str8_12	18
AGAGCAGGTTAACCTG-1	6.27125	-0.743922		AGAGCAGGTTAACCTG-1	Str8_12	7
AGAGCAGGTTCGGGTC-1	-2.25483	-5.53809		AGAGCAGGTTCGGGTC-1	Str8_12	15
AGAGCAGGTTCTCGCT-1	0.820621	2.54165		AGAGCAGGTTCTCGCT-1	Str8_12	0
AGAGCAGGTTGCGAAG-1	1.17797	2.98963		AGAGCAGGTTGCGAAG-1	Str8_12	0
AGAGCAGTCAGCCCAG-1	-1.35818	-4.26576		AGAGCAGTCAGCCCAG-1	Str8_12	21
AGAGCAGTCGGCAGTC-1	-5.72954	4.95913		AGAGCAGTCGGCAGTC-1	Str8_12	16
AGAGCAGTCTCTGCTG-1	2.89993	-2.0482		AGAGCAGTCTCTGCTG-1	Str8_12	10
AGAGCAGTCTGCTAGA-1	2.53698	-6.87407		AGAGCAGTCTGCTAGA-1	Str8_12	1
AGAGCAGTCTGTCCCA-1	-2.18682	5.04619		AGAGCAGTCTGTCCCA-1	Str8_12	23
AGAGCCCAGAAACTCA-1	-6.47783	3.19058		AGAGCCCAGAAACTCA-1	Str8_12	19
AGAGCCCAGCTCGGCT-1	-9.4967	-2.58488		AGAGCCCAGCTCGGCT-1	Str8_12	8
AGAGCCCCAAAGACTA-1	5.07146	-4.54154		AGAGCCCCAAAGACTA-1	Str8_12	14
AGAGCCCCAAGACGGT-1	-0.291011	4.17972		AGAGCCCCAAGACGGT-1	Str8_12	4
AGAGCCCCACCGCTGA-1	8.22681	-0.632405		AGAGCCCCACCGCTGA-1	Str8_12	12
AGAGCCCCAGGCACTC-1	-1.78816	-2.84164		AGAGCCCCAGGCACTC-1	Str8_12	21
AGAGCCCCAGTAGGAC-1	1.1736	-6.36879		AGAGCCCCAGTAGGAC-1	Str8_12	1
AGAGCCCCATGAGAAT-1	10.1042	1.51277		AGAGCCCCATGAGAAT-1	Str8_12	9
AGAGCCCGTCGATGCC-1	-1.20893	2.98954		AGAGCCCGTCGATGCC-1	Str8_12	0
AGAGCCCGTCTAGGCC-1	-1.76044	1.90568		AGAGCCCGTCTAGGCC-1	Str8_12	0
AGAGCCCGTGTGTTTG-1	4.89521	-7.00467		AGAGCCCGTGTGTTTG-1	Str8_12	1
AGAGCCCGTTCACGAT-1	9.82864	1.77188		AGAGCCCGTTCACGAT-1	Str8_12	9
AGAGCCCGTTCGCGTG-1	-3.2731	1.57248		AGAGCCCGTTCGCGTG-1	Str8_12	5
AGAGCCCGTTGAGTCT-1	-4.19817	8.45788		AGAGCCCGTTGAGTCT-1	Str8_12	17
AGAGCCCTCCAAGCTA-1	5.8991	1.3945		AGAGCCCTCCAAGCTA-1	Str8_12	11
AGAGCCCTCCATCAGA-1	-8.3463	-2.1334		AGAGCCCTCCATCAGA-1	Str8_12	2
AGAGCCCTCGCGCTGA-1	-2.0751	4.26481		AGAGCCCTCGCGCTGA-1	Str8_12	4
AGAGCCCTCGGCTCTT-1	2.97771	-6.36583		AGAGCCCTCGGCTCTT-1	Str8_12	1
AGAGCCCTCGTAGCTA-1	-2.00687	5.35002		AGAGCCCTCGTAGCTA-1	Str8_12	4
AGAGCCCTCTGGGCAC-1	-8.16538	-4.00024		AGAGCCCTCTGGGCAC-1	Str8_12	2
AGATAGAAGAAGCTGC-1	2.21449	1.78474		AGATAGAAGAAGCTGC-1	Str8_12	0
AGATAGAAGCACGTCC-1	-3.9759	9.58017		AGATAGAAGCACGTCC-1	Str8_12	17
AGATAGAAGTAGACAT-1	3.40516	-3.0008		AGATAGAAGTAGACAT-1	Str8_12	10
AGATAGAAGTGTCATC-1	-5.18428	5.95292		AGATAGAAGTGTCATC-1	Str8_12	20
AGATAGACAACGGTAG-1	-2.64083	4.54724		AGATAGACAACGGTAG-1	Str8_12	4
AGATAGACAGTAGGAC-1	5.41141	-3.17497		AGATAGACAGTAGGAC-1	Str8_12	14
AGATAGACATCATCTT-1	3.0216	-7.41308		AGATAGACATCATCTT-1	Str8_12	1
AGATAGAGTACCTTCC-1	-1.48949	-6.69912		AGATAGAGTACCTTCC-1	Str8_12	15
AGATAGAGTACGATTC-1	-6.9172	6.21683		AGATAGAGTACGATTC-1	Str8_12	20
AGATAGAGTCGCATGC-1	8.27428	0.321687		AGATAGAGTCGCATGC-1	Str8_12	12
AGATAGAGTGCATCTA-1	-8.35605	-4.50071		AGATAGAGTGCATCTA-1	Str8_12	2
AGATAGATCTTACGGA-1	1.67385	-0.245305		AGATAGATCTTACGGA-1	Str8_12	3
AGATAGATCTTGGGCG-1	5.29909	0.042588		AGATAGATCTTGGGCG-1	Str8_12	7
AGATCCAAGGTCATCT-1	-2.50588	4.55237		AGATCCAAGGTCATCT-1	Str8_12	4
AGATCCACACTGGACC-1	2.24401	-7.83288		AGATCCACACTGGACC-1	Str8_12	1
AGATCCACAGGCATGA-1	-1.62536	6.91354		AGATCCACAGGCATGA-1	Str8_12	18
AGATCCACAGGCCCTA-1	-2.435	5.94868		AGATCCACAGGCCCTA-1	Str8_12	23
AGATCCACATAATGCC-1	-5.30512	1.07157		AGATCCACATAATGCC-1	Str8_12	5
AGATCCACATACAGAA-1	-6.68412	-1.22081		AGATCCACATACAGAA-1	Str8_12	5
AGATCCACATTGTCGA-1	1.49244	4.7043		AGATCCACATTGTCGA-1	Str8_12	6
AGATCCAGTCGAATTC-1	-7.21906	6.10421		AGATCCAGTCGAATTC-1	Str8_12	20
AGATCCAGTGTCCGTG-1	-4.62225	10.2077		AGATCCAGTGTCCGTG-1	Str8_12	17
AGATCCAGTTGCGAAG-1	2.87594	2.01066		AGATCCAGTTGCGAAG-1	Str8_12	0
AGATCCAGTTGTTGAC-1	-2.05182	4.79413		AGATCCAGTTGTTGAC-1	Str8_12	4
AGATCCATCATTGCCC-1	-1.72992	6.82276		AGATCCATCATTGCCC-1	Str8_12	18
AGATCCATCCGTAGGC-1	0.772734	0.773301		AGATCCATCCGTAGGC-1	Str8_12	0
AGATCCATCGGCTGAC-1	7.20361	-0.662093		AGATCCATCGGCTGAC-1	Str8_12	12
AGATCCATCTTTCCGG-1	5.95516	1.53027		AGATCCATCTTTCCGG-1	Str8_12	11
AGATCGTAGACATCCT-1	-2.00186	3.96046		AGATCGTAGACATCCT-1	Str8_12	0
AGATCGTAGCGTTACT-1	-5.09375	5.92551		AGATCGTAGCGTTACT-1	Str8_12	20
AGATCGTAGTAACGTA-1	-9.57007	-0.0728635		AGATCGTAGTAACGTA-1	Str8_12	8
AGATCGTAGTCACAGG-1	-1.39017	3.27997		AGATCGTAGTCACAGG-1	Str8_12	0
AGATCGTCAAGGCAAC-1	-6.32128	0.305073		AGATCGTCAAGGCAAC-1	Str8_12	5
AGATCGTCATGATCTG-1	-0.680542	3.40571		AGATCGTCATGATCTG-1	Str8_12	0
AGATCGTCATGCGTGC-1	9.78497	1.21904		AGATCGTCATGCGTGC-1	Str8_12	9
AGATCGTGTCCAAGAG-1	0.992375	1.17938		AGATCGTGTCCAAGAG-1	Str8_12	0
AGATCGTGTCGAAACG-1	-0.486315	3.38167		AGATCGTGTCGAAACG-1	Str8_12	0
AGATCGTGTGCAACGA-1	7.72474	-4.76637		AGATCGTGTGCAACGA-1	Str8_12	22
AGATCGTGTGCATGTT-1	4.63727	-1.0683		AGATCGTGTGCATGTT-1	Str8_12	7
AGATCGTTCACACCCT-1	-1.09945	5.43761		AGATCGTTCACACCCT-1	Str8_12	4
AGATCGTTCAGTGTTG-1	-3.93833	9.69779		AGATCGTTCAGTGTTG-1	Str8_12	17
AGATCGTTCATTCGGA-1	-9.35699	-3.23364		AGATCGTTCATTCGGA-1	Str8_12	2
AGATCGTTCGCCCAGA-1	-1.87328	4.46142		AGATCGTTCGCCCAGA-1	Str8_12	4
AGATCGTTCGCGGTAC-1	-1.38113	8.01095		AGATCGTTCGCGGTAC-1	Str8_12	18
AGATCGTTCTCTCGAC-1	7.49604	-4.73423		AGATCGTTCTCTCGAC-1	Str8_12	22
AGATGAAAGCTGAAAT-1	1.07605	2.92491		AGATGAAAGCTGAAAT-1	Str8_12	0
AGATGAAAGGACAAGA-1	-2.59586	-5.58834		AGATGAAAGGACAAGA-1	Str8_12	15
AGATGAAAGGTCCTGC-1	-6.04032	2.37443		AGATGAAAGGTCCTGC-1	Str8_12	19
AGATGAAAGTGTACCT-1	-2.0082	7.11794		AGATGAAAGTGTACCT-1	Str8_12	18
AGATGAAAGTGTTCAC-1	-1.95966	-2.93591		AGATGAAAGTGTTCAC-1	Str8_12	21
AGATGAACAGGCATGA-1	-7.56233	3.88593		AGATGAACAGGCATGA-1	Str8_12	19
AGATGAACAGGTCCGT-1	-9.36183	-2.35733		AGATGAACAGGTCCGT-1	Str8_12	2
AGATGAAGTAGCTGTT-1	1.46636	3.68524		AGATGAAGTAGCTGTT-1	Str8_12	0
AGATGAAGTCTACGTA-1	4.84088	1.6123		AGATGAAGTCTACGTA-1	Str8_12	0
AGATGAAGTGGCTAGA-1	-0.725355	-5.08371		AGATGAAGTGGCTAGA-1	Str8_12	13
AGATGAAGTTGGGTTT-1	-7.63439	-3.50509		AGATGAAGTTGGGTTT-1	Str8_12	2
AGATGAATCGAACGCC-1	-1.81614	-4.4399		AGATGAATCGAACGCC-1	Str8_12	21
AGATGCTAGCAAGGAA-1	-4.71763	0.96234		AGATGCTAGCAAGGAA-1	Str8_12	5
AGATGCTAGCGTCAGA-1	4.14501	-7.27052		AGATGCTAGCGTCAGA-1	Str8_12	1
AGATGCTAGGGATCGT-1	6.12294	2.19412		AGATGCTAGGGATCGT-1	Str8_12	11
AGATGCTAGTCCCGAC-1	1.71082	0.720291		AGATGCTAGTCCCGAC-1	Str8_12	0
AGATGCTCAACAGTGG-1	2.02092	4.99076		AGATGCTCAACAGTGG-1	Str8_12	6
AGATGCTCAACCGGAA-1	0.88618	3.58869		AGATGCTCAACCGGAA-1	Str8_12	6
AGATGCTCACACGGAA-1	1.73525	4.83167		AGATGCTCACACGGAA-1	Str8_12	6
AGATGCTCAGATTAAG-1	-9.26838	-0.624949		AGATGCTCAGATTAAG-1	Str8_12	8
AGATGCTCATCGATAC-1	-8.98627	-0.715612		AGATGCTCATCGATAC-1	Str8_12	8
AGATGCTGTAAGAACT-1	-2.91586	6.05545		AGATGCTGTAAGAACT-1	Str8_12	16
AGATGCTTCCCTTGTG-1	-0.115952	3.59288		AGATGCTTCCCTTGTG-1	Str8_12	0
AGATGCTTCGACCATA-1	-8.30884	-2.97795		AGATGCTTCGACCATA-1	Str8_12	2
AGCATCAAGAAATTGC-1	2.82915	-2.16351		AGCATCAAGAAATTGC-1	Str8_12	10
AGCATCAAGCTGTCCG-1	1.10517	3.52094		AGCATCAAGCTGTCCG-1	Str8_12	0
AGCATCAAGGTCTGGA-1	-2.22312	3.66396		AGCATCAAGGTCTGGA-1	Str8_12	0
AGCATCAAGGTGCAGT-1	0.90931	2.94439		AGCATCAAGGTGCAGT-1	Str8_12	0
AGCATCAAGTTCGGTT-1	-0.131026	4.48164		AGCATCAAGTTCGGTT-1	Str8_12	4
AGCATCACACCAGTTA-1	-1.94241	-2.73738		AGCATCACACCAGTTA-1	Str8_12	21
AGCATCACACCGGCTA-1	-1.37262	5.45302		AGCATCACACCGGCTA-1	Str8_12	23
AGCATCACACGCAAAG-1	2.16325	4.26496		AGCATCACACGCAAAG-1	Str8_12	0
AGCATCATCATCGCAA-1	4.58391	-4.50884		AGCATCATCATCGCAA-1	Str8_12	14
AGCATCATCCTTGAAG-1	3.52301	-0.770298		AGCATCATCCTTGAAG-1	Str8_12	7
AGCATCATCGAACGGA-1	0.526484	0.0325579		AGCATCATCGAACGGA-1	Str8_12	3
AGCATCATCTAGTGAC-1	-0.0987957	-0.548917		AGCATCATCTAGTGAC-1	Str8_12	3
AGCATCATCTATTTCG-1	-4.81998	10.2733		AGCATCATCTATTTCG-1	Str8_12	17
AGCATCATCTCCGCAT-1	-2.28584	-5.74178		AGCATCATCTCCGCAT-1	Str8_12	15
AGCCAATAGAGTTCGG-1	-9.72432	-0.931663		AGCCAATAGAGTTCGG-1	Str8_12	8
AGCCAATAGCTTGTGT-1	-6.66152	3.41059		AGCCAATAGCTTGTGT-1	Str8_12	19
AGCCAATAGTTCACTG-1	2.95409	-2.05008		AGCCAATAGTTCACTG-1	Str8_12	10
AGCCAATCAATTCACG-1	2.33669	2.65132		AGCCAATCAATTCACG-1	Str8_12	0
AGCCAATCAGTTTCGA-1	6.03147	0.663319		AGCCAATCAGTTTCGA-1	Str8_12	11
AGCCAATCATCAGCTA-1	-0.928859	5.01309		AGCCAATCATCAGCTA-1	Str8_12	4
AGCCAATGTCTTCCGT-1	4.27535	-4.41109		AGCCAATGTCTTCCGT-1	Str8_12	14
AGCCAATGTGATTCAC-1	-1.92265	-2.49755		AGCCAATGTGATTCAC-1	Str8_12	0
AGCCAATGTGTGGACA-1	-2.31911	6.87331		AGCCAATGTGTGGACA-1	Str8_12	18
AGCCAATTCCAGCAAT-1	-0.134086	3.7326		AGCCAATTCCAGCAAT-1	Str8_12	0
AGCCAATTCCGTGTCT-1	5.14616	2.28351		AGCCAATTCCGTGTCT-1	Str8_12	11
AGCCAATTCGGTAACT-1	-8.92507	-1.8922		AGCCAATTCGGTAACT-1	Str8_12	2
AGCCAATTCTACTGCC-1	2.56086	2.42384		AGCCAATTCTACTGCC-1	Str8_12	0
AGCCACGAGACCTCCG-1	1.57323	0.354298		AGCCACGAGACCTCCG-1	Str8_12	7
AGCCACGAGAGGTTAT-1	-8.02922	-4.07343		AGCCACGAGAGGTTAT-1	Str8_12	2
AGCCACGAGTCAGCCC-1	0.26512	-5.38906		AGCCACGAGTCAGCCC-1	Str8_12	13
AGCCACGAGTCATCGT-1	-1.96071	5.09653		AGCCACGAGTCATCGT-1	Str8_12	4
AGCCACGAGTGGTTAA-1	9.60399	1.02346		AGCCACGAGTGGTTAA-1	Str8_12	9
AGCCACGCACAATTCG-1	-6.37525	7.36034		AGCCACGCACAATTCG-1	Str8_12	20
AGCCACGCACCAAATC-1	1.2435	2.6761		AGCCACGCACCAAATC-1	Str8_12	0
AGCCACGCATTCTCTA-1	-7.61698	-0.890047		AGCCACGCATTCTCTA-1	Str8_12	8
AGCCACGGTCAGCTTA-1	6.02695	-2.95713		AGCCACGGTCAGCTTA-1	Str8_12	0
AGCCACGGTCTTGAGT-1	-4.00647	9.71168		AGCCACGGTCTTGAGT-1	Str8_12	17
AGCCACGGTTCCATTT-1	-1.36996	6.35494		AGCCACGGTTCCATTT-1	Str8_12	4
AGCCACGTCACTGGGC-1	-0.9254	3.1022		AGCCACGTCACTGGGC-1	Str8_12	0
AGCCACGTCAGACTGT-1	-7.46925	4.384		AGCCACGTCAGACTGT-1	Str8_12	19
AGCCACGTCCGCAGTG-1	-4.92125	3.73411		AGCCACGTCCGCAGTG-1	Str8_12	16
AGCCAGCAGCAGATAT-1	1.18559	-2.70899		AGCCAGCAGCAGATAT-1	Str8_12	3
AGCCAGCAGCATCTTG-1	-5.23391	0.695576		AGCCAGCAGCATCTTG-1	Str8_12	5
AGCCAGCAGGTGCTTT-1	-5.00027	4.04918		AGCCAGCAGGTGCTTT-1	Str8_12	16
AGCCAGCAGGTTGTTC-1	2.15113	0.0879316		AGCCAGCAGGTTGTTC-1	Str8_12	3
AGCCAGCAGTAGGGTC-1	7.39908	1.61914		AGCCAGCAGTAGGGTC-1	Str8_12	9
AGCCAGCCAAGTCATC-1	1.29555	1.68107		AGCCAGCCAAGTCATC-1	Str8_12	0
AGCCAGCCAATGAAAC-1	9.43113	1.92688		AGCCAGCCAATGAAAC-1	Str8_12	9
AGCCAGCCAATTAGGA-1	1.29872	1.59745		AGCCAGCCAATTAGGA-1	Str8_12	0
AGCCAGCCAGCAGTTT-1	-0.300679	3.56977		AGCCAGCCAGCAGTTT-1	Str8_12	0
AGCCAGCCAGGTAGTG-1	2.61046	-7.56094		AGCCAGCCAGGTAGTG-1	Str8_12	1
AGCCAGCGTGCATTTG-1	4.32517	1.90504		AGCCAGCGTGCATTTG-1	Str8_12	11
AGCCAGCGTGTTTACG-1	-7.06895	6.51984		AGCCAGCGTGTTTACG-1	Str8_12	20
AGCCAGCGTTCATCGA-1	-4.6592	1.26635		AGCCAGCGTTCATCGA-1	Str8_12	5
AGCCAGCGTTGGAGAC-1	3.49741	-6.99048		AGCCAGCGTTGGAGAC-1	Str8_12	1
AGCCAGCTCAACCGAT-1	1.52304	3.70676		AGCCAGCTCAACCGAT-1	Str8_12	0
AGCCAGCTCCATGAGT-1	-2.28949	2.09809		AGCCAGCTCCATGAGT-1	Str8_12	4
AGCCAGCTCGACGACC-1	2.85221	2.93134		AGCCAGCTCGACGACC-1	Str8_12	12
AGCCAGCTCGCAGTGC-1	10.1099	1.25584		AGCCAGCTCGCAGTGC-1	Str8_12	9
AGCCAGCTCGGCTTGG-1	1.21843	0.992514		AGCCAGCTCGGCTTGG-1	Str8_12	0
AGCCAGCTCTTCGGTC-1	-2.10194	6.88797		AGCCAGCTCTTCGGTC-1	Str8_12	18
AGCGATTAGCATTTCG-1	0.0421165	3.11444		AGCGATTAGCATTTCG-1	Str8_12	0
AGCGATTAGTCTCGTA-1	-0.563346	4.34907		AGCGATTAGTCTCGTA-1	Str8_12	0
AGCGATTCAAACTCTG-1	8.61955	0.594872		AGCGATTCAAACTCTG-1	Str8_12	9
AGCGATTCAGAGGCTA-1	0.372933	-0.934863		AGCGATTCAGAGGCTA-1	Str8_12	3
AGCGATTCAGCTTTGA-1	1.83102	0.938038		AGCGATTCAGCTTTGA-1	Str8_12	0
AGCGATTCAGTGACCC-1	2.5111	0.108392		AGCGATTCAGTGACCC-1	Str8_12	3
AGCGATTGTTATCTGG-1	-2.0406	-4.95383		AGCGATTGTTATCTGG-1	Str8_12	15
AGCGATTTCCATATGG-1	4.59911	0.496916		AGCGATTTCCATATGG-1	Str8_12	3
AGCGATTTCCCTATTA-1	5.55587	-0.811296		AGCGATTTCCCTATTA-1	Str8_12	7
AGCGATTTCCTGGTCT-1	0.703429	3.48495		AGCGATTTCCTGGTCT-1	Str8_12	0
AGCGATTTCGCCCAGA-1	8.61539	0.735112		AGCGATTTCGCCCAGA-1	Str8_12	9
AGCGATTTCTCTCAAT-1	-3.82163	1.2189		AGCGATTTCTCTCAAT-1	Str8_12	5
AGCGATTTCTTTCAGT-1	-1.38221	7.61934		AGCGATTTCTTTCAGT-1	Str8_12	18
AGCGCCAAGACTCAAA-1	-4.81143	4.10167		AGCGCCAAGACTCAAA-1	Str8_12	16
AGCGCCAAGAGGTTAT-1	-4.01829	3.27554		AGCGCCAAGAGGTTAT-1	Str8_12	5
AGCGCCAAGGTAGATT-1	-7.30966	-3.23731		AGCGCCAAGGTAGATT-1	Str8_12	0
AGCGCCAAGGTTCATC-1	-2.05514	-5.5529		AGCGCCAAGGTTCATC-1	Str8_12	15
AGCGCCAAGTGAGGTC-1	-6.44489	7.17506		AGCGCCAAGTGAGGTC-1	Str8_12	20
AGCGCCACAAACTGCT-1	3.52605	-1.48233		AGCGCCACAAACTGCT-1	Str8_12	10
AGCGCCACACTACAGT-1	-0.482723	3.27396		AGCGCCACACTACAGT-1	Str8_12	0
AGCGCCACAGAATTCC-1	0.824136	2.37242		AGCGCCACAGAATTCC-1	Str8_12	0
AGCGCCACAGACATCT-1	0.0297296	3.40895		AGCGCCACAGACATCT-1	Str8_12	0
AGCGCCAGTCCCACGA-1	7.18158	-0.602314		AGCGCCAGTCCCACGA-1	Str8_12	12
AGCGCCAGTGATAGAT-1	-4.43088	10.5677		AGCGCCAGTGATAGAT-1	Str8_12	17
AGCGCCAGTGGCAGAT-1	-9.70097	0.330308		AGCGCCAGTGGCAGAT-1	Str8_12	8
AGCGCCAGTTAAAGTG-1	-9.14165	-3.5985		AGCGCCAGTTAAAGTG-1	Str8_12	2
AGCGCCAGTTGGTAGG-1	-7.03261	-2.4204		AGCGCCAGTTGGTAGG-1	Str8_12	5
AGCGCCATCCATTCAT-1	4.46498	0.546464		AGCGCCATCCATTCAT-1	Str8_12	3
AGCGCCATCGAACGCC-1	4.71894	-3.43113		AGCGCCATCGAACGCC-1	Str8_12	14
AGCGCCATCTACTGCC-1	2.65098	1.21867		AGCGCCATCTACTGCC-1	Str8_12	0
AGCGCTGAGACCAACG-1	-1.47569	2.08082		AGCGCTGAGACCAACG-1	Str8_12	0
AGCGCTGAGTAAAGCT-1	-1.83126	-3.85224		AGCGCTGAGTAAAGCT-1	Str8_12	21
AGCGCTGCAACTTGCA-1	-1.30677	-4.19725		AGCGCTGCAACTTGCA-1	Str8_12	21
AGCGCTGCACAATTCG-1	7.03369	1.76362		AGCGCTGCACAATTCG-1	Str8_12	9
AGCGCTGCACCTGAAT-1	5.22158	-4.18621		AGCGCTGCACCTGAAT-1	Str8_12	14
AGCGCTGCACTCTAGA-1	-1.90639	-2.96689		AGCGCTGCACTCTAGA-1	Str8_12	21
AGCGCTGCAGCAATTC-1	-1.72611	-2.37089		AGCGCTGCAGCAATTC-1	Str8_12	0
AGCGCTGCATCTCCCA-1	2.06692	-7.0103		AGCGCTGCATCTCCCA-1	Str8_12	13
AGCGCTGGTATCGAGG-1	-0.180112	3.23511		AGCGCTGGTATCGAGG-1	Str8_12	0
AGCGCTGGTGTCTAAC-1	7.48334	-5.03766		AGCGCTGGTGTCTAAC-1	Str8_12	22
AGCGCTGTCATCTGTT-1	2.46354	4.89639		AGCGCTGTCATCTGTT-1	Str8_12	6
AGCGCTGTCCGTCCTA-1	5.71933	-1.39767		AGCGCTGTCCGTCCTA-1	Str8_12	7
AGCGCTGTCGACGATT-1	3.1267	-5.89092		AGCGCTGTCGACGATT-1	Str8_12	1
AGCGCTGTCGATTTCT-1	1.69725	2.59337		AGCGCTGTCGATTTCT-1	Str8_12	0
AGCGCTGTCGTTCGCT-1	-6.51365	3.03355		AGCGCTGTCGTTCGCT-1	Str8_12	19
AGCGCTGTCTTGGAAC-1	0.0887345	3.7663		AGCGCTGTCTTGGAAC-1	Str8_12	0
AGCGTATAGCCAAGCA-1	-2.00378	4.08995		AGCGTATAGCCAAGCA-1	Str8_12	4
AGCGTATAGTACGAGC-1	3.67159	0.171284		AGCGTATAGTACGAGC-1	Str8_12	3
AGCGTATCAGGTGACA-1	1.28625	-3.76028		AGCGTATCAGGTGACA-1	Str8_12	3
AGCGTCGAGAGATGCC-1	-1.65117	-5.38465		AGCGTCGAGAGATGCC-1	Str8_12	0
AGCGTCGCACTCGATA-1	-1.42349	1.75871		AGCGTCGCACTCGATA-1	Str8_12	4
AGCGTCGCATGATGCT-1	-6.71202	3.23721		AGCGTCGCATGATGCT-1	Str8_12	19
AGCGTCGGTTGCGTAT-1	-3.1015	4.97303		AGCGTCGGTTGCGTAT-1	Str8_12	4
AGCGTCGGTTGGGACA-1	1.18376	3.19391		AGCGTCGGTTGGGACA-1	Str8_12	0
AGCGTCGTCATTGTGG-1	1.38899	1.23928		AGCGTCGTCATTGTGG-1	Str8_12	0
AGCGTCGTCCGTTTCG-1	2.51717	-7.15992		AGCGTCGTCCGTTTCG-1	Str8_12	0
AGCTACAAGTGCGCTC-1	-7.57674	-2.62492		AGCTACAAGTGCGCTC-1	Str8_12	5
AGCTACAAGTTGTAAG-1	0.837277	3.85863		AGCTACAAGTTGTAAG-1	Str8_12	0
AGCTACAGTAACAAGT-1	1.87152	1.10311		AGCTACAGTAACAAGT-1	Str8_12	0
AGCTACAGTTAAACAG-1	-8.38597	-4.62166		AGCTACAGTTAAACAG-1	Str8_12	2
AGCTACATCATCACCC-1	5.46241	1.89357		AGCTACATCATCACCC-1	Str8_12	11
AGCTACATCCTGTAGA-1	1.06222	4.36001		AGCTACATCCTGTAGA-1	Str8_12	6
AGCTACATCCTGTTGC-1	2.71771	2.95247		AGCTACATCCTGTTGC-1	Str8_12	0
AGCTACATCCTTCTAA-1	-1.70611	3.32867		AGCTACATCCTTCTAA-1	Str8_12	0
AGCTACATCGCACGGT-1	6.17135	-4.41932		AGCTACATCGCACGGT-1	Str8_12	7
AGCTACATCGCGTGCA-1	0.219227	3.2286		AGCTACATCGCGTGCA-1	Str8_12	0
AGCTACATCTCCTGAC-1	6.96848	-4.19426		AGCTACATCTCCTGAC-1	Str8_12	0
AGCTCAAAGAAGAGCA-1	4.95875	-1.18476		AGCTCAAAGAAGAGCA-1	Str8_12	7
AGCTCAAAGAGTGTGC-1	2.13087	-5.47883		AGCTCAAAGAGTGTGC-1	Str8_12	1
AGCTCAAAGCATTTGC-1	7.62237	0.851646		AGCTCAAAGCATTTGC-1	Str8_12	9
AGCTCAAAGTAAATGC-1	-8.76047	-1.37093		AGCTCAAAGTAAATGC-1	Str8_12	8
AGCTCAAAGTGTACCT-1	-6.63306	-2.41135		AGCTCAAAGTGTACCT-1	Str8_12	0
AGCTCAACACGTGTGC-1	1.39756	2.70294		AGCTCAACACGTGTGC-1	Str8_12	0
AGCTCAACACTGAGTT-1	-0.747881	4.67624		AGCTCAACACTGAGTT-1	Str8_12	4
AGCTCAACAGGCTCTG-1	-1.64839	-2.88853		AGCTCAACAGGCTCTG-1	Str8_12	21
AGCTCAACATACTTTC-1	1.82403	4.19114		AGCTCAACATACTTTC-1	Str8_12	0
AGCTCAACATCGGTTA-1	0.143323	3.77851		AGCTCAACATCGGTTA-1	Str8_12	0
AGCTCAAGTCAGATTC-1	-5.8416	2.01468		AGCTCAAGTCAGATTC-1	Str8_12	19
AGCTCAATCACTTATC-1	-1.46045	-5.99567		AGCTCAATCACTTATC-1	Str8_12	15
AGCTCAATCCGAGAAG-1	1.9878	-4.91981		AGCTCAATCCGAGAAG-1	Str8_12	1
AGCTTCCAGAAGTCCG-1	-2.70793	4.55017		AGCTTCCAGAAGTCCG-1	Str8_12	16
AGCTTCCAGCTCGGCT-1	-3.94481	9.81836		AGCTTCCAGCTCGGCT-1	Str8_12	17
AGCTTCCAGTAAGACT-1	0.795944	3.58238		AGCTTCCAGTAAGACT-1	Str8_12	0
AGCTTCCAGTGAGTGC-1	-2.06847	4.92873		AGCTTCCAGTGAGTGC-1	Str8_12	4
AGCTTCCAGTTCCGGC-1	2.72141	-2.98723		AGCTTCCAGTTCCGGC-1	Str8_12	10
AGCTTCCCACAATGCT-1	1.18605	2.00362		AGCTTCCCACAATGCT-1	Str8_12	0
AGCTTCCCACCCATAA-1	-2.3426	-3.1114		AGCTTCCCACCCATAA-1	Str8_12	21
AGCTTCCCATAATCGC-1	-1.37209	6.278		AGCTTCCCATAATCGC-1	Str8_12	4
AGCTTCCCATACAGCT-1	2.21632	4.76851		AGCTTCCCATACAGCT-1	Str8_12	6
AGCTTCCCATCGCTGG-1	-7.94805	-4.23936		AGCTTCCCATCGCTGG-1	Str8_12	2
AGCTTCCCATTGAGCT-1	-5.33415	0.3835		AGCTTCCCATTGAGCT-1	Str8_12	5
AGCTTCCGTACCTTCC-1	-3.89324	4.30212		AGCTTCCGTACCTTCC-1	Str8_12	16
AGCTTCCGTGCTGTCG-1	-0.360455	4.38829		AGCTTCCGTGCTGTCG-1	Str8_12	4
AGCTTCCTCGACCATA-1	-1.3847	3.13565		AGCTTCCTCGACCATA-1	Str8_12	4
AGCTTCCTCGACGCGT-1	7.7485	-0.631669		AGCTTCCTCGACGCGT-1	Str8_12	12
AGCTTCCTCGCCATAA-1	1.12402	-6.58959		AGCTTCCTCGCCATAA-1	Str8_12	13
AGCTTCCTCTGCCCTA-1	4.90407	1.71249		AGCTTCCTCTGCCCTA-1	Str8_12	11
AGGAAATAGCCATCCG-1	7.86324	1.43043		AGGAAATAGCCATCCG-1	Str8_12	9
AGGAAATAGGGTGGGA-1	1.50036	3.43048		AGGAAATAGGGTGGGA-1	Str8_12	0
AGGAAATCAAGACAAT-1	6.63342	1.59312		AGGAAATCAAGACAAT-1	Str8_12	11
AGGAAATCAGCGACAA-1	1.45691	3.69616		AGGAAATCAGCGACAA-1	Str8_12	6
AGGAAATGTAACATCC-1	1.79308	-6.54334		AGGAAATGTAACATCC-1	Str8_12	1
AGGAAATGTACATACC-1	2.75889	-6.02735		AGGAAATGTACATACC-1	Str8_12	1
AGGAAATGTCAAAGTA-1	-1.75831	-2.88718		AGGAAATGTCAAAGTA-1	Str8_12	23
AGGAAATGTGACAACG-1	4.97106	2.0696		AGGAAATGTGACAACG-1	Str8_12	11
AGGAAATGTTGTCAGT-1	0.678162	2.01298		AGGAAATGTTGTCAGT-1	Str8_12	0
AGGAAATGTTTAGTCG-1	1.77878	3.29369		AGGAAATGTTTAGTCG-1	Str8_12	0
AGGAAATGTTTCGATG-1	-10.0982	-0.702406		AGGAAATGTTTCGATG-1	Str8_12	8
AGGAAATTCCCGATCT-1	1.266	3.94316		AGGAAATTCCCGATCT-1	Str8_12	6
AGGAAATTCTGCTGAA-1	0.1388	4.40113		AGGAAATTCTGCTGAA-1	Str8_12	0
AGGAATAAGAGCGACT-1	-6.08166	7.74936		AGGAATAAGAGCGACT-1	Str8_12	20
AGGAATAAGCTCCCTT-1	-1.36249	2.38872		AGGAATAAGCTCCCTT-1	Str8_12	0
AGGAATAAGTAATACG-1	4.95562	-3.65808		AGGAATAAGTAATACG-1	Str8_12	14
AGGAATACACTGAGGA-1	-8.96514	-0.0708568		AGGAATACACTGAGGA-1	Str8_12	8
AGGAATACATTCTGTT-1	-1.06963	-5.92822		AGGAATACATTCTGTT-1	Str8_12	15
AGGAATAGTAGTCACT-1	2.53463	-0.716034		AGGAATAGTAGTCACT-1	Str8_12	10
AGGAATAGTCACCCTT-1	9.11213	1.52937		AGGAATAGTCACCCTT-1	Str8_12	9
AGGAATAGTCCGGACT-1	2.31781	-8.12006		AGGAATAGTCCGGACT-1	Str8_12	1
AGGAATAGTGCCTAAT-1	5.03904	2.09082		AGGAATAGTGCCTAAT-1	Str8_12	11
AGGAATAGTGTCACAT-1	-1.7551	-3.53895		AGGAATAGTGTCACAT-1	Str8_12	21
AGGAATAGTGTTAGCT-1	5.85131	-3.95543		AGGAATAGTGTTAGCT-1	Str8_12	7
AGGAATAGTTAGCGGA-1	-2.09095	3.86957		AGGAATAGTTAGCGGA-1	Str8_12	0
AGGAATAGTTTCACAG-1	6.90096	-0.153496		AGGAATAGTTTCACAG-1	Str8_12	12
AGGAATATCAGGACAG-1	-4.57279	10.2725		AGGAATATCAGGACAG-1	Str8_12	17
AGGAATATCCGCGGAT-1	3.81439	-2.85903		AGGAATATCCGCGGAT-1	Str8_12	10
AGGAATATCTAGAACC-1	0.720191	1.11166		AGGAATATCTAGAACC-1	Str8_12	0
AGGAATATCTTCCGTG-1	-8.79238	-2.84814		AGGAATATCTTCCGTG-1	Str8_12	2
AGGACGAAGCAAACAT-1	1.68209	-3.73872		AGGACGAAGCAAACAT-1	Str8_12	3
AGGACGACACGAAGAC-1	2.37624	4.41177		AGGACGACACGAAGAC-1	Str8_12	6
AGGACGACATCGGATT-1	4.83671	-4.54832		AGGACGACATCGGATT-1	Str8_12	14
AGGACGAGTAGGACCA-1	5.47925	2.21959		AGGACGAGTAGGACCA-1	Str8_12	11
AGGACGAGTCAAGGCA-1	-1.44774	4.89386		AGGACGAGTCAAGGCA-1	Str8_12	4
AGGACGAGTCTTCGAA-1	-1.99784	7.27042		AGGACGAGTCTTCGAA-1	Str8_12	18
AGGACGAGTGAACTAA-1	-0.635571	-5.45449		AGGACGAGTGAACTAA-1	Str8_12	13
AGGACGAGTTAGAAGT-1	6.41825	-2.56818		AGGACGAGTTAGAAGT-1	Str8_12	7
AGGACTTAGCGACCCT-1	8.9891	1.14437		AGGACTTAGCGACCCT-1	Str8_12	9
AGGACTTAGCTCGCAC-1	7.23239	-5.4411		AGGACTTAGCTCGCAC-1	Str8_12	22
AGGACTTAGCTGAGCA-1	2.10415	-5.7031		AGGACTTAGCTGAGCA-1	Str8_12	1
AGGACTTCACAGCGCT-1	1.36469	2.18737		AGGACTTCACAGCGCT-1	Str8_12	0
AGGACTTCACGCTGTG-1	2.00969	-6.25125		AGGACTTCACGCTGTG-1	Str8_12	1
AGGACTTCAGAGTCAG-1	-7.3401	-3.00991		AGGACTTCAGAGTCAG-1	Str8_12	2
AGGACTTCATCGATAC-1	-4.69354	10.1301		AGGACTTCATCGATAC-1	Str8_12	17
AGGACTTGTTGCTTGA-1	-1.60653	2.34096		AGGACTTGTTGCTTGA-1	Str8_12	4
AGGACTTTCATACGGT-1	2.90355	-1.10674		AGGACTTTCATACGGT-1	Str8_12	10
AGGACTTTCCACATAG-1	-1.05577	-5.06592		AGGACTTTCCACATAG-1	Str8_12	13
AGGACTTTCCGTATAG-1	1.32395	2.43722		AGGACTTTCCGTATAG-1	Str8_12	0
AGGACTTTCCTCTCGA-1	-9.00836	-2.48391		AGGACTTTCCTCTCGA-1	Str8_12	2
AGGACTTTCGCATAGT-1	-0.0187827	3.52805		AGGACTTTCGCATAGT-1	Str8_12	0
AGGACTTTCTGAGAAA-1	2.75635	-1.8923		AGGACTTTCTGAGAAA-1	Str8_12	10
AGGAGGTAGACCCTTA-1	5.25337	-3.12997		AGGAGGTAGACCCTTA-1	Str8_12	14
AGGAGGTAGAGCCGAT-1	-5.13655	9.50538		AGGAGGTAGAGCCGAT-1	Str8_12	17
AGGAGGTAGATGACCG-1	2.84314	-2.82008		AGGAGGTAGATGACCG-1	Str8_12	3
AGGAGGTAGCCGCTTG-1	3.02571	-1.70292		AGGAGGTAGCCGCTTG-1	Str8_12	10
AGGAGGTCACCGAATT-1	0.195826	3.30847		AGGAGGTCACCGAATT-1	Str8_12	0
AGGAGGTGTATCTCGA-1	2.24397	-3.93054		AGGAGGTGTATCTCGA-1	Str8_12	3
AGGAGGTGTATGCGGA-1	-5.31535	5.65178		AGGAGGTGTATGCGGA-1	Str8_12	20
AGGAGGTGTGAAGCTG-1	-7.0126	4.15229		AGGAGGTGTGAAGCTG-1	Str8_12	19
AGGAGGTGTGTAGCAG-1	5.39046	-0.739028		AGGAGGTGTGTAGCAG-1	Str8_12	7
AGGAGGTTCAAGAGGC-1	7.22913	-0.447628		AGGAGGTTCAAGAGGC-1	Str8_12	12
AGGAGGTTCCCGAAAT-1	9.09525	1.22439		AGGAGGTTCCCGAAAT-1	Str8_12	9
AGGAGGTTCGGTCTGG-1	3.07219	-2.09072		AGGAGGTTCGGTCTGG-1	Str8_12	10
AGGAGGTTCTCGCAGG-1	-1.2029	2.80339		AGGAGGTTCTCGCAGG-1	Str8_12	0
AGGAGGTTCTTCGACC-1	-8.04893	-3.17727		AGGAGGTTCTTCGACC-1	Str8_12	2
AGGATAAAGAAGCTGC-1	1.1199	-6.1832		AGGATAAAGAAGCTGC-1	Str8_12	0
AGGATAAAGAGGATGA-1	1.45039	-5.1819		AGGATAAAGAGGATGA-1	Str8_12	1
AGGATAAAGTAACCTC-1	-5.06056	1.14618		AGGATAAAGTAACCTC-1	Str8_12	5
AGGATAACAACCGACC-1	1.88668	5.11954		AGGATAACAACCGACC-1	Str8_12	6
AGGATAACATTGTCGA-1	-1.38241	-4.86238		AGGATAACATTGTCGA-1	Str8_12	21
AGGATAAGTCGCAGTC-1	-5.67534	-0.36784		AGGATAAGTCGCAGTC-1	Str8_12	5
AGGATAAGTTAGGCCC-1	-2.63809	-5.57135		AGGATAAGTTAGGCCC-1	Str8_12	23
AGGATAAGTTGGGCCT-1	3.1825	-3.63318		AGGATAAGTTGGGCCT-1	Str8_12	10
AGGATAAGTTGTTGTG-1	3.21064	-0.0485049		AGGATAAGTTGTTGTG-1	Str8_12	3
AGGATAATCAGTGTGT-1	1.22917	1.54257		AGGATAATCAGTGTGT-1	Str8_12	0
AGGATAATCCGCTGTT-1	2.08791	-4.25154		AGGATAATCCGCTGTT-1	Str8_12	10
AGGATAATCGACGCTG-1	1.13092	-0.216211		AGGATAATCGACGCTG-1	Str8_12	3
AGGATAATCTTGGGCG-1	7.57287	1.11395		AGGATAATCTTGGGCG-1	Str8_12	9
AGGATCTAGAACCGCA-1	1.15523	0.98474		AGGATCTAGAACCGCA-1	Str8_12	0
AGGATCTAGGCTCTCG-1	2.54455	-7.33419		AGGATCTAGGCTCTCG-1	Str8_12	1
AGGATCTAGTCATCGT-1	2.3294	-0.62144		AGGATCTAGTCATCGT-1	Str8_12	3
AGGATCTCAAACTAAG-1	8.7838	1.08382		AGGATCTCAAACTAAG-1	Str8_12	9
AGGATCTCAAAGGATT-1	-5.14741	1.48953		AGGATCTCAAAGGATT-1	Str8_12	5
AGGATCTCAACGTAAA-1	-0.574929	4.63163		AGGATCTCAACGTAAA-1	Str8_12	4
AGGATCTCAAGTATAG-1	2.62312	4.15034		AGGATCTCAAGTATAG-1	Str8_12	6
AGGATCTCACAACATC-1	1.44731	-5.50919		AGGATCTCACAACATC-1	Str8_12	13
AGGATCTGTATGTCCA-1	-6.54725	-1.011		AGGATCTGTATGTCCA-1	Str8_12	5
AGGATCTGTCAGACTT-1	8.28095	0.94964		AGGATCTGTCAGACTT-1	Str8_12	9
AGGATCTGTTATGTCG-1	-4.70531	0.821622		AGGATCTGTTATGTCG-1	Str8_12	5
AGGATCTGTTCACGAT-1	-7.46553	-1.58696		AGGATCTGTTCACGAT-1	Str8_12	5
AGGATCTTCACCTCAC-1	-8.90538	-3.94664		AGGATCTTCACCTCAC-1	Str8_12	2
AGGATCTTCAGCACCG-1	-6.34959	6.12236		AGGATCTTCAGCACCG-1	Str8_12	20
AGGATCTTCATACGAC-1	5.56062	1.06585		AGGATCTTCATACGAC-1	Str8_12	11
AGGATCTTCCTACAAG-1	1.02093	-6.71704		AGGATCTTCCTACAAG-1	Str8_12	13
AGGATCTTCCTGTTAT-1	0.856571	2.88545		AGGATCTTCCTGTTAT-1	Str8_12	0
AGGATCTTCGTCGGGT-1	-8.92529	-2.23999		AGGATCTTCGTCGGGT-1	Str8_12	8
AGGCATTAGAGGCGGA-1	1.26769	3.69678		AGGCATTAGAGGCGGA-1	Str8_12	6
AGGCATTAGCACAAAT-1	5.81407	1.30829		AGGCATTAGCACAAAT-1	Str8_12	11
AGGCATTAGGATATGT-1	1.55413	-7.88569		AGGCATTAGGATATGT-1	Str8_12	1
AGGCATTAGTAGCAAT-1	-9.65318	-0.221335		AGGCATTAGTAGCAAT-1	Str8_12	0
AGGCATTAGTCATACC-1	-0.279271	4.26331		AGGCATTAGTCATACC-1	Str8_12	0
AGGCATTCAAGCAGGT-1	-2.13089	5.91935		AGGCATTCAAGCAGGT-1	Str8_12	18
AGGCATTCAGACCTGC-1	2.37379	-7.82478		AGGCATTCAGACCTGC-1	Str8_12	1
AGGCATTCAGCCGGTT-1	-9.5144	-3.89312		AGGCATTCAGCCGGTT-1	Str8_12	2
AGGCATTGTACGGGAT-1	9.36994	1.66607		AGGCATTGTACGGGAT-1	Str8_12	9
AGGCATTGTGAGACGT-1	-5.91349	7.17025		AGGCATTGTGAGACGT-1	Str8_12	0
AGGCATTGTGCATGAG-1	-3.98374	9.84541		AGGCATTGTGCATGAG-1	Str8_12	17
AGGCATTGTGGTAATA-1	-1.05931	2.73458		AGGCATTGTGGTAATA-1	Str8_12	0
AGGCATTGTTGCTCGG-1	3.06828	-6.82794		AGGCATTGTTGCTCGG-1	Str8_12	1
[truncated: 23,964 more rows]

## Sheet: S2E
Barcode	sample	group	nCount_RNA	nFeature_RNA	percent.mito	percent.rb	percent.redcell	cluster
Str8_12_AAACCCAAGAGTACCG-1	Str8_12	Str8_12	1758	1068	9.38567	10.5802	0	1
Str8_12_AAACCCAAGGAGTACC-1	Str8_12	Str8_12	4534	1987	2.44817	17.7106	0	11
Str8_12_AAACCCACAACCTATG-1	Str8_12	Str8_12	2300	1111	2.52174	17.3043	0	3
Str8_12_AAACCCACAAGGCAAC-1	Str8_12	Str8_12	5052	2071	3.20665	17.4386	0	0
Str8_12_AAACCCACACCAGGTC-1	Str8_12	Str8_12	3707	1693	9.36067	17.2646	0	16
Str8_12_AAACCCACAGCAGAAC-1	Str8_12	Str8_12	967	699	8.68666	6.72182	0	0
Str8_12_AAACCCACAGTCAGTT-1	Str8_12	Str8_12	944	625	9.74576	12.5	0	0
Str8_12_AAACCCACAGTCGCTG-1	Str8_12	Str8_12	8825	3094	1.56374	10.085	0	10
Str8_12_AAACCCAGTCGAATGG-1	Str8_12	Str8_12	3000	1641	2.96667	12.8333	0	21
Str8_12_AAACCCAGTCTCGGAC-1	Str8_12	Str8_12	7327	3123	5.32278	10.6456	0	2
Str8_12_AAACCCAGTTTGAAAG-1	Str8_12	Str8_12	1118	701	5.54562	24.4186	0	0
Str8_12_AAACCCATCATTTGTC-1	Str8_12	Str8_12	2412	1396	0.497512	13.9303	0	5
Str8_12_AAACCCATCGCTGTTC-1	Str8_12	Str8_12	1168	818	8.73288	12.9281	0	0
Str8_12_AAACGAACAAGTGGAC-1	Str8_12	Str8_12	8978	3420	4.589	12.5975	0	8
Str8_12_AAACGAAGTACGATTC-1	Str8_12	Str8_12	1880	1138	4.41489	8.1383	0	9
Str8_12_AAACGAAGTGAACTAA-1	Str8_12	Str8_12	5758	2718	3.05662	8.78777	0	7
Str8_12_AAACGAAGTGGAAGTC-1	Str8_12	Str8_12	9543	3183	3.64665	12.8471	0	19
Str8_12_AAACGAAGTTCGCGTG-1	Str8_12	Str8_12	10887	3915	1.60742	7.52273	0	1
Str8_12_AAACGAAGTTCTAAGC-1	Str8_12	Str8_12	3972	2028	3.62538	12.3364	0	9
Str8_12_AAACGAATCCGGACTG-1	Str8_12	Str8_12	675	480	7.85185	16.7407	0	17
Str8_12_AAACGCTAGACCCGCT-1	Str8_12	Str8_12	615	470	5.85366	14.4715	0	4
Str8_12_AAACGCTAGGCTCCCA-1	Str8_12	Str8_12	3544	1919	4.26072	11.9639	0	21
Str8_12_AAACGCTCAAAGACTA-1	Str8_12	Str8_12	18590	5522	2.30769	7.64927	0	14
Str8_12_AAACGCTCAACGGTAG-1	Str8_12	Str8_12	5115	2397	5.5132	9.79472	0	1
Str8_12_AAACGCTCAAGGATGC-1	Str8_12	Str8_12	1085	743	5.80645	13.6406	0	17
Str8_12_AAACGCTCACACCGAC-1	Str8_12	Str8_12	2246	1396	5.56545	10.0623	0	7
Str8_12_AAACGCTCACCTAAAC-1	Str8_12	Str8_12	8257	3231	4.08139	11.8324	0	19
Str8_12_AAACGCTCAGCACCCA-1	Str8_12	Str8_12	864	651	4.16667	10.1852	0	4
Str8_12_AAACGCTCAGCGTGAA-1	Str8_12	Str8_12	7546	3211	3.94911	15.0808	0	19
Str8_12_AAACGCTGTGTTGATC-1	Str8_12	Str8_12	625	490	4.8	12.32	0	0
Str8_12_AAACGCTGTTAAGAAC-1	Str8_12	Str8_12	1982	1148	3.43088	3.22906	0	10
Str8_12_AAACGCTGTTGGAGGT-1	Str8_12	Str8_12	3456	1781	5.29514	12.8472	0	7
Str8_12_AAACGCTGTTTAGACC-1	Str8_12	Str8_12	7555	2904	5.67836	9.71542	0	8
Str8_12_AAACGCTGTTTCACTT-1	Str8_12	Str8_12	2847	1621	8.21918	9.69442	0	12
Str8_12_AAACGCTTCCGATCGG-1	Str8_12	Str8_12	5750	2878	1.51304	10.1565	0.0173913	21
Str8_12_AAACGCTTCGGCAGTC-1	Str8_12	Str8_12	4441	1702	9.43481	22.5625	0	2
Str8_12_AAACGCTTCTTTGCAT-1	Str8_12	Str8_12	680	525	5.29412	9.11765	0	0
Str8_12_AAAGAACAGCCTAACT-1	Str8_12	Str8_12	5265	2387	1.63343	12.5356	0	3
Str8_12_AAAGAACAGGCTCACC-1	Str8_12	Str8_12	3434	1911	3.40711	7.94991	0	15
Str8_12_AAAGAACAGTAAACTG-1	Str8_12	Str8_12	20546	5193	0.116811	11.9829	0	18
Str8_12_AAAGAACAGTGGACTG-1	Str8_12	Str8_12	3418	1814	3.77414	10.2106	0	11
Str8_12_AAAGAACCAAATGCGG-1	Str8_12	Str8_12	1153	672	4.07632	26.7997	0	4
Str8_12_AAAGAACCACAGAAGC-1	Str8_12	Str8_12	17285	4311	5.36303	22.5629	0	16
Str8_12_AAAGAACCACTCTCGT-1	Str8_12	Str8_12	5688	2555	3.65682	12.0956	0	1
Str8_12_AAAGAACCACTTCCTG-1	Str8_12	Str8_12	898	684	3.11804	7.57238	0	0
Str8_12_AAAGAACCATGTGGCC-1	Str8_12	Str8_12	11687	3716	3.2857	14.452	0	17
Str8_12_AAAGAACGTGCTCGTG-1	Str8_12	Str8_12	3329	1489	3.39441	20.0961	0	11
Str8_12_AAAGAACTCCACATAG-1	Str8_12	Str8_12	645	473	4.65116	15.0388	0	0
Str8_12_AAAGAACTCCGCGGAT-1	Str8_12	Str8_12	5363	2631	2.03244	8.57729	0	10
Str8_12_AAAGAACTCGAGAGAC-1	Str8_12	Str8_12	6796	3134	3.59035	7.78399	0	16
Str8_12_AAAGGATAGAACGCGT-1	Str8_12	Str8_12	2844	1387	2.00422	20.0422	0	3
Str8_12_AAAGGATAGATTTGCC-1	Str8_12	Str8_12	7422	2962	0.687146	21.8001	0	16
Str8_12_AAAGGATAGTGCACAG-1	Str8_12	Str8_12	8407	3118	6.82764	12.1327	0	19
Str8_12_AAAGGATAGTGTTCAC-1	Str8_12	Str8_12	2840	1566	9.85915	17.4648	0	23
Str8_12_AAAGGATCACGTGTGC-1	Str8_12	Str8_12	17787	4911	4.86872	12.3405	0	18
Str8_12_AAAGGATCATCCGGTG-1	Str8_12	Str8_12	6502	2239	0.507536	17.8253	0	18
Str8_12_AAAGGATGTATTTCGG-1	Str8_12	Str8_12	6239	2741	4.72832	13.063	0	11
Str8_12_AAAGGATGTTAATGAG-1	Str8_12	Str8_12	8134	2858	7.24121	23.1252	0	2
Str8_12_AAAGGATTCCCTCTCC-1	Str8_12	Str8_12	996	679	8.63454	13.0522	0	21
Str8_12_AAAGGATTCCGCGATG-1	Str8_12	Str8_12	1744	1089	1.20413	9.86239	0	3
Str8_12_AAAGGATTCGCTTGAA-1	Str8_12	Str8_12	4906	2603	1.12108	8.43865	0	9
Str8_12_AAAGGGCAGAATTTGG-1	Str8_12	Str8_12	737	529	2.44233	3.79919	0	6
Str8_12_AAAGGGCAGCGTTAGG-1	Str8_12	Str8_12	1680	1112	9.10714	5.77381	0	21
Str8_12_AAAGGGCAGCTCGAAG-1	Str8_12	Str8_12	5221	2253	4.13714	16.1463	0	1
Str8_12_AAAGGGCAGGTCACAG-1	Str8_12	Str8_12	8548	2999	7.56902	12.5994	0	15
Str8_12_AAAGGGCAGTGCACTT-1	Str8_12	Str8_12	5987	2336	4.15901	21.8974	0	8
Str8_12_AAAGGGCAGTGTAGTA-1	Str8_12	Str8_12	1086	745	8.01105	17.5875	0	0
Str8_12_AAAGGGCCAAGAATAC-1	Str8_12	Str8_12	9017	3508	4.45825	8.4507	0	17
Str8_12_AAAGGGCCACGTACTA-1	Str8_12	Str8_12	3483	1512	5.65604	19.2363	0	11
Str8_12_AAAGGGCCATCTCCCA-1	Str8_12	Str8_12	5149	2139	7.01107	15.3039	0.0194212	1
Str8_12_AAAGGGCGTAGCTGAG-1	Str8_12	Str8_12	1939	926	3.55854	24.4456	0	3
Str8_12_AAAGGGCGTGGAAGTC-1	Str8_12	Str8_12	9810	3521	6.11621	12.8236	0	21
Str8_12_AAAGGGCGTTAATCGC-1	Str8_12	Str8_12	4307	2219	0.859067	11.6787	0	5
Str8_12_AAAGGGCTCACTGAAC-1	Str8_12	Str8_12	5655	2984	4.40318	7.60389	0	10
Str8_12_AAAGGGCTCCGGCTTT-1	Str8_12	Str8_12	9839	4044	4.97002	5.56967	0	21
Str8_12_AAAGGTAAGCACCTGC-1	Str8_12	Str8_12	9824	2947	3.08428	27.8705	0	5
Str8_12_AAAGGTAAGGTCGTCC-1	Str8_12	Str8_12	8717	3418	1.96168	11.5521	0	15
Str8_12_AAAGGTACAGCACAGA-1	Str8_12	Str8_12	683	510	7.75988	12.0059	0	0
Str8_12_AAAGGTACATGACTGT-1	Str8_12	Str8_12	3828	920	3.0303	45.4807	0	4
Str8_12_AAAGGTAGTCTACGTA-1	Str8_12	Str8_12	613	441	7.01468	20.2284	0	0
Str8_12_AAAGGTAGTGAATGTA-1	Str8_12	Str8_12	837	613	9.319	10.9916	0	0
Str8_12_AAAGGTAGTTAATGAG-1	Str8_12	Str8_12	9481	3808	3.4701	8.03713	0	12
Str8_12_AAAGGTATCGTAATGC-1	Str8_12	Str8_12	9851	2962	4.95381	29.0123	0	16
Str8_12_AAAGGTATCTCTCGCA-1	Str8_12	Str8_12	10181	4074	1.768	5.71653	0	13
Str8_12_AAAGTCCAGACAGTCG-1	Str8_12	Str8_12	10963	4061	6.07498	10.0429	0	19
Str8_12_AAAGTCCAGCCTTTCC-1	Str8_12	Str8_12	1096	669	2.82847	13.3212	0	0
Str8_12_AAAGTCCAGTTTCTTC-1	Str8_12	Str8_12	13388	3798	7.76815	18.3821	0	2
Str8_12_AAAGTCCCAAATGCTC-1	Str8_12	Str8_12	1319	902	4.62472	13.8741	0	0
Str8_12_AAAGTCCCAGTAGGAC-1	Str8_12	Str8_12	8993	3623	2.34627	9.2294	0	15
Str8_12_AAAGTCCGTACTCCGG-1	Str8_12	Str8_12	1401	949	6.20985	13.3476	0	7
Str8_12_AAAGTCCGTGAGACCA-1	Str8_12	Str8_12	4564	2147	3.922	9.66258	0	1
Str8_12_AAAGTCCGTGGTCAAG-1	Str8_12	Str8_12	2235	1324	4.20582	9.03803	0	7
Str8_12_AAAGTCCGTTGTTGTG-1	Str8_12	Str8_12	5759	2722	4.09793	15.0721	0	17
Str8_12_AAAGTCCTCACTACTT-1	Str8_12	Str8_12	5884	2794	3.28008	8.46363	0	1
Str8_12_AAAGTCCTCTCCTGCA-1	Str8_12	Str8_12	5137	2574	1.59626	8.42904	0	10
Str8_12_AAAGTGAAGGATACCG-1	Str8_12	Str8_12	3273	1805	2.38313	10.663	0	12
Str8_12_AAAGTGACAAAGGATT-1	Str8_12	Str8_12	5130	2434	3.23587	13.6647	0	15
Str8_12_AAAGTGACAAATGGAT-1	Str8_12	Str8_12	2081	1158	4.27679	13.8395	0	11
Str8_12_AAAGTGACACAGTACT-1	Str8_12	Str8_12	1099	703	4.36761	5.18653	0	3
Str8_12_AAAGTGACACAGTCAT-1	Str8_12	Str8_12	3959	2092	3.10685	10.634	0	9
Str8_12_AAAGTGACACCAGCGT-1	Str8_12	Str8_12	3086	1801	6.28645	6.93454	0	7
Str8_12_AAAGTGAGTAATCAAG-1	Str8_12	Str8_12	954	710	6.18449	10.7966	0	0
Str8_12_AAAGTGAGTACAGTTC-1	Str8_12	Str8_12	4433	1696	2.97767	21.0918	0	5
Str8_12_AAAGTGAGTAGCGCTC-1	Str8_12	Str8_12	530	367	8.67925	17.3585	0	0
Str8_12_AAAGTGAGTGGTCTCG-1	Str8_12	Str8_12	5045	2265	6.99703	8.36472	0	1
Str8_12_AAAGTGAGTTCAGCGC-1	Str8_12	Str8_12	26471	5105	4.11016	22.4321	0	18
Str8_12_AAAGTGATCCACCCTA-1	Str8_12	Str8_12	8036	2871	4.57939	15.4928	0	5
Str8_12_AAAGTGATCCAGCACG-1	Str8_12	Str8_12	1359	880	5.51876	4.85651	0	12
Str8_12_AAAGTGATCCTAACAG-1	Str8_12	Str8_12	1010	701	6.63366	11.2871	0	0
Str8_12_AAAGTGATCGCACTCT-1	Str8_12	Str8_12	8411	3113	5.83759	10.3436	0	15
Str8_12_AAAGTGATCTACTATC-1	Str8_12	Str8_12	2811	1325	3.73533	14.7279	0.0355745	5
Str8_12_AAAGTGATCTCGCTCA-1	Str8_12	Str8_12	2045	1322	5.23227	11.9804	0	3
Str8_12_AAATGGAAGAGAGGTA-1	Str8_12	Str8_12	634	499	9.93691	10.0946	0	0
Str8_12_AAATGGAAGATTGATG-1	Str8_12	Str8_12	4882	2485	2.80623	12.2081	0	3
Str8_12_AAATGGAAGTTCCTGA-1	Str8_12	Str8_12	611	464	8.18331	15.8756	0	4
Str8_12_AAATGGACAGAGTCAG-1	Str8_12	Str8_12	5649	2151	5.98336	21.4728	0	20
Str8_12_AAATGGACAGCTGTAT-1	Str8_12	Str8_12	7982	2871	4.91105	13.2298	0	15
Str8_12_AAATGGACAGTCCCGA-1	Str8_12	Str8_12	5725	2907	2.09607	7.19651	0	10
Str8_12_AAATGGAGTAAGACCG-1	Str8_12	Str8_12	3101	1875	1.96711	6.25605	0	12
Str8_12_AAATGGAGTACCTGTA-1	Str8_12	Str8_12	584	393	5.13699	6.84932	0	6
Str8_12_AAATGGAGTCCCGTGA-1	Str8_12	Str8_12	1675	977	3.52239	20.4179	0	0
Str8_12_AAATGGAGTGGGTCAA-1	Str8_12	Str8_12	688	519	3.48837	3.48837	0	6
Str8_12_AAATGGAGTTAGGCCC-1	Str8_12	Str8_12	773	598	4.39845	13.1953	0	0
Str8_12_AAATGGAGTTGCCATA-1	Str8_12	Str8_12	2163	1405	4.80814	2.68146	0	22
Str8_12_AAATGGAGTTTGGAAA-1	Str8_12	Str8_12	7733	2889	6.76322	12.1816	0	8
Str8_12_AAATGGATCGGATTAC-1	Str8_12	Str8_12	8435	3184	6.43746	15.3171	0	20
Str8_12_AAATGGATCTGCATGA-1	Str8_12	Str8_12	10743	3819	0.316485	9.67141	0	5
Str8_12_AACAAAGAGATGGCAC-1	Str8_12	Str8_12	684	466	8.77193	3.50877	0	6
Str8_12_AACAAAGCAACGCATT-1	Str8_12	Str8_12	2186	1346	3.56816	14.8216	0	15
Str8_12_AACAAAGCAAGCGATG-1	Str8_12	Str8_12	2378	1295	2.64929	12.069	0	3
Str8_12_AACAAAGCAATGTCTG-1	Str8_12	Str8_12	1301	930	8.45503	3.45888	0	0
Str8_12_AACAAAGCAGGCTCTG-1	Str8_12	Str8_12	14973	4554	0.634475	13.8382	0	16
Str8_12_AACAAAGGTAGCGATG-1	Str8_12	Str8_12	7085	3163	3.82498	8.15808	0	21
Str8_12_AACAAAGGTCCTTGTC-1	Str8_12	Str8_12	8088	2852	3.64738	26.595	0	17
Str8_12_AACAAAGGTGGGTTGA-1	Str8_12	Str8_12	7466	2898	6.5363	14.6397	0	8
Str8_12_AACAAAGGTTCGGTAT-1	Str8_12	Str8_12	902	670	6.54102	9.53437	0	0
Str8_12_AACAAAGGTTCTCCAC-1	Str8_12	Str8_12	6267	2593	5.63268	15.2864	0	19
Str8_12_AACAAAGTCCATTTGT-1	Str8_12	Str8_12	1136	752	9.59507	13.9085	0	0
Str8_12_AACAAAGTCCCACAGG-1	Str8_12	Str8_12	5900	2528	2.44068	10.2712	0	7
Str8_12_AACAAAGTCCCGATCT-1	Str8_12	Str8_12	6544	2865	4.81357	8.46577	0	1
Str8_12_AACAAAGTCCCTATTA-1	Str8_12	Str8_12	855	656	4.44444	9.23977	0	0
Str8_12_AACAAAGTCTGGAAGG-1	Str8_12	Str8_12	5075	2147	1.39901	18.3251	0	5
Str8_12_AACAACCAGCGAACTG-1	Str8_12	Str8_12	4195	1860	5.00596	16.2336	0	11
Str8_12_AACAACCAGGTGCCAA-1	Str8_12	Str8_12	6895	3211	4.16244	5.36621	0	15
Str8_12_AACAACCCAAACAGGC-1	Str8_12	Str8_12	1535	1089	3.58306	8.79479	0	1
Str8_12_AACAACCCAAAGTGTA-1	Str8_12	Str8_12	10281	3979	8.58866	10.0866	0	20
Str8_12_AACAACCCAACCAACT-1	Str8_12	Str8_12	8808	3519	2.92916	9.08265	0.0113533	12
Str8_12_AACAACCCACTTCAAG-1	Str8_12	Str8_12	12036	3715	9.41343	14.764	0	8
Str8_12_AACAACCCAGAGGGTT-1	Str8_12	Str8_12	2631	1449	2.12847	7.94375	0	3
Str8_12_AACAACCCAGCCCAGT-1	Str8_12	Str8_12	898	565	0.668151	1.55902	0	6
Str8_12_AACAACCGTACACGTT-1	Str8_12	Str8_12	3856	1874	3.4751	15.4824	0	7
Str8_12_AACAACCGTCGCATGC-1	Str8_12	Str8_12	7206	2827	5.02359	14.0855	0	2
Str8_12_AACAACCGTTGCGGAA-1	Str8_12	Str8_12	11573	3379	0.682623	22.6907	0	5
Str8_12_AACAACCGTTTCCCAC-1	Str8_12	Str8_12	4399	2212	2.43237	5.84224	0	7
Str8_12_AACAACCTCACTGTCC-1	Str8_12	Str8_12	7795	2762	6.20911	18.9224	0	2
Str8_12_AACAACCTCCAACCAA-1	Str8_12	Str8_12	22500	5092	1.05333	17.9156	0	5
Str8_12_AACAACCTCCAACCGG-1	Str8_12	Str8_12	7462	2848	4.07397	15.1568	0	20
Str8_12_AACAACCTCCCTCATG-1	Str8_12	Str8_12	746	513	5.22788	12.7346	0	0
Str8_12_AACAACCTCCGTGGCA-1	Str8_12	Str8_12	3087	1820	6.15484	3.98445	0	7
Str8_12_AACAACCTCGAGAAAT-1	Str8_12	Str8_12	6467	2400	0.541209	15.3703	0	3
Str8_12_AACAACCTCGGAATTC-1	Str8_12	Str8_12	1889	1178	2.80572	10.0053	0	10
Str8_12_AACAACCTCGTTGTGA-1	Str8_12	Str8_12	1091	814	6.69111	6.32447	0	0
Str8_12_AACAAGAAGACATCCT-1	Str8_12	Str8_12	1767	982	8.26259	15.6763	0	0
Str8_12_AACAAGAAGATGAACT-1	Str8_12	Str8_12	6040	2811	1.72185	11.4238	0	10
Str8_12_AACAAGAAGGTTCTTG-1	Str8_12	Str8_12	723	515	5.94744	13.5546	0	0
Str8_12_AACAAGAAGTAATTGG-1	Str8_12	Str8_12	1186	789	5.90219	11.7201	0	9
Str8_12_AACAAGAAGTGAGTGC-1	Str8_12	Str8_12	3942	2173	4.3379	8.72653	0.0507357	9
Str8_12_AACAAGAAGTTTGAGA-1	Str8_12	Str8_12	3670	1931	4.19619	11.4986	0	13
Str8_12_AACAAGACACTAACCA-1	Str8_12	Str8_12	1736	1011	2.76498	10.5415	0	3
Str8_12_AACAAGACATCATTGG-1	Str8_12	Str8_12	3654	1534	8.70279	26.9294	0	16
Str8_12_AACAAGAGTAGCGATG-1	Str8_12	Str8_12	15231	4863	3.19743	7.75392	0	1
Str8_12_AACAAGAGTCAAGCGA-1	Str8_12	Str8_12	3728	1738	2.84335	19.7157	0	3
Str8_12_AACAAGAGTCGAGATG-1	Str8_12	Str8_12	1624	803	4.18719	21.3054	0	0
Str8_12_AACAAGAGTGGGTTGA-1	Str8_12	Str8_12	574	424	7.66551	10.2787	0	0
Str8_12_AACAAGATCACATCAG-1	Str8_12	Str8_12	1591	957	9.99371	8.54808	0	0
Str8_12_AACACACAGCATCTTG-1	Str8_12	Str8_12	12757	4286	5.69883	9.56338	0	21
Str8_12_AACACACAGGTAATCA-1	Str8_12	Str8_12	1466	828	4.36562	4.63847	0	6
Str8_12_AACACACAGTATGAAC-1	Str8_12	Str8_12	6814	3090	3.96243	10.1702	0	24
Str8_12_AACACACAGTGATAAC-1	Str8_12	Str8_12	863	629	6.60487	10.3129	0	0
Str8_12_AACACACCACTAGAGG-1	Str8_12	Str8_12	536	394	6.52985	20.3358	0	0
Str8_12_AACACACCATAATGAG-1	Str8_12	Str8_12	13870	4613	2.94881	8.24081	0	14
Str8_12_AACACACGTATACGGG-1	Str8_12	Str8_12	9069	3659	4.2342	10.1224	0	13
Str8_12_AACACACGTATCGCGC-1	Str8_12	Str8_12	3441	1562	1.424	17.059	0	3
Str8_12_AACACACGTTGCTCAA-1	Str8_12	Str8_12	6739	2880	5.63882	13.2215	0	17
Str8_12_AACACACGTTTCGACA-1	Str8_12	Str8_12	783	633	4.72542	8.81226	0	0
Str8_12_AACACACTCCATTCAT-1	Str8_12	Str8_12	11337	4105	2.82262	8.01799	0.00882068	15
Str8_12_AACACACTCGCGTGAC-1	Str8_12	Str8_12	955	723	5.44503	11.0995	0	0
Str8_12_AACACACTCTACCAGA-1	Str8_12	Str8_12	5069	2540	2.88025	7.319	0	1
Str8_12_AACACACTCTCCAATT-1	Str8_12	Str8_12	9249	3468	3.04898	5.76279	0	1
Str8_12_AACAGGGAGACGCTCC-1	Str8_12	Str8_12	2347	1372	3.83468	11.078	0	16
Str8_12_AACAGGGAGACTGGGT-1	Str8_12	Str8_12	10103	4008	3.40493	8.28467	0.00989805	14
Str8_12_AACAGGGAGTGGCCTC-1	Str8_12	Str8_12	5253	2716	1.63716	9.91814	0	15
Str8_12_AACAGGGCAACGGTAG-1	Str8_12	Str8_12	2003	1026	1.5976	19.3709	0	3
Str8_12_AACAGGGCAATTGCCA-1	Str8_12	Str8_12	3070	1715	3.12704	11.0423	0	10
Str8_12_AACAGGGCACTGATTG-1	Str8_12	Str8_12	3015	1489	4.37811	11.3765	0	3
Str8_12_AACAGGGCATGAGATA-1	Str8_12	Str8_12	1045	715	2.39234	16.0766	0	16
Str8_12_AACAGGGCATGCTGCG-1	Str8_12	Str8_12	5164	2632	6.79706	6.3323	0	1
Str8_12_AACAGGGGTCCAGTTA-1	Str8_12	Str8_12	5071	2234	5.36383	12.9757	0	2
Str8_12_AACAGGGGTTAAGACA-1	Str8_12	Str8_12	1082	763	9.98152	10.9057	0	0
Str8_12_AACAGGGGTTGCCAAT-1	Str8_12	Str8_12	2388	1413	1.0469	7.57956	0	3
Str8_12_AACAGGGTCAAGCGTT-1	Str8_12	Str8_12	827	618	7.98065	11.6082	0	0
Str8_12_AACAGGGTCCAGCTCT-1	Str8_12	Str8_12	5466	2543	4.64691	10.0073	0	7
Str8_12_AACCAACAGCGTTACT-1	Str8_12	Str8_12	1692	1013	2.83688	15.6028	0	11
Str8_12_AACCAACAGTCCCAAT-1	Str8_12	Str8_12	7728	2675	6.94876	19.7981	0	2
Str8_12_AACCAACCAAAGCAAT-1	Str8_12	Str8_12	596	387	5.87248	9.89933	0	0
Str8_12_AACCAACCAAGGCGTA-1	Str8_12	Str8_12	16582	4614	5.81353	16.0716	0	8
Str8_12_AACCAACCAATTGAGA-1	Str8_12	Str8_12	8393	3276	0.321697	14.7266	0	5
Str8_12_AACCAACCACTCTAGA-1	Str8_12	Str8_12	8884	3430	1.63215	10.7947	0	15
Str8_12_AACCAACGTCAGTTTG-1	Str8_12	Str8_12	6782	3156	4.24653	6.56149	0	1
Str8_12_AACCAACGTGCATTAC-1	Str8_12	Str8_12	1001	669	5.99401	11.0889	0	6
Str8_12_AACCAACTCATGCGGC-1	Str8_12	Str8_12	9801	3009	9.20314	25.1403	0	2
Str8_12_AACCAACTCCTTCGAC-1	Str8_12	Str8_12	3593	1679	4.36961	16.8105	0	11
Str8_12_AACCAACTCGACCAAT-1	Str8_12	Str8_12	9675	3399	4.18605	15.2248	0	2
Str8_12_AACCAACTCGTAGCTA-1	Str8_12	Str8_12	2870	1604	2.96167	10.5226	0	9
Str8_12_AACCACAAGGGATCAC-1	Str8_12	Str8_12	11701	3713	2.87155	19.0411	0	5
Str8_12_AACCACAAGGTAGTAT-1	Str8_12	Str8_12	2580	1561	4.49612	6.16279	0	1
Str8_12_AACCACAAGTCAGGGT-1	Str8_12	Str8_12	10621	4170	4.08624	8.74682	0	15
Str8_12_AACCACACAGACCTAT-1	Str8_12	Str8_12	4525	2237	3.31492	9.39227	0	18
Str8_12_AACCACACATCAACCA-1	Str8_12	Str8_12	4240	2184	3.23113	11.6509	0	9
Str8_12_AACCACACATCCTCAC-1	Str8_12	Str8_12	1043	709	9.49185	8.05369	0	0
Str8_12_AACCACACATGAATCC-1	Str8_12	Str8_12	2102	1010	3.28259	19.3625	0	3
Str8_12_AACCACACATGAGGGT-1	Str8_12	Str8_12	4795	2397	1.83525	13.0136	0	13
Str8_12_AACCACAGTACCTAGT-1	Str8_12	Str8_12	719	500	7.92768	21.0014	0	0
Str8_12_AACCACAGTATGTCCA-1	Str8_12	Str8_12	9056	3344	4.03048	15.3158	0	7
Str8_12_AACCACAGTCAGCGTC-1	Str8_12	Str8_12	2329	1505	3.30614	7.55689	0	12
Str8_12_AACCACAGTCGGTAAG-1	Str8_12	Str8_12	9043	3005	5.41856	24.9032	0	8
Str8_12_AACCACAGTCGTGATT-1	Str8_12	Str8_12	6447	2709	3.24182	8.70172	0	12
Str8_12_AACCACAGTGGTAATA-1	Str8_12	Str8_12	2971	1588	4.47661	10.4342	0	9
Str8_12_AACCACAGTGTCGCTG-1	Str8_12	Str8_12	1735	1043	6.80115	8.06916	0	0
Str8_12_AACCACAGTTAATCGC-1	Str8_12	Str8_12	11118	4118	2.88721	7.94208	0	15
Str8_12_AACCACAGTTACCTGA-1	Str8_12	Str8_12	4734	2259	3.27419	9.97043	0	3
Str8_12_AACCACAGTTAGGGTG-1	Str8_12	Str8_12	9813	2653	0.927341	31.071	0	4
Str8_12_AACCACAGTTGCATCA-1	Str8_12	Str8_12	7411	2998	2.94157	9.0676	0	2
Str8_12_AACCACATCAGTGCGC-1	Str8_12	Str8_12	6280	2624	4.52229	15.2548	0	2
Str8_12_AACCACATCATGCATG-1	Str8_12	Str8_12	577	461	5.19931	12.9983	0	0
Str8_12_AACCACATCATTCATC-1	Str8_12	Str8_12	4081	2007	2.5729	8.08625	0	19
Str8_12_AACCACATCTCTAAGG-1	Str8_12	Str8_12	11061	4089	2.44101	7.9378	0.00904077	15
Str8_12_AACCACATCTGGCCTT-1	Str8_12	Str8_12	1630	969	7.30061	13.1288	0	0
Str8_12_AACCATGAGACCTTTG-1	Str8_12	Str8_12	543	399	9.2081	23.9411	0	0
Str8_12_AACCATGAGCTACTAC-1	Str8_12	Str8_12	579	394	4.4905	6.21762	0	6
Str8_12_AACCATGAGGTCTGGA-1	Str8_12	Str8_12	6074	2518	1.54758	13.352	0	5
Str8_12_AACCATGAGTCATGGG-1	Str8_12	Str8_12	10163	3478	5.40195	15.9599	0	19
Str8_12_AACCATGCAAGTATCC-1	Str8_12	Str8_12	5859	2193	1.41662	23.9973	0	3
Str8_12_AACCATGCAATCTAGC-1	Str8_12	Str8_12	1043	751	6.13615	10.163	0	0
Str8_12_AACCATGCATGTCAGT-1	Str8_12	Str8_12	4388	2269	5.8113	5.03646	0	14
Str8_12_AACCATGGTATGGGAC-1	Str8_12	Str8_12	8802	2838	5.88503	21.7451	0.0113611	2
Str8_12_AACCATGGTCCACTCT-1	Str8_12	Str8_12	595	456	3.69748	11.9328	0	0
Str8_12_AACCATGGTCTTAGTG-1	Str8_12	Str8_12	698	539	2.149	16.1891	0	0
Str8_12_AACCATGGTCTTGGTA-1	Str8_12	Str8_12	7245	3203	3.32643	8.69565	0	13
Str8_12_AACCATGGTGGTATGG-1	Str8_12	Str8_12	1834	1115	7.85169	12.3228	0	1
Str8_12_AACCATGGTTAAGTCC-1	Str8_12	Str8_12	518	416	7.91506	8.49421	0	0
Str8_12_AACCATGTCCCATGGG-1	Str8_12	Str8_12	5661	2871	0.565271	9.3623	0	13
Str8_12_AACCATGTCCTTCACG-1	Str8_12	Str8_12	15314	4034	2.3312	25.6824	0	7
Str8_12_AACCCAAAGACTTCGT-1	Str8_12	Str8_12	9853	3580	6.96235	18.4106	0	18
Str8_12_AACCCAAAGAGCGACT-1	Str8_12	Str8_12	10562	3389	6.02159	21.8141	0	2
Str8_12_AACCCAAAGATAACGT-1	Str8_12	Str8_12	5504	2549	3.52471	7.97602	0	1
Str8_12_AACCCAAAGATCCAAA-1	Str8_12	Str8_12	601	484	7.15474	6.48918	0	6
Str8_12_AACCCAAAGCCACAAG-1	Str8_12	Str8_12	929	678	6.5662	10.9795	0	0
Str8_12_AACCCAAAGGGTACGT-1	Str8_12	Str8_12	649	477	5.85516	19.1063	0	0
Str8_12_AACCCAAAGGTGCAGT-1	Str8_12	Str8_12	11563	4059	0.579434	9.40932	0	9
Str8_12_AACCCAAAGTCTGCGC-1	Str8_12	Str8_12	6182	2703	2.19994	15.9819	0	15
Str8_12_AACCCAACATCTTCGC-1	Str8_12	Str8_12	6306	2604	6.80304	12.2265	0	2
Str8_12_AACCCAACATTATGCG-1	Str8_12	Str8_12	1373	828	6.99199	17.1158	0	0
Str8_12_AACCCAAGTTCGGTCG-1	Str8_12	Str8_12	4554	2061	3.31577	10.9135	0	9
Str8_12_AACCCAAGTTGCCGCA-1	Str8_12	Str8_12	1131	723	8.31123	16.092	0	0
Str8_12_AACCCAATCGGTCACG-1	Str8_12	Str8_12	1029	643	2.72109	5.345	0	6
Str8_12_AACCTGAAGAGCCTGA-1	Str8_12	Str8_12	571	463	5.25394	11.7338	0	0
Str8_12_AACCTGAAGCGTACAG-1	Str8_12	Str8_12	4540	2101	4.22907	17.2247	0	9
Str8_12_AACCTGAAGCTGAGCA-1	Str8_12	Str8_12	4755	2377	4.31125	7.69716	0	1
Str8_12_AACCTGAAGGTGATCG-1	Str8_12	Str8_12	2883	1611	0.728408	15.6781	0	21
Str8_12_AACCTGAAGTCAATCC-1	Str8_12	Str8_12	4500	1989	0.644444	15.2889	0	3
Str8_12_AACCTGAAGTCACGCC-1	Str8_12	Str8_12	1216	834	2.71382	4.93421	0	0
Str8_12_AACCTGACAAAGGATT-1	Str8_12	Str8_12	8893	2963	6.00472	23.2655	0	8
Str8_12_AACCTGACAACCGCCA-1	Str8_12	Str8_12	1650	879	7.33333	6.78788	0	0
Str8_12_AACCTGACACCGTACG-1	Str8_12	Str8_12	806	514	8.18859	17.2457	0	0
Str8_12_AACCTGACACGACGTC-1	Str8_12	Str8_12	2073	1136	4.82393	15.8225	0	2
Str8_12_AACCTGACAGATCACT-1	Str8_12	Str8_12	9319	3627	3.57334	7.32911	0	22
Str8_12_AACCTGACAGCTTTGA-1	Str8_12	Str8_12	18765	4756	1.46017	10.5249	0	1
Str8_12_AACCTGACAGGTGTGA-1	Str8_12	Str8_12	1598	724	6.00751	24.781	0	4
Str8_12_AACCTGACAGTGTGCC-1	Str8_12	Str8_12	535	401	9.34579	9.90654	0	0
Str8_12_AACCTGACATGCGTGC-1	Str8_12	Str8_12	9903	4053	3.23134	7.91679	0.010098	15
Str8_12_AACCTGACATGCTGCG-1	Str8_12	Str8_12	6185	2723	1.72999	11.059	0	7
Str8_12_AACCTGACATTCACCC-1	Str8_12	Str8_12	3925	1852	2.3949	13.8344	0	2
Str8_12_AACCTGAGTATGACAA-1	Str8_12	Str8_12	3129	1593	4.88974	12.3043	0	11
Str8_12_AACCTGAGTCAGTTTG-1	Str8_12	Str8_12	688	549	7.70349	13.2267	0	0
Str8_12_AACCTGAGTCCAATCA-1	Str8_12	Str8_12	974	678	4.20945	11.0883	0	16
Str8_12_AACCTGAGTGAGTTTC-1	Str8_12	Str8_12	6042	2528	6.19	13.8199	0	2
Str8_12_AACCTGAGTGCTTATG-1	Str8_12	Str8_12	6339	3090	1.32513	11.6422	0	5
Str8_12_AACCTGAGTGGATGAC-1	Str8_12	Str8_12	4788	2219	3.71763	8.9599	0	12
Str8_12_AACCTGATCGGAGTGA-1	Str8_12	Str8_12	3322	1799	3.28116	11.6797	0	16
Str8_12_AACCTTTAGCGTGAAC-1	Str8_12	Str8_12	1754	1063	5.35918	16.0205	0	4
Str8_12_AACCTTTAGCTTACGT-1	Str8_12	Str8_12	2689	1496	3.04946	9.44589	0	7
Str8_12_AACCTTTAGGTGCCTC-1	Str8_12	Str8_12	6347	2508	4.83693	18.6545	0	2
Str8_12_AACCTTTAGTTAACAG-1	Str8_12	Str8_12	8546	3612	1.6733	8.15586	0	15
Str8_12_AACCTTTCAAATACAG-1	Str8_12	Str8_12	5143	2541	4.88042	9.60529	0	1
Str8_12_AACCTTTCAATGAACA-1	Str8_12	Str8_12	2621	1487	3.58642	11.7512	0	15
Str8_12_AACCTTTCACACCGCA-1	Str8_12	Str8_12	5321	2238	3.34524	12.554	0	1
Str8_12_AACCTTTCAGTACTAC-1	Str8_12	Str8_12	1515	998	2.44224	11.2211	0	0
Str8_12_AACCTTTCAGTAGGAC-1	Str8_12	Str8_12	514	411	4.28016	18.677	0	3
Str8_12_AACCTTTGTACATTGC-1	Str8_12	Str8_12	14624	3944	7.42615	16.1515	0	16
Str8_12_AACCTTTGTGAACGGT-1	Str8_12	Str8_12	3059	1362	4.51128	19.5816	0	3
Str8_12_AACCTTTGTGTCCATA-1	Str8_12	Str8_12	2014	1233	3.42602	5.46177	0	3
Str8_12_AACCTTTTCAGTGTTG-1	Str8_12	Str8_12	782	615	4.09207	9.33504	0	0
Str8_12_AACCTTTTCCGGCAGT-1	Str8_12	Str8_12	731	535	6.56635	15.1847	0	6
Str8_12_AACCTTTTCGAGAGCA-1	Str8_12	Str8_12	1616	994	6.68317	10.2723	0	7
Str8_12_AACCTTTTCGCCACTT-1	Str8_12	Str8_12	5500	2471	5	10.4	0	11
Str8_12_AACCTTTTCTTAGCTT-1	Str8_12	Str8_12	724	474	6.90608	8.83978	0	0
Str8_12_AACGAAAAGAATTTGG-1	Str8_12	Str8_12	1687	1143	7.82454	9.83995	0	15
Str8_12_AACGAAAAGAGAGAAC-1	Str8_12	Str8_12	4975	2188	1.54774	14.794	0	3
Str8_12_AACGAAAAGCCTTTCC-1	Str8_12	Str8_12	847	528	8.26446	11.6883	0	0
Str8_12_AACGAAAAGGCGCTCT-1	Str8_12	Str8_12	827	624	6.40871	15.2358	0	0
Str8_12_AACGAAAAGGGCGAGA-1	Str8_12	Str8_12	2140	1428	3.36449	8.5514	0	12
Str8_12_AACGAAACAGAGATTA-1	Str8_12	Str8_12	3423	1801	7.12825	10.9553	0	21
Str8_12_AACGAAACAGTAACGG-1	Str8_12	Str8_12	3971	1979	1.78796	14.6814	0	12
Str8_12_AACGAAACATGAAGCG-1	Str8_12	Str8_12	5934	2575	6.90934	12.8581	0	1
Str8_12_AACGAAACATGACTTG-1	Str8_12	Str8_12	2637	1413	1.51688	7.50853	0	3
Str8_12_AACGAAAGTAATGCTC-1	Str8_12	Str8_12	8480	3136	2.21698	10.5542	0	1
Str8_12_AACGAAAGTATCCTTT-1	Str8_12	Str8_12	522	365	9.38697	20.8812	0	4
Str8_12_AACGAAAGTGTGTACT-1	Str8_12	Str8_12	6646	2621	1.70027	21.5769	0	19
Str8_12_AACGAAAGTTCAGCTA-1	Str8_12	Str8_12	1137	816	7.82762	9.93843	0	0
Str8_12_AACGAAAGTTCGTTCC-1	Str8_12	Str8_12	563	458	3.73002	11.9005	0	0
Str8_12_AACGAAATCATGAGAA-1	Str8_12	Str8_12	1049	755	6.48236	12.8694	0	4
Str8_12_AACGAAATCATGCCCT-1	Str8_12	Str8_12	2008	1283	7.42032	9.46215	0	16
Str8_12_AACGGGAAGAGGTCAC-1	Str8_12	Str8_12	3807	2153	0.499081	6.54058	0	3
Str8_12_AACGGGAAGATCCAAA-1	Str8_12	Str8_12	10546	3475	3.64119	16.1862	0	5
Str8_12_AACGGGAAGCCAAGGT-1	Str8_12	Str8_12	3225	1782	4.96124	7.78295	0	12
Str8_12_AACGGGAAGTACAGAT-1	Str8_12	Str8_12	4343	1971	5.20378	13.4469	0	9
Str8_12_AACGGGACAACGACAG-1	Str8_12	Str8_12	17869	5540	2.77576	8.64626	0	16
Str8_12_AACGGGACAATGCTCA-1	Str8_12	Str8_12	4124	2012	3.49176	12.6576	0	9
Str8_12_AACGGGACACTCCTGT-1	Str8_12	Str8_12	672	502	8.63095	12.7976	0	0
Str8_12_AACGGGACACTCTGCT-1	Str8_12	Str8_12	5832	2725	2.45199	10.1337	0	14
Str8_12_AACGGGACAGACCCGT-1	Str8_12	Str8_12	6538	2844	4.68033	9.8807	0	19
Str8_12_AACGGGACAGGCTACC-1	Str8_12	Str8_12	607	445	2.80066	15.3213	0	0
Str8_12_AACGGGAGTACGCTTA-1	Str8_12	Str8_12	4227	2033	2.60232	21.7175	0	23
Str8_12_AACGGGAGTCACTCTC-1	Str8_12	Str8_12	1610	980	6.58385	17.0807	0	0
Str8_12_AACGGGAGTTGGTGTT-1	Str8_12	Str8_12	11855	3871	7.86166	9.51497	0	19
Str8_12_AACGGGATCATTACCT-1	Str8_12	Str8_12	14494	4275	5.7679	12.3982	0	18
Str8_12_AACGGGATCCACTAGA-1	Str8_12	Str8_12	515	408	8.54369	9.51456	0	0
Str8_12_AACGGGATCGGTAACT-1	Str8_12	Str8_12	12123	3972	7.15994	10.6244	0	17
Str8_12_AACGTCAAGATGTTCC-1	Str8_12	Str8_12	4482	1939	3.61446	14.8148	0	11
Str8_12_AACGTCAAGCACTAAA-1	Str8_12	Str8_12	8389	3465	3.03969	9.75086	0	1
Str8_12_AACGTCAAGCATTGAA-1	Str8_12	Str8_12	8079	3332	2.46318	9.64228	0	15
Str8_12_AACGTCAAGTACTGTC-1	Str8_12	Str8_12	3196	1697	2.97247	12.8598	0	9
Str8_12_AACGTCACAATTTCGG-1	Str8_12	Str8_12	4360	1673	5.48165	26.6972	0	11
Str8_12_AACGTCACACGACAAG-1	Str8_12	Str8_12	10469	3074	5.16764	26.0388	0	19
Str8_12_AACGTCACATCGCCTT-1	Str8_12	Str8_12	3257	1901	3.77648	8.41265	0	9
Str8_12_AACGTCACATGACAAA-1	Str8_12	Str8_12	811	534	6.65845	6.04192	0	6
Str8_12_AACGTCACATGCGGTC-1	Str8_12	Str8_12	774	590	5.16796	11.6279	0	0
Str8_12_AACGTCACATTAAAGG-1	Str8_12	Str8_12	625	444	7.68	12.48	0	0
Str8_12_AACGTCAGTACGATGG-1	Str8_12	Str8_12	5096	2239	3.17896	12.657	0	22
Str8_12_AACGTCAGTATTGCCA-1	Str8_12	Str8_12	1416	932	4.02542	12.3588	0	10
Str8_12_AACGTCAGTCGGAAAC-1	Str8_12	Str8_12	1240	698	2.09677	27.4194	0	4
Str8_12_AACGTCAGTGGCTCTG-1	Str8_12	Str8_12	744	536	9.54301	6.58602	0	0
Str8_12_AACGTCATCATTTCCA-1	Str8_12	Str8_12	691	388	8.1042	2.4602	0	6
Str8_12_AACGTCATCCGCAAAT-1	Str8_12	Str8_12	1212	845	7.59076	8.82838	0	0
Str8_12_AACGTCATCCGGCTTT-1	Str8_12	Str8_12	3464	1812	1.01039	7.21709	0	3
Str8_12_AACGTCATCCTGTTAT-1	Str8_12	Str8_12	650	396	3.38462	4.15385	0	6
Str8_12_AACGTCATCGTGACTA-1	Str8_12	Str8_12	3045	1399	7.9803	19.5402	0	2
Str8_12_AACGTCATCTCCGAGG-1	Str8_12	Str8_12	1311	845	5.26316	17.0862	0	0
Str8_12_AACGTCATCTTTGGAG-1	Str8_12	Str8_12	528	418	8.71212	12.5	0	0
Str8_12_AACTTCTAGCCTGGAA-1	Str8_12	Str8_12	637	506	2.1978	7.37834	0	6
Str8_12_AACTTCTAGCGTATAA-1	Str8_12	Str8_12	8516	3535	3.85157	8.37248	0	7
Str8_12_AACTTCTAGGAGTCTG-1	Str8_12	Str8_12	15822	4700	5.83365	15.2888	0	4
Str8_12_AACTTCTCACGGGTAA-1	Str8_12	Str8_12	2384	1362	6.37584	3.77517	0	1
Str8_12_AACTTCTCACTTCAGA-1	Str8_12	Str8_12	1852	1150	8.15335	9.82721	0	0
Str8_12_AACTTCTCAGCACCCA-1	Str8_12	Str8_12	606	440	8.41584	12.3762	0	0
Str8_12_AACTTCTCATATGAAG-1	Str8_12	Str8_12	3314	1694	2.50453	10.682	0	9
Str8_12_AACTTCTCATCCTTCG-1	Str8_12	Str8_12	2299	1232	4.87168	10.0043	0	3
Str8_12_AACTTCTCATTGTAGC-1	Str8_12	Str8_12	3791	1241	4.90636	36.2965	0	16
Str8_12_AACTTCTGTAACAAGT-1	Str8_12	Str8_12	1310	875	6.94656	8.70229	0	0
Str8_12_AACTTCTGTAACGCGA-1	Str8_12	Str8_12	6527	2807	2.17558	9.72882	0	12
Str8_12_AACTTCTGTACAGTCT-1	Str8_12	Str8_12	3511	1960	5.61094	7.91797	0	9
Str8_12_AACTTCTGTCGCACAC-1	Str8_12	Str8_12	3180	1642	5.53459	12.2013	0	23
Str8_12_AACTTCTGTGAATTAG-1	Str8_12	Str8_12	677	513	4.72674	11.9645	0	0
Str8_12_AACTTCTGTGATACTC-1	Str8_12	Str8_12	1521	970	9.20447	8.34977	0	0
Str8_12_AACTTCTGTGCCTAAT-1	Str8_12	Str8_12	6122	2899	2.45018	9.22901	0	14
Str8_12_AACTTCTGTGCTCTCT-1	Str8_12	Str8_12	5077	2128	7.76049	15.521	0	11
Str8_12_AACTTCTGTGCTGATT-1	Str8_12	Str8_12	8730	3280	4.05498	15.6014	0	12
Str8_12_AACTTCTGTTAAACCC-1	Str8_12	Str8_12	10501	3567	4.49481	18.2078	0	19
Str8_12_AACTTCTTCCGTACGG-1	Str8_12	Str8_12	7741	2842	6.21367	14.3909	0	2
Str8_12_AACTTCTTCCTTATAC-1	Str8_12	Str8_12	1274	738	7.06436	11.2245	0	0
Str8_12_AACTTCTTCGGAATGG-1	Str8_12	Str8_12	4110	2280	4.30657	8.3455	0	15
Str8_12_AAGAACAAGACCAAAT-1	Str8_12	Str8_12	2638	1513	7.46778	3.44958	0	1
Str8_12_AAGAACAAGACGTCCC-1	Str8_12	Str8_12	9182	3553	3.15835	7.96123	0	13
Str8_12_AAGAACAAGAGATCGC-1	Str8_12	Str8_12	6655	2710	4.56799	12.4869	0	2
Str8_12_AAGAACAAGGGCTAAC-1	Str8_12	Str8_12	867	512	2.76817	2.19146	0	6
Str8_12_AAGAACACACCTCGTT-1	Str8_12	Str8_12	515	392	5.63107	13.9806	0	0
Str8_12_AAGAACACACGCTTAA-1	Str8_12	Str8_12	6270	2626	2.48804	14.1308	0	9
Str8_12_AAGAACACATCCGTGG-1	Str8_12	Str8_12	9124	3414	2.32354	8.2968	0	12
Str8_12_AAGAACAGTAGCTTTG-1	Str8_12	Str8_12	1252	829	8.14696	9.10543	0	0
Str8_12_AAGAACAGTCAAAGAT-1	Str8_12	Str8_12	10705	3798	4.21298	11.3872	0	19
Str8_12_AAGAACAGTCAGATTC-1	Str8_12	Str8_12	12763	4241	2.12333	11.2121	0	14
Str8_12_AAGAACAGTCTTCTAT-1	Str8_12	Str8_12	7137	3153	5.40843	8.46294	0	21
Str8_12_AAGAACAGTTGCCGAC-1	Str8_12	Str8_12	6407	2979	4.18292	8.08491	0	7
Str8_12_AAGAACATCAACCTCC-1	Str8_12	Str8_12	4389	2226	2.23285	8.31625	0.0227842	12
Str8_12_AAGAACATCATGACAC-1	Str8_12	Str8_12	14279	4626	4.4751	10.2948	0	15
Str8_12_AAGAACATCCAGCACG-1	Str8_12	Str8_12	13165	4573	2.30915	10.1481	0	15
Str8_12_AAGAACATCTACAGGT-1	Str8_12	Str8_12	734	549	9.53678	11.7166	0	0
Str8_12_AAGACAAAGAGATTCA-1	Str8_12	Str8_12	10701	3407	7.43856	18.4843	0	8
Str8_12_AAGACAAAGGATACAT-1	Str8_12	Str8_12	13802	4520	2.84017	7.25257	0	18
Str8_12_AAGACAACAAGAAACT-1	Str8_12	Str8_12	8423	2769	8.50053	22.4148	0	17
Str8_12_AAGACAACACCAAATC-1	Str8_12	Str8_12	15448	4302	6.3115	19.9637	0	20
Str8_12_AAGACAACAGCGAGTA-1	Str8_12	Str8_12	3927	1923	3.74332	11.6119	0	7
Str8_12_AAGACAAGTAAGATCA-1	Str8_12	Str8_12	797	604	9.28482	10.9159	0	0
Str8_12_AAGACAAGTCACCGCA-1	Str8_12	Str8_12	1835	1137	7.90191	12.6431	0	0
Str8_12_AAGACAAGTCCGATCG-1	Str8_12	Str8_12	6800	2206	4.29412	26.8382	0	5
Str8_12_AAGACAAGTGGACCTC-1	Str8_12	Str8_12	4734	2277	4.56274	9.82256	0	8
Str8_12_AAGACAAGTGTCTTAG-1	Str8_12	Str8_12	891	567	6.95847	6.17284	0	6
Str8_12_AAGACAATCATTGAGC-1	Str8_12	Str8_12	8289	2191	7.56424	34.0331	0	4
Str8_12_AAGACTCAGCGACAGT-1	Str8_12	Str8_12	20702	5540	5.49705	13.5881	0	20
Str8_12_AAGACTCAGCTTCGTA-1	Str8_12	Str8_12	2471	1365	4.85633	10.6435	0	9
Str8_12_AAGACTCAGGACTTCT-1	Str8_12	Str8_12	6770	2907	1.44756	20.0295	0.014771	15
Str8_12_AAGACTCCAACAGCTT-1	Str8_12	Str8_12	1749	1080	1.71527	12.1212	0	9
Str8_12_AAGACTCCAACCCTCT-1	Str8_12	Str8_12	2600	1524	7.15385	7	0	14
Str8_12_AAGACTCCAAGGAGTC-1	Str8_12	Str8_12	4490	1896	7.37194	24.0535	0	20
Str8_12_AAGACTCCAATTTCCT-1	Str8_12	Str8_12	645	491	7.44186	8.68217	0	0
Str8_12_AAGACTCCACAACATC-1	Str8_12	Str8_12	6787	2555	6.24724	19.9057	0	8
Str8_12_AAGACTCCACCGTCGA-1	Str8_12	Str8_12	861	613	4.29733	20.0929	0	0
Str8_12_AAGACTCCACGAGAAC-1	Str8_12	Str8_12	7902	2924	7.23867	21.5642	0	20
Str8_12_AAGACTCCACTATGTG-1	Str8_12	Str8_12	6256	2543	5.96228	17.4073	0	2
Str8_12_AAGACTCGTGGGTTGA-1	Str8_12	Str8_12	4958	2491	7.98709	6.57523	0	15
Str8_12_AAGACTCTCCAATGCA-1	Str8_12	Str8_12	4220	2001	7.1327	9.00474	0	13
Str8_12_AAGACTCTCCGCAGTG-1	Str8_12	Str8_12	5228	2538	9.35348	11.1706	0	18
Str8_12_AAGACTCTCCTCCACA-1	Str8_12	Str8_12	5734	2471	3.34845	8.24904	0	12
Str8_12_AAGACTCTCCTTATGT-1	Str8_12	Str8_12	1305	920	2.75862	7.81609	0	0
Str8_12_AAGACTCTCGACCTAA-1	Str8_12	Str8_12	12750	4376	4.60392	8.98824	0	19
Str8_12_AAGACTCTCGCTGTCT-1	Str8_12	Str8_12	11515	4032	0.929223	13.0786	0	16
Str8_12_AAGATAGAGCAATTAG-1	Str8_12	Str8_12	10272	3384	3.71885	15.3524	0	19
Str8_12_AAGATAGAGTGGCAGT-1	Str8_12	Str8_12	5613	2318	1.33618	11.0814	0	3
Str8_12_AAGATAGCACCTGTCT-1	Str8_12	Str8_12	967	721	3.61944	9.72079	0	0
Str8_12_AAGATAGCAGAGTTGG-1	Str8_12	Str8_12	6296	2749	2.41423	8.73571	0.0158831	14
Str8_12_AAGATAGCAGCAGTTT-1	Str8_12	Str8_12	11368	4167	0.914849	8.69106	0	1
Str8_12_AAGATAGCAGGACTTT-1	Str8_12	Str8_12	3827	1923	3.89339	11.2621	0	11
Str8_12_AAGATAGCATGGCGCT-1	Str8_12	Str8_12	1559	1024	3.84862	15.4586	0	0
Str8_12_AAGATAGGTAAGTCAA-1	Str8_12	Str8_12	2586	1535	4.36968	11.1369	0	9
Str8_12_AAGATAGGTACCCACG-1	Str8_12	Str8_12	576	424	4.6875	19.0972	0	0
Str8_12_AAGATAGGTACTCAAC-1	Str8_12	Str8_12	20814	5549	2.83463	14.5287	0.00960892	18
Str8_12_AAGATAGGTCTGATCA-1	Str8_12	Str8_12	6475	2798	4.15444	11.6448	0	15
Str8_12_AAGATAGGTGATCGTT-1	Str8_12	Str8_12	5804	2369	3.87664	16.2646	0	8
Str8_12_AAGATAGGTGTCCACG-1	Str8_12	Str8_12	5324	2043	1.99098	32.3065	0	3
Str8_12_AAGATAGGTTCGCGTG-1	Str8_12	Str8_12	6425	2426	7.28405	20.5759	0	2
Str8_12_AAGATAGTCTTGAACG-1	Str8_12	Str8_12	908	679	5.94714	11.0132	0	0
Str8_12_AAGCATCAGACTCATC-1	Str8_12	Str8_12	6357	2894	2.81579	11.4519	0	13
Str8_12_AAGCATCAGGGAGGAC-1	Str8_12	Str8_12	538	392	8.92193	16.5428	0	4
Str8_12_AAGCATCAGGTTCCAT-1	Str8_12	Str8_12	3587	1753	8.75383	16.0301	0	4
Str8_12_AAGCATCCAAACCACT-1	Str8_12	Str8_12	1113	644	2.87511	8.53549	0	4
Str8_12_AAGCATCCAACACTAC-1	Str8_12	Str8_12	666	480	2.7027	11.1111	0	0
Str8_12_AAGCATCCAGCAGGAT-1	Str8_12	Str8_12	581	438	9.63855	13.9415	0	0
Str8_12_AAGCATCGTAGCGCTC-1	Str8_12	Str8_12	15266	4313	4.55915	20.6865	0	2
Str8_12_AAGCATCGTCTCGCGA-1	Str8_12	Str8_12	2753	1197	1.56193	21.3948	0	3
Str8_12_AAGCATCGTGAACTAA-1	Str8_12	Str8_12	6249	2218	6.35302	25.044	0	20
Str8_12_AAGCATCGTGTGCCTG-1	Str8_12	Str8_12	2382	1237	5.58354	21.9144	0	11
Str8_12_AAGCATCGTTAGAAAC-1	Str8_12	Str8_12	544	392	8.82353	15.8088	0	4
Str8_12_AAGCATCGTTCAGTAC-1	Str8_12	Str8_12	3926	1728	3.76974	19.3836	0	11
Str8_12_AAGCATCTCCGTCAAA-1	Str8_12	Str8_12	6654	3155	3.03577	7.87496	0	14
Str8_12_AAGCATCTCCTAAACG-1	Str8_12	Str8_12	9837	3429	0.223645	10.2979	0	18
Str8_12_AAGCATCTCGCTGACG-1	Str8_12	Str8_12	10135	3942	2.3483	8.01184	0	10
Str8_12_AAGCCATAGATCACCT-1	Str8_12	Str8_12	4000	1994	2.2	8.65	0	11
Str8_12_AAGCCATAGCACAAAT-1	Str8_12	Str8_12	771	562	5.70687	14.5266	0	0
Str8_12_AAGCCATCAATTGCAC-1	Str8_12	Str8_12	12705	4452	2.60527	6.50925	0.00787092	14
Str8_12_AAGCCATCAGTTGTTG-1	Str8_12	Str8_12	5402	2151	0.740466	22.3436	0	19
Str8_12_AAGCCATCATTGGCAT-1	Str8_12	Str8_12	4856	2159	1.54448	8.95799	0	10
Str8_12_AAGCCATGTAAGATAC-1	Str8_12	Str8_12	1068	771	5.52434	14.3258	0	0
Str8_12_AAGCCATGTAGCCCTG-1	Str8_12	Str8_12	2859	1709	1.50402	6.99545	0	10
Str8_12_AAGCCATGTGTCCAAT-1	Str8_12	Str8_12	8287	3277	3.31845	9.00205	0	13
Str8_12_AAGCCATGTTAGGGTG-1	Str8_12	Str8_12	934	571	2.89079	31.2634	0	0
Str8_12_AAGCCATTCCATTGTT-1	Str8_12	Str8_12	9399	3428	5.36227	10.9161	0	8
Str8_12_AAGCCATTCCCAAGTA-1	Str8_12	Str8_12	4380	2022	6.39269	12.7169	0	11
Str8_12_AAGCGAGAGATTCGCT-1	Str8_12	Str8_12	586	459	3.58362	13.1399	0	17
Str8_12_AAGCGAGAGCAACAGC-1	Str8_12	Str8_12	1770	1221	4.57627	4.74576	0	1
Str8_12_AAGCGAGAGTATTAGG-1	Str8_12	Str8_12	615	493	7.80488	8.13008	0	0
Str8_12_AAGCGAGCATCGCTGG-1	Str8_12	Str8_12	633	443	5.84518	16.2717	0	4
Str8_12_AAGCGAGGTCAACCTA-1	Str8_12	Str8_12	2378	1351	8.28427	11.4382	0	9
Str8_12_AAGCGAGGTTTCGCTC-1	Str8_12	Str8_12	1331	858	3.45605	20.8114	0	21
Str8_12_AAGCGAGTCCACGTAA-1	Str8_12	Str8_12	580	434	9.65517	12.4138	0	0
Str8_12_AAGCGAGTCTCGACCT-1	Str8_12	Str8_12	8858	3272	4.67374	20.2303	0	19
Str8_12_AAGCGTTAGAATCGCG-1	Str8_12	Str8_12	6205	2587	4.41579	8.1386	0	12
Str8_12_AAGCGTTAGCAGGTCA-1	Str8_12	Str8_12	7868	3021	2.33859	22.3945	0	17
Str8_12_AAGCGTTGTAGATCGG-1	Str8_12	Str8_12	2494	1330	3.40818	16.68	0	20
Str8_12_AAGCGTTGTTATCCAG-1	Str8_12	Str8_12	23864	5731	4.56755	14.4108	0.00419041	18
Str8_12_AAGCGTTTCCATTGGA-1	Str8_12	Str8_12	8669	3552	3.65671	7.09424	0	1
Str8_12_AAGCGTTTCCGTATAG-1	Str8_12	Str8_12	3756	649	3.27476	53.7007	0	4
Str8_12_AAGCGTTTCCTGTACC-1	Str8_12	Str8_12	5408	2069	2.53328	22.3558	0	5
Str8_12_AAGCGTTTCTAGGCAT-1	Str8_12	Str8_12	3275	1370	3.63359	17.2519	0	3
Str8_12_AAGGAATAGGAGCTGT-1	Str8_12	Str8_12	2955	1589	1.69205	6.02369	0	10
Str8_12_AAGGAATCAGGCTCTG-1	Str8_12	Str8_12	5159	1893	1.68637	26.3229	0	17
Str8_12_AAGGAATCAGTCAGCC-1	Str8_12	Str8_12	3387	1890	3.51343	7.26306	0	13
Str8_12_AAGGAATCATCGATCA-1	Str8_12	Str8_12	564	418	7.80142	14.7163	0	0
Str8_12_AAGGAATGTACAAAGT-1	Str8_12	Str8_12	1384	933	6.93642	13.5116	0	7
Str8_12_AAGGAATGTGCAGATG-1	Str8_12	Str8_12	8456	2592	8.70388	25.0946	0	2
Str8_12_AAGGAATGTGCTGATT-1	Str8_12	Str8_12	522	415	6.89655	13.7931	0	0
Str8_12_AAGGAATGTTAGAGAT-1	Str8_12	Str8_12	3610	1849	6.20499	9.41828	0	12
Str8_12_AAGGAATTCAGACCTA-1	Str8_12	Str8_12	2603	1540	4.03381	15.0595	0	23
Str8_12_AAGGAATTCAGCGTCG-1	Str8_12	Str8_12	2010	1166	1.89055	12.4378	0	12
Str8_12_AAGGAATTCCAAGCCG-1	Str8_12	Str8_12	6106	2398	2.19456	14.5922	0	8
Str8_12_AAGGAATTCGCTGTTC-1	Str8_12	Str8_12	3854	1422	5.05968	33.7052	0	19
Str8_12_AAGGAATTCGGACTTA-1	Str8_12	Str8_12	2895	1431	5.42314	17.0984	0	14
Str8_12_AAGGTAAAGCCTAACT-1	Str8_12	Str8_12	957	692	6.47858	11.8077	0	4
Str8_12_AAGGTAAAGCGACTAG-1	Str8_12	Str8_12	6195	2711	3.38983	10.8797	0	3
Str8_12_AAGGTAAAGGACCCAA-1	Str8_12	Str8_12	4358	1989	5.39238	15.3052	0	3
Str8_12_AAGGTAACAAGTGCTT-1	Str8_12	Str8_12	1305	908	3.98467	9.7318	0	0
Str8_12_AAGGTAACACGTTCGG-1	Str8_12	Str8_12	4870	2259	5.37988	10.8419	0	7
Str8_12_AAGGTAACAGCCTTCT-1	Str8_12	Str8_12	693	518	7.79221	12.4098	0	0
Str8_12_AAGGTAACAGCTGAGA-1	Str8_12	Str8_12	613	463	9.29853	10.6036	0	0
Str8_12_AAGGTAACATAGAGGC-1	Str8_12	Str8_12	4775	2099	0.314136	23.9372	0	5
Str8_12_AAGGTAAGTCCATCTC-1	Str8_12	Str8_12	3391	1923	4.57092	11.8549	0	23
Str8_12_AAGGTAAGTGGCTACC-1	Str8_12	Str8_12	6414	2569	5.45681	21.7181	0	2
Str8_12_AAGGTAAGTTATCTGG-1	Str8_12	Str8_12	682	459	9.38416	15.6891	0	0
Str8_12_AAGGTAAGTTGGACTT-1	Str8_12	Str8_12	647	460	8.65533	16.3833	0	0
Str8_12_AAGGTAATCGGTAACT-1	Str8_12	Str8_12	6631	2489	6.168	22.063	0	2
Str8_12_AAGGTAATCTTCGCTG-1	Str8_12	Str8_12	16453	4839	8.62457	14.2223	0	19
Str8_12_AAGGTAATCTTGGAAC-1	Str8_12	Str8_12	20520	5679	4.32261	15.039	0	20
Str8_12_AAGTACCAGAAAGTCT-1	Str8_12	Str8_12	8314	2336	6.47101	29.0233	0	5
Str8_12_AAGTACCAGAATCTAG-1	Str8_12	Str8_12	21981	5688	5.36827	7.81584	0	13
Str8_12_AAGTACCAGACGCCCT-1	Str8_12	Str8_12	525	418	4	8.57143	0	0
Str8_12_AAGTACCAGAGGTTTA-1	Str8_12	Str8_12	11282	4088	5.01684	7.98617	0	21
Str8_12_AAGTACCAGCGCCATC-1	Str8_12	Str8_12	11562	3527	8.55388	16.8223	0	20
Str8_12_AAGTACCAGCTGGCCT-1	Str8_12	Str8_12	5821	2487	5.68631	13.2451	0	21
Str8_12_AAGTACCAGGGTCTTT-1	Str8_12	Str8_12	881	672	5.67537	10.3292	0	0
Str8_12_AAGTACCAGTCATGAA-1	Str8_12	Str8_12	1052	721	6.65399	16.4449	0	0
Str8_12_AAGTACCAGTGGCGAT-1	Str8_12	Str8_12	1037	745	5.88235	11.379	0	0
Str8_12_AAGTACCCAATACAGA-1	Str8_12	Str8_12	1581	821	9.17141	16.0025	0	4
Str8_12_AAGTACCCACCTTCGT-1	Str8_12	Str8_12	1691	1048	7.56949	9.40272	0	0
Str8_12_AAGTACCCAGCAGTCC-1	Str8_12	Str8_12	12659	4446	2.70164	7.48874	0	22
Str8_12_AAGTACCCATCAGTCA-1	Str8_12	Str8_12	536	420	9.14179	13.0597	0	0
Str8_12_AAGTACCGTATCGCGC-1	Str8_12	Str8_12	10793	4136	2.01983	8.97804	0.00926526	14
Str8_12_AAGTACCGTCGGCACT-1	Str8_12	Str8_12	7613	2595	9.02404	24.0247	0	20
Str8_12_AAGTACCGTCTAACTG-1	Str8_12	Str8_12	3643	1701	5.98408	13.0936	0	11
Str8_12_AAGTACCGTCTGTGCG-1	Str8_12	Str8_12	4566	2058	2.80333	14.8051	0	9
Str8_12_AAGTACCTCACGGGAA-1	Str8_12	Str8_12	4619	1985	5.23923	17.5146	0	11
Str8_12_AAGTACCTCATTATCC-1	Str8_12	Str8_12	1383	889	5.35069	13.5213	0	0
Str8_12_AAGTACCTCCATGATG-1	Str8_12	Str8_12	8264	3129	5.2759	10.5155	0	19
Str8_12_AAGTACCTCCGCTTAC-1	Str8_12	Str8_12	5733	2866	3.92465	6.97715	0	13
Str8_12_AAGTACCTCTACCCAC-1	Str8_12	Str8_12	1759	1065	8.98238	11.4269	0	0
Str8_12_AAGTACCTCTATCGGA-1	Str8_12	Str8_12	3299	1642	1.42467	14.2771	0.0303122	11
Str8_12_AAGTCGTAGCAACTTC-1	Str8_12	Str8_12	1081	725	8.51064	13.506	0.0925069	0
Str8_12_AAGTCGTAGTGGCGAT-1	Str8_12	Str8_12	3903	1990	3.92006	13.3743	0	7
Str8_12_AAGTCGTCACCCTGTT-1	Str8_12	Str8_12	704	558	4.26136	10.9375	0	0
Str8_12_AAGTCGTCACGTCATA-1	Str8_12	Str8_12	9388	3217	4.54836	18.1508	0	17
Str8_12_AAGTCGTCAGAATCGG-1	Str8_12	Str8_12	5369	2680	1.22928	7.95306	0	16
Str8_12_AAGTCGTCAGGCGAAT-1	Str8_12	Str8_12	618	510	4.20712	10.1942	0	0
Str8_12_AAGTCGTGTCAATCTG-1	Str8_12	Str8_12	1465	958	8.80546	13.7201	0	0
Str8_12_AAGTCGTGTCCTGTCT-1	Str8_12	Str8_12	3314	1674	2.02173	15.3289	0	7
Str8_12_AAGTCGTTCACCGCTT-1	Str8_12	Str8_12	4670	2302	2.01285	10.9422	0	3
Str8_12_AAGTCGTTCGGTAACT-1	Str8_12	Str8_12	3573	1792	1.20347	13.9938	0	10
Str8_12_AAGTCGTTCGTAGGAG-1	Str8_12	Str8_12	1461	964	8.69268	10.6776	0	0
Str8_12_AAGTCGTTCTACAGGT-1	Str8_12	Str8_12	5553	1860	0.828381	34.0176	0	5
Str8_12_AAGTCGTTCTGGGAGA-1	Str8_12	Str8_12	885	596	9.15254	14.8023	0	0
Str8_12_AAGTGAAAGATGACCG-1	Str8_12	Str8_12	7769	3424	8.97155	7.47844	0.0128717	14
Str8_12_AAGTGAAAGGGCAGGA-1	Str8_12	Str8_12	3274	1595	3.6347	15.4856	0	11
Str8_12_AAGTGAACAACCCTCT-1	Str8_12	Str8_12	872	670	7.56881	6.42202	0	0
Str8_12_AAGTGAACACGCCACA-1	Str8_12	Str8_12	611	420	7.20131	7.52864	0	6
Str8_12_AAGTGAACAGTGGTGA-1	Str8_12	Str8_12	2079	459	3.1265	60.5099	0	4
Str8_12_AAGTGAACATACTGAC-1	Str8_12	Str8_12	4955	1723	1.83653	29.7477	0	19
Str8_12_AAGTGAAGTACTTGTG-1	Str8_12	Str8_12	647	415	3.09119	4.9459	0	6
Str8_12_AAGTGAAGTAGCGTTT-1	Str8_12	Str8_12	2088	1311	8.33333	3.59195	0	1
Str8_12_AAGTGAAGTATACGGG-1	Str8_12	Str8_12	4023	1829	2.53542	19.5377	0	5
Str8_12_AAGTGAAGTGGATCAG-1	Str8_12	Str8_12	8548	3322	0.467946	19.256	0	16
Str8_12_AAGTGAAGTGGATGAC-1	Str8_12	Str8_12	2966	1651	7.99056	10.0809	0	7
Str8_12_AAGTGAAGTTAAGTCC-1	Str8_12	Str8_12	4325	1984	4.34682	24.3237	0	8
Str8_12_AAGTGAATCAATCAGC-1	Str8_12	Str8_12	2560	778	5.9375	47.5391	0	0
Str8_12_AAGTTCGCAAAGTATG-1	Str8_12	Str8_12	9718	3575	4.34246	7.41922	0	1
Str8_12_AAGTTCGCACTTCATT-1	Str8_12	Str8_12	579	463	5.00864	9.49914	0	0
Str8_12_AAGTTCGCATATAGCC-1	Str8_12	Str8_12	9457	4000	2.18885	9.50619	0.0105742	14
Str8_12_AAGTTCGGTAGAGACC-1	Str8_12	Str8_12	715	564	6.29371	11.8881	0	0
Str8_12_AAGTTCGGTAGTGTGG-1	Str8_12	Str8_12	7644	3290	3.68917	7.61381	0	13
Str8_12_AAGTTCGGTATCGTTG-1	Str8_12	Str8_12	5281	1962	7.80155	21.9466	0	2
Str8_12_AAGTTCGGTGCCGGTT-1	Str8_12	Str8_12	886	605	3.27314	14.5598	0	0
Str8_12_AAGTTCGTCGATGCTA-1	Str8_12	Str8_12	6711	2913	7.61436	9.775	0	16
Str8_12_AAGTTCGTCGGAGTGA-1	Str8_12	Str8_12	10399	4145	2.22137	6.94298	0.00961631	13
Str8_12_AAGTTCGTCGTTGTTT-1	Str8_12	Str8_12	619	480	7.75444	15.0242	0	0
Str8_12_AATAGAGAGGGTAGCT-1	Str8_12	Str8_12	3976	2112	4.70322	8.72736	0	12
Str8_12_AATAGAGAGTTCTACG-1	Str8_12	Str8_12	5877	2417	3.33503	7.35069	0	12
Str8_12_AATAGAGCATGGGATG-1	Str8_12	Str8_12	6272	2903	3.125	8.99235	0	1
Str8_12_AATAGAGTCCCGGTAG-1	Str8_12	Str8_12	10595	3397	1.71779	24.9835	0	17
Str8_12_AATAGAGTCGAGTGAG-1	Str8_12	Str8_12	7136	2750	5.04484	11.1127	0	2
Str8_12_AATAGAGTCTAGTACG-1	Str8_12	Str8_12	8882	2783	8.1288	24.9493	0	17
Str8_12_AATAGAGTCTCAACCC-1	Str8_12	Str8_12	11923	3922	3.67357	16.2291	0	19
Str8_12_AATCACGAGGGCCTCT-1	Str8_12	Str8_12	10514	3212	1.86418	21.9422	0	16
Str8_12_AATCACGCAATACCTG-1	Str8_12	Str8_12	18294	5167	3.11031	15.1088	0.00546627	2
Str8_12_AATCACGCAATTGCCA-1	Str8_12	Str8_12	2223	1107	4.18354	14.9348	0	3
Str8_12_AATCACGCACTGATTG-1	Str8_12	Str8_12	737	510	7.19132	4.20624	0	6
Str8_12_AATCACGCATCATCCC-1	Str8_12	Str8_12	3861	2091	5.28361	7.56281	0	9
Str8_12_AATCACGGTACGCGTC-1	Str8_12	Str8_12	14975	4691	4.02003	7.36561	0	22
Str8_12_AATCACGGTATTCTCT-1	Str8_12	Str8_12	1113	804	8.53549	6.55885	0	0
Str8_12_AATCACGGTCAACCTA-1	Str8_12	Str8_12	623	458	7.70465	16.0514	0	0
Str8_12_AATCACGGTCCAATCA-1	Str8_12	Str8_12	7228	3081	3.91533	8.07969	0	1
Str8_12_AATCACGGTCTGTTAG-1	Str8_12	Str8_12	7295	3056	3.63263	8.47156	0	1
Str8_12_AATCACGGTGCGGTAA-1	Str8_12	Str8_12	916	691	6.9869	9.27948	0	0
Str8_12_AATCACGGTGCTGCAC-1	Str8_12	Str8_12	5327	2593	0.994931	9.40492	0	3
Str8_12_AATCACGTCCACATAG-1	Str8_12	Str8_12	11412	3636	3.51385	12.9863	0	17
Str8_12_AATCACGTCGGACAAG-1	Str8_12	Str8_12	7675	3421	2.42345	5.61564	0	13
Str8_12_AATCACGTCTTAGCCC-1	Str8_12	Str8_12	593	445	7.9258	6.23946	0	0
Str8_12_AATCGACAGAAACCAT-1	Str8_12	Str8_12	746	591	2.81501	13.0027	0	0
Str8_12_AATCGACAGAGGGCGA-1	Str8_12	Str8_12	6735	2432	3.89013	18.1143	0	5
Str8_12_AATCGACAGCTCCCTT-1	Str8_12	Str8_12	3768	1495	7.98832	25.0531	0	7
Str8_12_AATCGACAGGTTGTTC-1	Str8_12	Str8_12	7327	2918	3.35745	12.6245	0	8
Str8_12_AATCGACAGTAAAGCT-1	Str8_12	Str8_12	10601	3488	7.94265	25.2146	0	16
Str8_12_AATCGACCAACGTAAA-1	Str8_12	Str8_12	943	583	6.25663	4.34783	0	6
Str8_12_AATCGACCAACTTCTT-1	Str8_12	Str8_12	961	632	3.95421	16.8574	0	0
Str8_12_AATCGACCAGGTTCGC-1	Str8_12	Str8_12	11809	3693	3.89533	15.2511	0	15
Str8_12_AATCGACGTAGGAAAG-1	Str8_12	Str8_12	2451	1254	6.60955	19.2166	0	3
Str8_12_AATCGACGTAGTGTGG-1	Str8_12	Str8_12	1127	840	5.32387	10.6477	0	0
Str8_12_AATCGACTCCATTGCC-1	Str8_12	Str8_12	3337	1739	6.65268	11.0279	0	7
Str8_12_AATCGACTCGACCATA-1	Str8_12	Str8_12	9413	2910	7.33029	21.9802	0	20
Str8_12_AATCGACTCGCGTGAC-1	Str8_12	Str8_12	9090	2695	4.66447	31.2431	0	20
Str8_12_AATCGACTCTCCTGAC-1	Str8_12	Str8_12	5573	2557	2.40445	9.43836	0	10
Str8_12_AATCGTGAGCATGATA-1	Str8_12	Str8_12	8586	3448	2.32937	18.2739	0	16
Str8_12_AATCGTGCAACTCCAA-1	Str8_12	Str8_12	1218	706	2.79146	25.4516	0	3
Str8_12_AATCGTGCATTGACCA-1	Str8_12	Str8_12	1197	799	6.76692	13.4503	0	0
Str8_12_AATCGTGGTATCTCTT-1	Str8_12	Str8_12	13546	4913	2.66499	5.78769	0	22
Str8_12_AATCGTGGTGTTAACC-1	Str8_12	Str8_12	9192	3553	4.21018	10.5635	0	22
Str8_12_AATCGTGGTTCTGACA-1	Str8_12	Str8_12	5065	2329	6.23889	11.155	0	15
Str8_12_AATCGTGTCCCGAACG-1	Str8_12	Str8_12	755	586	8.07947	12.7152	0	0
Str8_12_AATCGTGTCGTTGTAG-1	Str8_12	Str8_12	6753	2653	6.17503	8.84052	0	12
Str8_12_AATGAAGAGCGGCTCT-1	Str8_12	Str8_12	4061	2029	2.16695	15.3164	0	8
Str8_12_AATGAAGAGGGAGTTC-1	Str8_12	Str8_12	611	359	9.6563	4.58265	0	6
Str8_12_AATGAAGAGTCATTGC-1	Str8_12	Str8_12	3887	2177	2.2125	7.25495	0	21
Str8_12_AATGAAGCAGCTTTCC-1	Str8_12	Str8_12	7842	3274	5.71283	7.16654	0	21
Str8_12_AATGAAGCAGTCAACT-1	Str8_12	Str8_12	1808	1080	8.68363	15.9845	0	11
Str8_12_AATGAAGGTCCTCCAT-1	Str8_12	Str8_12	502	384	4.38247	17.5299	0	0
Str8_12_AATGAAGGTCTCTCTG-1	Str8_12	Str8_12	696	518	7.32759	9.77011	0	0
Str8_12_AATGAAGGTCTTGCGG-1	Str8_12	Str8_12	3533	1726	1.92471	10.6708	0	3
Str8_12_AATGAAGGTGCGAGTA-1	Str8_12	Str8_12	1353	830	7.09534	16.4819	0	16
Str8_12_AATGAAGGTGGTGATG-1	Str8_12	Str8_12	27151	5686	9.81548	15.3217	0	19
Str8_12_AATGAAGGTGTATACC-1	Str8_12	Str8_12	1837	1113	1.41535	15.1334	0	21
Str8_12_AATGAAGTCGTAATGC-1	Str8_12	Str8_12	2632	481	2.77356	59.1945	0	4
Str8_12_AATGAAGTCTACTATC-1	Str8_12	Str8_12	6209	2262	4.5579	21.9037	0	5
Str8_12_AATGAAGTCTTGGATG-1	Str8_12	Str8_12	1038	700	9.15222	14.2582	0	2
Str8_12_AATGACCAGAAGTGTT-1	Str8_12	Str8_12	10884	3726	5.57699	14.4892	0	16
Str8_12_AATGACCAGCGGTAAC-1	Str8_12	Str8_12	754	540	9.01857	12.7321	0	0
Str8_12_AATGACCAGCTCCGAC-1	Str8_12	Str8_12	5801	2819	3.99931	10.843	0	12
Str8_12_AATGACCAGTATCTGC-1	Str8_12	Str8_12	2314	1295	3.28436	12.8349	0	0
Str8_12_AATGACCCACAAATCC-1	Str8_12	Str8_12	1031	693	6.98351	15.0339	0	0
Str8_12_AATGACCCAGCGTGAA-1	Str8_12	Str8_12	3530	1657	7.19547	12.7762	0	11
Str8_12_AATGACCGTATGATCC-1	Str8_12	Str8_12	1590	995	5.40881	12.327	0	2
Str8_12_AATGACCGTGCATTTG-1	Str8_12	Str8_12	7369	3157	2.04912	9.52639	0	14
Str8_12_AATGACCGTTGCAACT-1	Str8_12	Str8_12	803	520	7.09838	4.35866	0	6
Str8_12_AATGACCTCACCTTAT-1	Str8_12	Str8_12	9412	3372	4.8555	7.9473	0	1
Str8_12_AATGACCTCATCCTAT-1	Str8_12	Str8_12	8856	3496	7.45257	16.6441	0	23
Str8_12_AATGACCTCTTGATTC-1	Str8_12	Str8_12	5542	2232	1.62396	15.3374	0	5
Str8_12_AATGCCAAGTCTTCGA-1	Str8_12	Str8_12	580	310	8.96552	5.86207	0	0
Str8_12_AATGCCACACAGTGTT-1	Str8_12	Str8_12	4544	1799	8.47271	17.1215	0	7
Str8_12_AATGCCACACTCCTGT-1	Str8_12	Str8_12	1921	1073	2.29047	17.3868	0	20
Str8_12_AATGCCACATCTATCT-1	Str8_12	Str8_12	1395	807	2.36559	1.79211	0	6
Str8_12_AATGCCACATGACACT-1	Str8_12	Str8_12	4806	2351	3.47482	9.75864	0	12
Str8_12_AATGCCACATTACTCT-1	Str8_12	Str8_12	2749	1267	4.21972	17.57	0	11
Str8_12_AATGCCAGTACGGTTT-1	Str8_12	Str8_12	1105	664	6.51584	20.6335	0	0
Str8_12_AATGCCATCCGTGTAA-1	Str8_12	Str8_12	2276	1109	1.84534	23.3304	0	3
Str8_12_AATGCCATCGCAGTCG-1	Str8_12	Str8_12	1233	873	3.56853	16.1395	0	0
Str8_12_AATGCCATCTTCCACG-1	Str8_12	Str8_12	4226	1918	3.24184	16.1619	0	3
Str8_12_AATGGAAAGATTGAGT-1	Str8_12	Str8_12	612	448	6.69935	15.3595	0	4
Str8_12_AATGGAAAGGACCCAA-1	Str8_12	Str8_12	715	539	6.15385	13.7063	0	4
Str8_12_AATGGAAAGTATGGCG-1	Str8_12	Str8_12	5744	2393	5.60585	14.6065	0	9
Str8_12_AATGGAACAATACCTG-1	Str8_12	Str8_12	6917	2803	3.00708	13.3873	0	7
Str8_12_AATGGAACACTTGGCG-1	Str8_12	Str8_12	4590	2342	2.81046	8.80174	0	1
Str8_12_AATGGAAGTAAGCTCT-1	Str8_12	Str8_12	2862	1604	1.81691	9.53878	0	7
Str8_12_AATGGAAGTAGCTGTT-1	Str8_12	Str8_12	9132	3341	2.51862	19.8971	0	5
Str8_12_AATGGAAGTATCGTAC-1	Str8_12	Str8_12	558	460	6.98925	10.0358	0	0
Str8_12_AATGGAAGTCGGCCTA-1	Str8_12	Str8_12	9139	3695	4.20177	7.96586	0	13
Str8_12_AATGGAAGTCGGTACC-1	Str8_12	Str8_12	12188	4341	4.33213	7.68789	0	21
Str8_12_AATGGAAGTGAGGATC-1	Str8_12	Str8_12	5195	2121	6.48701	13.9942	0	2
Str8_12_AATGGAAGTTACCCAA-1	Str8_12	Str8_12	569	445	5.09666	16.8717	0	0
Str8_12_AATGGAAGTTGTAAAG-1	Str8_12	Str8_12	7765	3295	5.35737	8.98905	0	22
Str8_12_AATGGAAGTTTACTGG-1	Str8_12	Str8_12	5053	2598	3.58203	8.76707	0	15
Str8_12_AATGGAATCCACATAG-1	Str8_12	Str8_12	3342	1604	4.42849	11.161	0	11
Str8_12_AATGGAATCCATTTAC-1	Str8_12	Str8_12	16529	5076	3.12784	7.56852	0	15
Str8_12_AATGGAATCGTTCGCT-1	Str8_12	Str8_12	6145	3066	9.50366	3.15704	0	15
Str8_12_AATGGCTAGACTCGAG-1	Str8_12	Str8_12	14495	3784	7.88548	19.5378	0	20
Str8_12_AATGGCTAGCCACTCG-1	Str8_12	Str8_12	1578	997	5.76679	17.8074	0	0
Str8_12_AATGGCTAGTGCCCGT-1	Str8_12	Str8_12	8472	3526	6.76346	9.98584	0	15
Str8_12_AATGGCTCAAGTATCC-1	Str8_12	Str8_12	3856	1696	5.31639	14.7562	0	11
Str8_12_AATGGCTCAGACAAAT-1	Str8_12	Str8_12	3051	1780	2.98263	6.588	0	7
Str8_12_AATGGCTCAGTGCCTG-1	Str8_12	Str8_12	7814	3488	4.72229	8.04965	0	15
Str8_12_AATGGCTGTACTCGTA-1	Str8_12	Str8_12	1988	1163	6.43863	17.7062	0	16
Str8_12_AATGGCTGTAGAGTTA-1	Str8_12	Str8_12	520	380	6.92308	18.6538	0	0
Str8_12_AATGGCTGTATCCTCC-1	Str8_12	Str8_12	9086	3141	6.46049	21.2635	0	20
Str8_12_AATGGCTGTTGCTCGG-1	Str8_12	Str8_12	2270	1372	4.05286	15.2863	0	0
Str8_12_AATGGCTTCAAACCTG-1	Str8_12	Str8_12	11789	4025	0.975486	8.76241	0	13
Str8_12_AATGGCTTCCGTATAG-1	Str8_12	Str8_12	4566	2082	1.97109	16.5791	0	11
Str8_12_AATGGCTTCCTCGCAT-1	Str8_12	Str8_12	544	429	6.43382	13.7868	0	0
Str8_12_AATGGCTTCGACGCTG-1	Str8_12	Str8_12	5449	2263	0.477152	15.6359	0	10
Str8_12_AATGGCTTCGGTAAGG-1	Str8_12	Str8_12	589	421	6.11205	18.8455	0	4
Str8_12_AATTCCTCACAGTCCG-1	Str8_12	Str8_12	16514	5078	1.41092	18.2088	0	21
Str8_12_AATTCCTCACCTCTAC-1	Str8_12	Str8_12	1255	872	3.90438	8.20717	0	0
Str8_12_AATTCCTGTACTCCCT-1	Str8_12	Str8_12	996	687	7.53012	14.5582	0	4
Str8_12_AATTCCTGTAGACAGC-1	Str8_12	Str8_12	3532	2007	1.52888	5.80408	0	7
Str8_12_AATTCCTGTAGTGCGA-1	Str8_12	Str8_12	1205	724	1.82573	23.8174	0	4
Str8_12_AATTCCTGTCTGTGAT-1	Str8_12	Str8_12	6913	2820	6.39375	16.8957	0	17
Str8_12_AATTCCTGTGTCCCTT-1	Str8_12	Str8_12	2093	1254	1.86335	15.6235	0	16
Str8_12_AATTCCTTCCTGTTGC-1	Str8_12	Str8_12	769	572	3.77113	5.3316	0	0
Str8_12_AATTCCTTCGATGCTA-1	Str8_12	Str8_12	4009	2120	2.81866	9.42879	0	14
Str8_12_AATTTCCAGAACAGGA-1	Str8_12	Str8_12	1729	1103	4.51128	18.5078	0	21
Str8_12_AATTTCCAGAGCTGCA-1	Str8_12	Str8_12	5445	2585	4.92195	7.52984	0	1
Str8_12_AATTTCCAGATGCGAC-1	Str8_12	Str8_12	943	598	9.65005	4.34783	0	6
Str8_12_AATTTCCCAAACTAAG-1	Str8_12	Str8_12	1116	735	9.58781	14.0681	0	0
Str8_12_AATTTCCCAACAACAA-1	Str8_12	Str8_12	11764	4461	4.81979	6.27338	0	1
Str8_12_AATTTCCCAACCACGC-1	Str8_12	Str8_12	2914	1574	3.43171	13.6925	0	7
Str8_12_AATTTCCCAACCGCTG-1	Str8_12	Str8_12	567	396	5.64374	20.6349	0	0
Str8_12_AATTTCCCAGGTGACA-1	Str8_12	Str8_12	5192	2503	0.674114	19.896	0	5
Str8_12_AATTTCCCAGTGCGCT-1	Str8_12	Str8_12	714	557	6.30252	10.3641	0	0
Str8_12_AATTTCCCATTGCCTC-1	Str8_12	Str8_12	955	703	3.66492	12.356	0	4
Str8_12_AATTTCCGTTACGGAG-1	Str8_12	Str8_12	4989	2612	3.9086	7.35618	0	20
Str8_12_AATTTCCGTTAGGGAC-1	Str8_12	Str8_12	867	553	5.53633	3.92157	0	6
Str8_12_AATTTCCGTTCCCAAA-1	Str8_12	Str8_12	1242	824	6.36071	11.1916	0	0
Str8_12_AATTTCCTCAACGAGG-1	Str8_12	Str8_12	4962	2383	5.66304	10.8222	0	15
Str8_12_AATTTCCTCTAGATCG-1	Str8_12	Str8_12	702	409	4.41595	3.84615	0	6
Str8_12_AATTTCCTCTAGTCAG-1	Str8_12	Str8_12	4903	2134	6.89374	12.7065	0	2
Str8_12_ACAAAGAAGCCGCACT-1	Str8_12	Str8_12	2417	1346	5.41994	13.0327	0	13
Str8_12_ACAAAGAAGGATACAT-1	Str8_12	Str8_12	12895	3838	6.03335	16.3474	0	18
Str8_12_ACAAAGAAGGTCATCT-1	Str8_12	Str8_12	3667	1588	0.763567	21.8435	0	5
Str8_12_ACAAAGACACCGTCTT-1	Str8_12	Str8_12	4104	1832	5.16569	12.1345	0	7
Str8_12_ACAAAGACATGAGTAA-1	Str8_12	Str8_12	989	717	6.37007	9.50455	0	0
Str8_12_ACAAAGACATTAAAGG-1	Str8_12	Str8_12	5950	2755	4.20168	9.02521	0	7
Str8_12_ACAAAGAGTAGCGTAG-1	Str8_12	Str8_12	4049	1643	4.61842	21.9807	0	11
Str8_12_ACAAAGAGTAGTTAGA-1	Str8_12	Str8_12	3975	2128	6.06289	10.6918	0	9
Str8_12_ACAAAGAGTATCCCAA-1	Str8_12	Str8_12	592	459	7.09459	11.4865	0	0
Str8_12_ACAAAGAGTGACGTCC-1	Str8_12	Str8_12	10207	2995	8.0533	24.4636	0	2
Str8_12_ACAAAGAGTTATCCAG-1	Str8_12	Str8_12	530	388	9.81132	4.15094	0	6
Str8_12_ACAAAGAGTTGAATCC-1	Str8_12	Str8_12	6021	1951	1.29547	40.558	0	5
Str8_12_ACAAAGAGTTGCATTG-1	Str8_12	Str8_12	1373	899	4.22433	16.8245	0	0
Str8_12_ACAAAGATCTCGACCT-1	Str8_12	Str8_12	1576	899	6.59898	5.90102	0	3
Str8_12_ACAACCAAGAGGTGCT-1	Str8_12	Str8_12	3314	1823	2.32348	12.7942	0	9
Str8_12_ACAACCAAGCTGAAAT-1	Str8_12	Str8_12	845	578	9.82249	11.8343	0	0
Str8_12_ACAACCACAAAGGATT-1	Str8_12	Str8_12	5782	975	6.48565	53.2688	0	4
Str8_12_ACAACCACACAGAAGC-1	Str8_12	Str8_12	2306	1348	6.33131	10.6678	0	2
Str8_12_ACAACCACAGACCATT-1	Str8_12	Str8_12	15007	4954	4.70447	7.94296	0.00666356	18
Str8_12_ACAACCACAGCGTACC-1	Str8_12	Str8_12	1064	801	4.51128	8.45865	0	0
Str8_12_ACAACCACAGGTTCGC-1	Str8_12	Str8_12	15035	4706	2.43432	13.9874	0.00665115	15
Str8_12_ACAACCACATCGCTGG-1	Str8_12	Str8_12	1799	1122	3.83546	8.94942	0	19
Str8_12_ACAACCAGTCATATGC-1	Str8_12	Str8_12	5159	2425	7.24947	11.824	0	20
Str8_12_ACAACCAGTCTCAGGC-1	Str8_12	Str8_12	12665	4620	2.2503	8.06159	0	15
Str8_12_ACAACCAGTGCAAGAC-1	Str8_12	Str8_12	866	676	6.69746	7.3903	0	0
Str8_12_ACAACCATCAAACGAA-1	Str8_12	Str8_12	2107	1274	4.84101	12.4347	0	23
Str8_12_ACAACCATCCGTGCGA-1	Str8_12	Str8_12	1126	853	2.39787	8.52575	0	0
Str8_12_ACAACCATCTCAAAGC-1	Str8_12	Str8_12	1160	817	6.37931	8.18966	0	0
Str8_12_ACAAGCTAGAGTATAC-1	Str8_12	Str8_12	11491	3712	6.24837	20.8859	0	17
Str8_12_ACAAGCTAGGGTACAC-1	Str8_12	Str8_12	2188	1237	2.51371	9.36929	0	10
Str8_12_ACAAGCTAGTGGGAAA-1	Str8_12	Str8_12	972	660	7.40741	7.51029	0	6
Str8_12_ACAAGCTCAGCGAACA-1	Str8_12	Str8_12	1359	958	4.12068	10.596	0	0
Str8_12_ACAAGCTGTCTAGTGT-1	Str8_12	Str8_12	666	471	3.003	18.018	0	17
Str8_12_ACAAGCTGTGGATACG-1	Str8_12	Str8_12	16299	4731	0.43561	14.1174	0	5
Str8_12_ACAAGCTTCAGCATTG-1	Str8_12	Str8_12	525	424	6.47619	9.14286	0	0
Str8_12_ACAAGCTTCCCTCGTA-1	Str8_12	Str8_12	916	654	2.62009	8.95197	0	4
Str8_12_ACAAGCTTCGCTTTAT-1	Str8_12	Str8_12	1268	739	9.70032	18.7697	0	0
Str8_12_ACAAGCTTCTGTGTGA-1	Str8_12	Str8_12	7216	2819	7.22007	14.0521	0	12
Str8_12_ACACAGTAGACGTCGA-1	Str8_12	Str8_12	7008	2946	3.11073	10.1741	0	1
Str8_12_ACACAGTCAAGTATAG-1	Str8_12	Str8_12	3141	1950	4.55269	6.30372	0	10
Str8_12_ACACAGTCAAGTGGTG-1	Str8_12	Str8_12	8785	3320	3.66534	13.8532	0	18
Str8_12_ACACAGTCACGCTATA-1	Str8_12	Str8_12	804	530	5.22388	2.98507	0	6
Str8_12_ACACAGTCAGACCTAT-1	Str8_12	Str8_12	2051	1223	3.55924	14.0907	0	4
Str8_12_ACACAGTCATCGAACT-1	Str8_12	Str8_12	8105	3452	2.67736	14.5959	0	23
Str8_12_ACACAGTCATCTCATT-1	Str8_12	Str8_12	4240	2260	7.14623	4.24528	0	22
Str8_12_ACACAGTCATCTTCGC-1	Str8_12	Str8_12	1339	829	8.96191	15.0112	0	15
Str8_12_ACACAGTGTATCTCGA-1	Str8_12	Str8_12	13063	4150	4.8534	15.6166	0	8
Str8_12_ACACAGTGTATGAGAT-1	Str8_12	Str8_12	1331	864	3.08039	10.8941	0	2
Str8_12_ACACAGTGTGCCGTAC-1	Str8_12	Str8_12	9767	3575	4.53568	18.0301	0	24
Str8_12_ACACAGTGTGGCTGCT-1	Str8_12	Str8_12	3764	1931	1.16897	5.26036	0	3
Str8_12_ACACAGTTCTTCCACG-1	Str8_12	Str8_12	3374	1863	3.02312	7.1725	0	0
Str8_12_ACACAGTTCTTCTGGC-1	Str8_12	Str8_12	8065	3336	1.16553	8.67948	0	7
Str8_12_ACACCAAAGCGGCTCT-1	Str8_12	Str8_12	17331	4810	3.36391	7.27598	0	1
Str8_12_ACACCAAAGGGCAGAG-1	Str8_12	Str8_12	6828	2463	6.26831	16.652	0	19
Str8_12_ACACCAAAGGTCGCCT-1	Str8_12	Str8_12	1628	1100	2.82555	4.36118	0	9
Str8_12_ACACCAACACACTGGC-1	Str8_12	Str8_12	3767	1769	1.11495	7.83117	0	3
Str8_12_ACACCAACACCGGTCA-1	Str8_12	Str8_12	797	623	5.01882	9.91217	0	0
Str8_12_ACACCAACACCTAAAC-1	Str8_12	Str8_12	13371	4798	2.44559	10.0815	0	24
Str8_12_ACACCAACAGCACACC-1	Str8_12	Str8_12	502	351	8.56574	5.9761	0	6
Str8_12_ACACCAAGTAACAGTA-1	Str8_12	Str8_12	8996	2632	0.266785	31.7363	0	5
Str8_12_ACACCAAGTAAGCTCT-1	Str8_12	Str8_12	9506	3630	2.80875	9.07848	0	13
Str8_12_ACACCAAGTAGCTTTG-1	Str8_12	Str8_12	2138	900	2.33863	35.3601	0	4
Str8_12_ACACCAAGTCGAGTTT-1	Str8_12	Str8_12	7771	2819	2.70235	18.0414	0	17
Str8_12_ACACCAAGTGCTCCGA-1	Str8_12	Str8_12	8576	3156	0.839552	20.709	0	1
Str8_12_ACACCAAGTTAGAAGT-1	Str8_12	Str8_12	1218	874	5.00821	10.1806	0	0
Str8_12_ACACCAAGTTAGGCTT-1	Str8_12	Str8_12	3231	1507	7.30424	22.8412	0	17
Str8_12_ACACCAATCTTCGGTC-1	Str8_12	Str8_12	3764	1912	6.77471	9.40489	0	9
Str8_12_ACACGCGAGACCAAAT-1	Str8_12	Str8_12	725	572	4.96552	12.8276	0	4
Str8_12_ACACGCGAGGAACTCG-1	Str8_12	Str8_12	18157	5495	4.38398	10.0017	0	13
Str8_12_ACACGCGAGGCGAAGG-1	Str8_12	Str8_12	4514	2305	8.3961	10.3899	0	8
Str8_12_ACACGCGCAACACGAG-1	Str8_12	Str8_12	6602	3001	2.80218	9.588	0.0151469	21
Str8_12_ACACGCGCAAGAATGT-1	Str8_12	Str8_12	7890	2684	1.06464	22.8897	0	5
Str8_12_ACACGCGCAGGAATCG-1	Str8_12	Str8_12	1082	711	4.99076	13.4011	0	3
Str8_12_ACACGCGCAGTGTGCC-1	Str8_12	Str8_12	1990	1145	7.13568	11.8593	0	7
Str8_12_ACACGCGCATCATTGG-1	Str8_12	Str8_12	1511	1030	5.16214	10.9861	0	0
Str8_12_ACACGCGCATTGCCGG-1	Str8_12	Str8_12	1369	901	2.33747	12.4909	0	8
Str8_12_ACACGCGGTAACGTTC-1	Str8_12	Str8_12	5257	2344	1.67396	10.5003	0	15
Str8_12_ACACGCGGTACTGTTG-1	Str8_12	Str8_12	3897	1858	2.79702	11.9579	0	3
Str8_12_ACACGCGGTCGGCTAC-1	Str8_12	Str8_12	517	420	7.3501	8.70406	0	4
Str8_12_ACACGCGGTGGCTACC-1	Str8_12	Str8_12	16629	4766	3.72241	8.87005	0	12
Str8_12_ACACGCGGTGTTCGTA-1	Str8_12	Str8_12	8747	3611	6.42506	11.5925	0	22
Str8_12_ACACGCGGTTACCCTC-1	Str8_12	Str8_12	995	729	4.62312	12.5628	0	4
Str8_12_ACACGCGGTTAGGCCC-1	Str8_12	Str8_12	8816	3228	3.72051	15.2904	0	17
Str8_12_ACACGCGTCAAACCCA-1	Str8_12	Str8_12	1829	1087	1.96829	20.8857	0	17
Str8_12_ACACGCGTCGCCAACG-1	Str8_12	Str8_12	2193	1271	4.24077	11.2631	0	9
Str8_12_ACACGCGTCGTCCTCA-1	Str8_12	Str8_12	4195	2044	3.24195	14.3266	0	16
Str8_12_ACACTGAAGAAGTGTT-1	Str8_12	Str8_12	741	512	4.99325	20.5128	0	0
Str8_12_ACACTGAAGAGGGTCT-1	Str8_12	Str8_12	3259	1675	3.52869	10.8622	0	10
Str8_12_ACACTGAAGCGTTCCG-1	Str8_12	Str8_12	11789	3973	3.62202	8.00746	0	22
Str8_12_ACACTGAAGCTAGCCC-1	Str8_12	Str8_12	1482	932	2.69906	19.6356	0.0674764	9
Str8_12_ACACTGAAGGATGTTA-1	Str8_12	Str8_12	12438	4161	4.84805	12.5904	0	15
Str8_12_ACACTGAAGGGCAGGA-1	Str8_12	Str8_12	609	432	9.68801	19.376	0	0
Str8_12_ACACTGAAGTATAGGT-1	Str8_12	Str8_12	4089	1958	5.25801	11.4209	0	14
Str8_12_ACACTGACAACCGTAT-1	Str8_12	Str8_12	7893	3278	3.25605	8.31116	0	1
Str8_12_ACACTGACAACGAGGT-1	Str8_12	Str8_12	1804	1221	4.71175	12.5277	0	0
Str8_12_ACACTGACACACCGCA-1	Str8_12	Str8_12	11391	3942	4.71425	10.8595	0.0175577	15
Str8_12_ACACTGACACGCGTGT-1	Str8_12	Str8_12	6812	2898	2.89196	14.2689	0	21
Str8_12_ACACTGACAGGAAGTC-1	Str8_12	Str8_12	4301	1728	1.32527	26.0172	0	12
Str8_12_ACACTGACATAGAGGC-1	Str8_12	Str8_12	8967	3108	0.66912	19.8952	0	5
Str8_12_ACACTGACATAGGCGA-1	Str8_12	Str8_12	876	667	6.16438	10.8447	0	0
Str8_12_ACACTGATCCACACCT-1	Str8_12	Str8_12	5326	2422	2.14044	7.94217	0	12
Str8_12_ACACTGATCCACTAGA-1	Str8_12	Str8_12	811	638	4.06905	10.9741	0	0
Str8_12_ACACTGATCCATATGG-1	Str8_12	Str8_12	4092	2017	6.06061	12.8788	0	11
Str8_12_ACAGAAAAGCTCTTCC-1	Str8_12	Str8_12	1453	849	4.40468	19.4081	0	0
Str8_12_ACAGAAAAGTGTTGTC-1	Str8_12	Str8_12	10424	3740	0.786646	22.2467	0	5
Str8_12_ACAGAAACACAACGTT-1	Str8_12	Str8_12	9346	3181	2.08645	19.1098	0	12
Str8_12_ACAGAAACAGAGATTA-1	Str8_12	Str8_12	1614	1067	7.86865	13.7546	0	0
Str8_12_ACAGAAACAGTTTCGA-1	Str8_12	Str8_12	542	411	8.48708	14.9446	0	0
Str8_12_ACAGAAACATGAAAGT-1	Str8_12	Str8_12	3040	1445	6.41447	11.6118	0	0
Str8_12_ACAGAAACATGACAAA-1	Str8_12	Str8_12	8432	3520	2.44307	8.24241	0	18
Str8_12_ACAGAAAGTCGAAGCA-1	Str8_12	Str8_12	585	410	9.74359	12.3077	0	6
Str8_12_ACAGAAAGTCTGCGCA-1	Str8_12	Str8_12	2006	1091	3.09073	18.5444	0	3
Str8_12_ACAGAAAGTTCCGTTC-1	Str8_12	Str8_12	7158	3089	2.13747	11.5395	0	12
Str8_12_ACAGAAATCAGAGTGG-1	Str8_12	Str8_12	5179	2094	7.45318	16.2	0	11
Str8_12_ACAGAAATCCACGGAC-1	Str8_12	Str8_12	11652	4171	5.00343	9.97254	0	14
Str8_12_ACAGAAATCCTCCACA-1	Str8_12	Str8_12	5116	2158	5.39484	14.8749	0	17
Str8_12_ACAGAAATCGGTCTAA-1	Str8_12	Str8_12	524	399	9.35115	15.0763	0	0
Str8_12_ACAGAAATCTCAGAAC-1	Str8_12	Str8_12	7698	3286	2.31229	9.5999	0	3
Str8_12_ACAGCCGAGACGGTTG-1	Str8_12	Str8_12	5117	2608	0.703537	9.77135	0	3
Str8_12_ACAGCCGCAACACAAA-1	Str8_12	Str8_12	993	728	2.81974	13.4945	0	0
Str8_12_ACAGCCGGTATCGATC-1	Str8_12	Str8_12	24626	5420	3.48412	17.7049	0	18
Str8_12_ACAGCCGTCCCGTGAG-1	Str8_12	Str8_12	4111	1702	1.04597	27.317	0	5
Str8_12_ACAGCCGTCTCATGCC-1	Str8_12	Str8_12	2538	1516	6.81639	7.2498	0	12
Str8_12_ACAGCCGTCTGAGGCC-1	Str8_12	Str8_12	8182	3644	2.35884	7.85871	0	15
Str8_12_ACAGGGAAGAAGGGAT-1	Str8_12	Str8_12	4670	2242	4.49679	11.0064	0	11
Str8_12_ACAGGGAAGAATTCAG-1	Str8_12	Str8_12	1067	710	6.27929	13.2146	0	0
Str8_12_ACAGGGAAGGAAAGGT-1	Str8_12	Str8_12	2819	1593	4.18588	17.3466	0	9
Str8_12_ACAGGGAAGTCATGGG-1	Str8_12	Str8_12	10512	4041	1.48402	8.71385	0	15
Str8_12_ACAGGGACAACCGGAA-1	Str8_12	Str8_12	4737	2212	3.06101	11.2096	0	21
Str8_12_ACAGGGACAAGTTCCA-1	Str8_12	Str8_12	836	560	8.73206	8.73206	0	0
Str8_12_ACAGGGACACAAGCTT-1	Str8_12	Str8_12	6377	2773	3.04218	10.3811	0	9
Str8_12_ACAGGGACACAGTGAG-1	Str8_12	Str8_12	5793	2539	8.19955	18.695	0	20
Str8_12_ACAGGGACACTAGGCC-1	Str8_12	Str8_12	613	424	7.17781	19.0865	0	17
Str8_12_ACAGGGACAGAACCGA-1	Str8_12	Str8_12	2119	1191	5.3327	20.6229	0	16
Str8_12_ACAGGGACAGCTCGGT-1	Str8_12	Str8_12	1145	745	8.82096	20.3493	0	0
Str8_12_ACAGGGACAGGAACCA-1	Str8_12	Str8_12	7892	3309	3.02838	7.20983	0	12
Str8_12_ACAGGGAGTATAGGAT-1	Str8_12	Str8_12	812	650	7.75862	10.0985	0	0
Str8_12_ACAGGGAGTGACTATC-1	Str8_12	Str8_12	958	706	7.30689	11.2735	0	0
Str8_12_ACAGGGATCACCTGTC-1	Str8_12	Str8_12	1367	898	2.19459	17.6298	0	0
Str8_12_ACAGGGATCAGTCCGG-1	Str8_12	Str8_12	8885	3523	3.59032	8.77884	0	21
Str8_12_ACAGGGATCCGAGCTG-1	Str8_12	Str8_12	9631	3454	0.685287	21.5658	0	15
Str8_12_ACAGGGATCGATACGT-1	Str8_12	Str8_12	4891	2029	5.19321	12.6355	0	11
Str8_12_ACAGGGATCTACTCAT-1	Str8_12	Str8_12	919	524	3.48205	3.1556	0.108814	6
Str8_12_ACATCCCAGAACTCCT-1	Str8_12	Str8_12	3174	1611	1.0397	16.3201	0	11
Str8_12_ACATCCCAGAATCGTA-1	Str8_12	Str8_12	2486	1454	4.34433	9.81496	0	7
Str8_12_ACATCCCAGAGAATCT-1	Str8_12	Str8_12	10318	3669	3.71196	9.31382	0	19
Str8_12_ACATCCCAGATCCAAA-1	Str8_12	Str8_12	5233	2663	1.22301	8.63749	0	9
Str8_12_ACATCCCAGCAGAAAG-1	Str8_12	Str8_12	2731	650	5.23618	52.6181	0	4
Str8_12_ACATCCCAGGAAAGAC-1	Str8_12	Str8_12	1265	887	4.66403	11.6206	0	0
Str8_12_ACATCCCAGGTTACCT-1	Str8_12	Str8_12	10251	3698	6.28231	13.0817	0	8
Str8_12_ACATCCCAGTGAGCCA-1	Str8_12	Str8_12	4935	2439	1.76292	9.28065	0	1
Str8_12_ACATCCCCACACCAGC-1	Str8_12	Str8_12	11695	4164	2.36853	8.12313	0	10
Str8_12_ACATCCCCAGAGAAAG-1	Str8_12	Str8_12	7265	2584	3.73021	24.969	0	17
Str8_12_ACATCCCCAGCCATTA-1	Str8_12	Str8_12	804	480	8.83085	6.46766	0	6
Str8_12_ACATCCCCATCCGTTC-1	Str8_12	Str8_12	519	381	5.78035	9.05588	0	0
Str8_12_ACATCCCCATGGGATG-1	Str8_12	Str8_12	2171	1294	2.80977	12.1603	0	11
Str8_12_ACATCCCGTAGATTGA-1	Str8_12	Str8_12	2371	1383	1.01223	8.51961	0	9
Str8_12_ACATCCCGTCAGCGTC-1	Str8_12	Str8_12	747	581	5.75636	10.7095	0	0
Str8_12_ACATCCCGTCCACGCA-1	Str8_12	Str8_12	10253	3692	0.790013	15.9075	0	13
Str8_12_ACATCCCGTCCCTAAA-1	Str8_12	Str8_12	3404	1839	5.9342	4.81786	0	7
Str8_12_ACATCCCGTGCGTGCT-1	Str8_12	Str8_12	740	493	8.10811	20.2703	0	0
Str8_12_ACATCCCGTGTCCATA-1	Str8_12	Str8_12	1350	834	5.62963	16.6667	0	4
Str8_12_ACATCCCGTTAGCGGA-1	Str8_12	Str8_12	656	434	6.25	19.5122	0	4
Str8_12_ACATCCCTCAACACGT-1	Str8_12	Str8_12	7261	2740	0.826332	19.9835	0	5
Str8_12_ACATCCCTCAGTCACA-1	Str8_12	Str8_12	2483	1121	4.83286	25.0503	0	0
Str8_12_ACATCCCTCCGATAGT-1	Str8_12	Str8_12	1001	625	7.39261	13.0869	0	0
Str8_12_ACATCCCTCGCCGTGA-1	Str8_12	Str8_12	4058	1908	2.98176	12.6171	0	7
Str8_12_ACATCCCTCTTCGATT-1	Str8_12	Str8_12	6598	2370	5.16823	22.0218	0	2
Str8_12_ACATCGAAGCCTCCAG-1	Str8_12	Str8_12	739	576	8.93099	9.87821	0	0
Str8_12_ACATCGACAAGCCCAC-1	Str8_12	Str8_12	5161	2046	4.30149	18.3298	0	2
Str8_12_ACATCGACAATTCTTC-1	Str8_12	Str8_12	1064	783	3.85338	7.98872	0	0
Str8_12_ACATCGACACCGTGGT-1	Str8_12	Str8_12	2115	388	1.22931	59.2435	0	4
Str8_12_ACATCGACATCGAAGG-1	Str8_12	Str8_12	2997	1766	9.20921	9.74308	0	1
Str8_12_ACATCGAGTACTAACC-1	Str8_12	Str8_12	8355	2941	4.35667	15.0928	0	24
Str8_12_ACATCGAGTGCCCAGT-1	Str8_12	Str8_12	504	418	5.15873	9.72222	0	0
Str8_12_ACATCGAGTGTAACGG-1	Str8_12	Str8_12	514	384	7.00389	18.2879	0	4
Str8_12_ACATCGAGTGTTGATC-1	Str8_12	Str8_12	6275	2488	4.55777	16.0478	0	7
Str8_12_ACATCGATCCCTGGTT-1	Str8_12	Str8_12	3659	1828	0.573927	12.8177	0	20
Str8_12_ACATGCAAGAGCCGAT-1	Str8_12	Str8_12	7433	2680	7.85685	15.5388	0	8
Str8_12_ACATGCAAGGTTCTAC-1	Str8_12	Str8_12	787	524	9.78399	4.7014	0	6
Str8_12_ACATGCAAGTAATTGG-1	Str8_12	Str8_12	8053	2988	0.732646	23.097	0	5
Str8_12_ACATGCACAACAACAA-1	Str8_12	Str8_12	8352	2659	5.05268	22.3539	0	5
Str8_12_ACATGCACAATGGCAG-1	Str8_12	Str8_12	1847	1246	4.27721	9.09583	0	15
Str8_12_ACATGCACACTCCCTA-1	Str8_12	Str8_12	27757	3275	2.76327	41.5895	0	4
Str8_12_ACATGCAGTCTCGCGA-1	Str8_12	Str8_12	22392	5764	4.63558	13.6924	0	16
Str8_12_ACATGCAGTCTGGTTA-1	Str8_12	Str8_12	7390	3172	2.77402	6.99594	0	1
Str8_12_ACATGCAGTTCAAGGG-1	Str8_12	Str8_12	1473	893	6.38153	13.5098	0	0
Str8_12_ACATGCAGTTCCATTT-1	Str8_12	Str8_12	983	707	4.88301	3.25534	0	12
Str8_12_ACATTTCAGCTGTTCA-1	Str8_12	Str8_12	7677	2729	5.08011	22.4176	0	2
Str8_12_ACATTTCCAAGAGTTA-1	Str8_12	Str8_12	596	420	5.87248	6.20805	0	6
Str8_12_ACATTTCCAGAGTTGG-1	Str8_12	Str8_12	5578	2655	5.14521	8.44389	0	1
Str8_12_ACATTTCCAGCTATAC-1	Str8_12	Str8_12	5144	2422	4.64619	11.217	0	2
Str8_12_ACATTTCCAGCTCTGG-1	Str8_12	Str8_12	5584	2558	2.88324	8.50645	0	10
Str8_12_ACATTTCCATCTGTTT-1	Str8_12	Str8_12	7569	2526	3.67288	27.4277	0	5
Str8_12_ACATTTCGTAGCTCGC-1	Str8_12	Str8_12	8379	3234	3.18654	12.9013	0	8
Str8_12_ACATTTCGTATGTGTC-1	Str8_12	Str8_12	5253	2441	1.19931	19.4746	0	15
Str8_12_ACATTTCGTCTCACAA-1	Str8_12	Str8_12	9680	3695	1.59091	9.08058	0	3
Str8_12_ACATTTCGTTATCCAG-1	Str8_12	Str8_12	10169	3708	2.08477	7.49336	0.0295014	7
Str8_12_ACATTTCTCAGGTGTT-1	Str8_12	Str8_12	716	442	6.14525	5.58659	0	6
Str8_12_ACATTTCTCGAGCCTG-1	Str8_12	Str8_12	13052	4407	3.07999	8.28992	0	13
Str8_12_ACATTTCTCTCGCTCA-1	Str8_12	Str8_12	2163	1239	9.66251	15.3028	0	0
Str8_12_ACATTTCTCTTGGTGA-1	Str8_12	Str8_12	890	662	3.37079	12.0225	0	0
Str8_12_ACCAAACAGACTTCGT-1	Str8_12	Str8_12	981	684	9.684	14.6789	0	0
Str8_12_ACCAAACAGAGCAGAA-1	Str8_12	Str8_12	3090	1717	2.88026	12.233	0	9
Str8_12_ACCAAACAGCATTTGC-1	Str8_12	Str8_12	11289	4212	1.69191	9.18593	0	15
Str8_12_ACCAAACAGGAGAGTA-1	Str8_12	Str8_12	3135	1738	3.0941	15.3429	0	15
Str8_12_ACCAAACAGTACTGGG-1	Str8_12	Str8_12	9429	3721	4.32708	6.10881	0	1
Str8_12_ACCAAACAGTATCCTG-1	Str8_12	Str8_12	8881	2719	6.96994	27.5532	0	5
Str8_12_ACCAAACCAGTAACCT-1	Str8_12	Str8_12	10713	3226	0.672081	13.2829	0	5
Str8_12_ACCAAACCAGTCACGC-1	Str8_12	Str8_12	1817	1225	4.51293	5.9989	0	15
Str8_12_ACCAAACCATTCCTCG-1	Str8_12	Str8_12	3389	1829	2.27206	10.003	0	7
Str8_12_ACCAAACGTAAGGTCG-1	Str8_12	Str8_12	12166	3745	4.27421	16.6612	0	20
Str8_12_ACCAAACGTACTCCCT-1	Str8_12	Str8_12	1472	842	3.39674	13.9946	0	0
Str8_12_ACCAAACGTATCAAGA-1	Str8_12	Str8_12	2096	1075	3.05344	10.1145	0	3
Str8_12_ACCAAACGTCCAACGC-1	Str8_12	Str8_12	1074	637	5.49348	4.28305	0	6
Str8_12_ACCAAACGTCTGATCA-1	Str8_12	Str8_12	1848	1055	1.02814	16.3961	0	3
Str8_12_ACCAAACGTGGGCTTC-1	Str8_12	Str8_12	7506	3254	1.81188	6.79456	0	1
Str8_12_ACCAAACGTTGTCTAG-1	Str8_12	Str8_12	14752	4927	5.78227	6.86009	0	22
Str8_12_ACCAAACTCATCTACT-1	Str8_12	Str8_12	8836	3478	4.18742	9.95926	0	2
Str8_12_ACCAAACTCGGTCGGT-1	Str8_12	Str8_12	7408	3009	3.46922	14.0389	0	15
Str8_12_ACCAAACTCTTTCCAA-1	Str8_12	Str8_12	13719	4414	4.79627	9.27181	0	19
Str8_12_ACCAACAAGAAGCTGC-1	Str8_12	Str8_12	5961	2674	7.28066	8.7737	0	1
Str8_12_ACCAACAAGAATTGTG-1	Str8_12	Str8_12	6207	2717	3.68938	10.0048	0	2
Str8_12_ACCAACAAGCTCATAC-1	Str8_12	Str8_12	10967	3532	1.9969	21.355	0	5
Str8_12_ACCAACAAGGTTACAA-1	Str8_12	Str8_12	1299	908	3.9261	12.1632	0	0
Str8_12_ACCAACACAATCACGT-1	Str8_12	Str8_12	7484	3108	3.84821	9.23303	0	9
Str8_12_ACCAACACACCCTGAG-1	Str8_12	Str8_12	3800	2211	1.21053	6.39474	0	12
Str8_12_ACCAACACATCGTGCG-1	Str8_12	Str8_12	4684	2250	3.84287	8.53971	0	7
Str8_12_ACCAACAGTCTACAGT-1	Str8_12	Str8_12	582	458	2.74914	5.84192	0	6
Str8_12_ACCAACAGTGGTCTGC-1	Str8_12	Str8_12	10456	3541	2.88829	20.9832	0	8
Str8_12_ACCAACAGTTGGTGTT-1	Str8_12	Str8_12	5342	2556	5.87795	9.71546	0	19
Str8_12_ACCAACATCCGCACGA-1	Str8_12	Str8_12	15782	5084	3.523	6.70384	0	1
Str8_12_ACCAACATCTCGCGTT-1	Str8_12	Str8_12	617	462	6.32091	14.5867	0	0
Str8_12_ACCACAAAGTTGGGAC-1	Str8_12	Str8_12	5504	2424	6.5952	11.2827	0	1
Str8_12_ACCACAACACGTGAGA-1	Str8_12	Str8_12	6046	3063	4.20112	5.40853	0	1
Str8_12_ACCACAACAGAGTTCT-1	Str8_12	Str8_12	6518	2371	4.64867	21.479	0	2
Str8_12_ACCACAACAGGACTTT-1	Str8_12	Str8_12	6445	2990	3.72382	8.08379	0	13
Str8_12_ACCACAAGTAGAATAC-1	Str8_12	Str8_12	7850	3502	4.29299	9.13376	0	5
Str8_12_ACCACAAGTCCGAAGA-1	Str8_12	Str8_12	8029	2817	8.17038	12.6043	0	8
Str8_12_ACCACAAGTCGCATGC-1	Str8_12	Str8_12	2792	1191	1.68338	34.8138	0	5
Str8_12_ACCACAAGTTGCGAAG-1	Str8_12	Str8_12	7910	2894	8.64728	10.0379	0	8
Str8_12_ACCACAATCATTCTTG-1	Str8_12	Str8_12	620	378	5.64516	6.6129	0	6
Str8_12_ACCACAATCCCACAGG-1	Str8_12	Str8_12	7649	2349	5.49091	26.5656	0	2
Str8_12_ACCACAATCCCTCGTA-1	Str8_12	Str8_12	7917	3053	6.94708	11.3048	0	17
Str8_12_ACCACAATCCTCTCGA-1	Str8_12	Str8_12	5561	2350	6.13199	13.235	0	8
Str8_12_ACCACAATCTCAACGA-1	Str8_12	Str8_12	13572	4022	1.88624	12.2458	0	5
Str8_12_ACCATTTAGCACTCAT-1	Str8_12	Str8_12	1926	1152	4.41329	9.91693	0	12
Str8_12_ACCATTTAGCTAGAAT-1	Str8_12	Str8_12	592	449	5.91216	10.6419	0	0
Str8_12_ACCATTTCAAGAAATC-1	Str8_12	Str8_12	7891	2370	4.14396	31.5169	0	5
Str8_12_ACCATTTCACAATGCT-1	Str8_12	Str8_12	14595	4925	5.31004	8.09866	0	16
Str8_12_ACCATTTGTAATTAGG-1	Str8_12	Str8_12	2579	1399	5.85498	17.9527	0	0
Str8_12_ACCATTTGTAGATGTA-1	Str8_12	Str8_12	5631	2523	6.57077	10.2824	0	2
Str8_12_ACCATTTGTCATGCAT-1	Str8_12	Str8_12	2016	1291	5.00992	11.2103	0	0
Str8_12_ACCATTTGTCCGAAAG-1	Str8_12	Str8_12	4346	2274	4.78601	4.87805	0	10
Str8_12_ACCATTTGTCTCAAGT-1	Str8_12	Str8_12	6074	2578	1.86039	13.8294	0	3
Str8_12_ACCATTTGTGTTATCG-1	Str8_12	Str8_12	1856	1121	7.59698	2.8556	0	14
Str8_12_ACCATTTTCCAATGCA-1	Str8_12	Str8_12	1598	381	3.81727	27.9725	0	4
Str8_12_ACCATTTTCCTACCAC-1	Str8_12	Str8_12	2153	1033	6.36321	9.28936	0	0
Str8_12_ACCATTTTCCTCACGT-1	Str8_12	Str8_12	714	470	7.0028	2.38095	0	6
Str8_12_ACCCAAAAGAGCAGAA-1	Str8_12	Str8_12	509	390	6.28684	12.3772	0	0
Str8_12_ACCCAAACAACAAGTA-1	Str8_12	Str8_12	7717	3115	4.26331	12.453	0	2
Str8_12_ACCCAAACAGGTCAAG-1	Str8_12	Str8_12	7498	2497	5.09469	24.7533	0	2
Str8_12_ACCCAAACATCCTCAC-1	Str8_12	Str8_12	1330	845	5.03759	10.0752	0	0
Str8_12_ACCCAAACATTCATCT-1	Str8_12	Str8_12	22153	4859	2.248	26.0732	0	5
Str8_12_ACCCAAAGTAGAGCTG-1	Str8_12	Str8_12	3185	1412	7.40973	19.529	0	0
Str8_12_ACCCAAAGTGAATGTA-1	Str8_12	Str8_12	1147	574	5.49259	4.09765	0	6
Str8_12_ACCCAAAGTGTTCCAA-1	Str8_12	Str8_12	7047	2139	5.0518	27.0328	0	5
Str8_12_ACCCAAAGTTCGGCGT-1	Str8_12	Str8_12	2055	1214	9.53771	11.1922	0	1
Str8_12_ACCCAAATCCGCAAAT-1	Str8_12	Str8_12	4533	1923	1.03684	26.0093	0	19
Str8_12_ACCCAAATCTCACGAA-1	Str8_12	Str8_12	4813	2181	5.48514	9.95221	0	7
Str8_12_ACCCAAATCTGATTCT-1	Str8_12	Str8_12	5139	2533	1.77077	8.13388	0	14
Str8_12_ACCCTCAAGAAAGCGA-1	Str8_12	Str8_12	5358	2698	0.485256	13.8671	0	16
Str8_12_ACCCTCAAGCCTCTGG-1	Str8_12	Str8_12	1173	751	5.88235	14.237	0	0
Str8_12_ACCCTCAAGTGACACG-1	Str8_12	Str8_12	8982	3624	2.90581	8.1385	0	1
Str8_12_ACCCTCACAACCCTCT-1	Str8_12	Str8_12	788	523	8.37563	9.77157	0	0
Str8_12_ACCCTCACAACTTGCA-1	Str8_12	Str8_12	12518	4529	1.34207	12.8215	0.0079885	3
Str8_12_ACCCTCACAATTGGTC-1	Str8_12	Str8_12	6392	2820	2.4562	9.04255	0	19
Str8_12_ACCCTCACACAAATAG-1	Str8_12	Str8_12	5088	2498	3.08569	7.05582	0	12
Str8_12_ACCCTCACAGAAACCG-1	Str8_12	Str8_12	8943	3678	1.43129	7.10053	0	22
Str8_12_ACCCTCACAGTATGAA-1	Str8_12	Str8_12	2856	1526	1.05042	10.3291	0	3
Str8_12_ACCCTCAGTAGCGCTC-1	Str8_12	Str8_12	540	361	7.40741	3.7037	0	6
Str8_12_ACCCTCAGTTGAAGTA-1	Str8_12	Str8_12	2665	1464	1.9137	16.0976	0	5
Str8_12_ACCCTCAGTTGCATAC-1	Str8_12	Str8_12	855	609	7.95322	12.3977	0	0
Str8_12_ACCCTCAGTTTACCTT-1	Str8_12	Str8_12	2694	1535	8.68597	8.57461	0	7
Str8_12_ACCCTCATCAAGAAAC-1	Str8_12	Str8_12	12164	3965	2.42519	17.412	0	5
Str8_12_ACCCTCATCACTTTGT-1	Str8_12	Str8_12	2067	1021	8.12772	19.9806	0	21
Str8_12_ACCCTCATCCAAACCA-1	Str8_12	Str8_12	2231	1279	6.99238	11.1609	0	15
Str8_12_ACCCTCATCCACCTGT-1	Str8_12	Str8_12	8475	3474	2.74926	7.50442	0	1
Str8_12_ACCCTCATCGCCGAAC-1	Str8_12	Str8_12	605	401	6.1157	9.75207	0	0
Str8_12_ACCCTTGAGGATTACA-1	Str8_12	Str8_12	6643	3024	5.52461	6.62351	0	7
Str8_12_ACCCTTGAGGGAGATA-1	Str8_12	Str8_12	990	629	4.0404	8.48485	0	0
Str8_12_ACCCTTGCAACGATCT-1	Str8_12	Str8_12	764	558	5.2356	10.8639	0	0
Str8_12_ACCCTTGCAAGCGAGT-1	Str8_12	Str8_12	616	342	6.65584	3.08442	0	6
Str8_12_ACCCTTGCACACACGC-1	Str8_12	Str8_12	9730	3129	8.64337	20.185	0	20
Str8_12_ACCCTTGCACTGGACC-1	Str8_12	Str8_12	756	534	4.62963	10.9788	0	0
Str8_12_ACCCTTGCAGGTGGAT-1	Str8_12	Str8_12	4094	2087	1.58769	13.2633	0	15
Str8_12_ACCCTTGGTAACCCTA-1	Str8_12	Str8_12	1273	912	5.49882	6.9128	0	0
Str8_12_ACCCTTGGTACGTACT-1	Str8_12	Str8_12	527	435	4.55408	13.2827	0	0
Str8_12_ACCCTTGGTGAATGTA-1	Str8_12	Str8_12	5149	2248	6.83628	14.5077	0	19
Str8_12_ACCCTTGGTTGCAAGG-1	Str8_12	Str8_12	3523	1964	2.6398	9.87794	0	9
Str8_12_ACCCTTGTCAAGAGTA-1	Str8_12	Str8_12	10564	3627	3.04809	8.91708	0	1
Str8_12_ACCCTTGTCCGGCAGT-1	Str8_12	Str8_12	6083	2483	4.66875	13.8419	0	2
Str8_12_ACCCTTGTCTGTGCAA-1	Str8_12	Str8_12	2196	1251	7.9235	2.73224	0	7
Str8_12_ACCCTTGTCTTTCTAG-1	Str8_12	Str8_12	1442	862	7.62829	2.0111	0	6
Str8_12_ACCGTTCAGAAGAGCA-1	Str8_12	Str8_12	1053	762	7.21747	11.7759	0	0
Str8_12_ACCGTTCAGCACCGAA-1	Str8_12	Str8_12	4870	2351	2.6694	9.65092	0	9
Str8_12_ACCGTTCAGGTCATCT-1	Str8_12	Str8_12	6459	2593	6.71931	10.2183	0	8
Str8_12_ACCGTTCCAATGCAGG-1	Str8_12	Str8_12	4600	2086	1.69565	15.8478	0	13
Str8_12_ACCGTTCCACGCGCAT-1	Str8_12	Str8_12	577	438	2.42634	4.15945	0	6
Str8_12_ACCGTTCCAGCTTTCC-1	Str8_12	Str8_12	3358	1722	2.44193	7.56403	0	16
Str8_12_ACCGTTCCATGTCGTA-1	Str8_12	Str8_12	5987	2532	2.63905	18.0224	0	8
Str8_12_ACCGTTCCATTGTAGC-1	Str8_12	Str8_12	4000	1729	8.5	21.075	0.025	2
Str8_12_ACCGTTCGTCTTGTCC-1	Str8_12	Str8_12	699	437	5.15021	3.57654	0	6
Str8_12_ACCGTTCGTTAGCGGA-1	Str8_12	Str8_12	661	470	6.05144	19.8185	0	0
Str8_12_ACCGTTCTCAAAGGAT-1	Str8_12	Str8_12	2413	1254	6.58931	19.0634	0	17
Str8_12_ACCGTTCTCACACCCT-1	Str8_12	Str8_12	4780	2066	7.05021	18.0335	0	2
Str8_12_ACCGTTCTCAGTCCGG-1	Str8_12	Str8_12	4859	1652	8.19099	36.3655	0	20
Str8_12_ACCGTTCTCATCCTGC-1	Str8_12	Str8_12	4081	2022	0.833129	9.92404	0	3
Str8_12_ACCGTTCTCCTGGCTT-1	Str8_12	Str8_12	3638	1701	3.07861	9.53821	0	0
Str8_12_ACCGTTCTCTGAGAGG-1	Str8_12	Str8_12	12313	3909	7.20377	11.4351	0	18
Str8_12_ACCGTTCTCTGCGGAC-1	Str8_12	Str8_12	1398	731	1.64521	27.7539	0	4
Str8_12_ACCTACCAGCAGTACG-1	Str8_12	Str8_12	1745	900	8.30946	24.4699	0	16
Str8_12_ACCTACCAGGCTGGAT-1	Str8_12	Str8_12	4099	2158	2.70798	10.5148	0	3
Str8_12_ACCTACCCACATCATG-1	Str8_12	Str8_12	911	589	7.68386	15.4775	0	0
Str8_12_ACCTACCCACGTAGAG-1	Str8_12	Str8_12	619	436	8.8853	17.9321	0	0
Str8_12_ACCTACCGTACGATGG-1	Str8_12	Str8_12	21024	5435	4.4473	17.2137	0	24
Str8_12_ACCTACCGTAGAATAC-1	Str8_12	Str8_12	553	438	5.78662	5.60579	0	0
Str8_12_ACCTACCGTCACTAGT-1	Str8_12	Str8_12	8872	3472	3.60685	11.1812	0	2
Str8_12_ACCTACCGTCATCAGT-1	Str8_12	Str8_12	7482	3006	4.39722	10.2379	0.0133654	15
Str8_12_ACCTACCGTGGTCTGC-1	Str8_12	Str8_12	566	418	6.36042	14.841	0	0
Str8_12_ACCTACCGTGTCCGTG-1	Str8_12	Str8_12	3077	1623	2.69743	9.29477	0	9
Str8_12_ACCTACCGTTGGCTAT-1	Str8_12	Str8_12	7280	2586	0.714286	23.022	0	5
Str8_12_ACCTACCTCACAAGAA-1	Str8_12	Str8_12	5509	2404	0.726085	14.3039	0	5
Str8_12_ACCTACCTCGAATCCA-1	Str8_12	Str8_12	21188	5710	4.09666	7.46177	0	14
Str8_12_ACCTACCTCTAGATCG-1	Str8_12	Str8_12	1467	941	6.8848	12.8834	0	0
Str8_12_ACCTACCTCTCATTTG-1	Str8_12	Str8_12	506	394	5.92885	9.09091	0	0
Str8_12_ACCTACCTCTGATGGT-1	Str8_12	Str8_12	1234	888	5.02431	7.86062	0	0
Str8_12_ACCTACCTCTTTCTAG-1	Str8_12	Str8_12	4551	2368	2.81257	7.60272	0	12
Str8_12_ACCTGAAAGACCAACG-1	Str8_12	Str8_12	12247	3776	1.42892	21.246	0	5
Str8_12_ACCTGAAAGCTGGTGA-1	Str8_12	Str8_12	3334	1429	4.55909	26.1548	0	11
Str8_12_ACCTGAAAGGTCGTGA-1	Str8_12	Str8_12	2892	1567	2.93914	11.6528	0	12
Str8_12_ACCTGAACAAAGAGTT-1	Str8_12	Str8_12	4334	2362	2.00738	8.8371	0	10
Str8_12_ACCTGAACAGTCGCAC-1	Str8_12	Str8_12	1356	915	5.75221	10.9145	0.0737463	0
Str8_12_ACCTGAACATGAGTAA-1	Str8_12	Str8_12	5220	2622	2.39464	9.42529	0	9
Str8_12_ACCTGAAGTACGCTAT-1	Str8_12	Str8_12	4645	1790	6.91066	24.0904	0	7
Str8_12_ACCTGAAGTATGAAGT-1	Str8_12	Str8_12	11897	4289	6.34614	7.69942	0	1
Str8_12_ACCTGAAGTCTGTCAA-1	Str8_12	Str8_12	10332	3760	4.99419	8.45916	0	1
Str8_12_ACCTGAAGTGACCGTC-1	Str8_12	Str8_12	771	551	9.07912	13.0999	0	0
Str8_12_ACCTGAAGTTGGCCGT-1	Str8_12	Str8_12	4309	2154	5.36087	9.9327	0	12
Str8_12_ACCTGAAGTTTCGGCG-1	Str8_12	Str8_12	1178	730	1.78268	21.7317	0	0
Str8_12_ACCTGAATCGTTGTAG-1	Str8_12	Str8_12	10850	4086	2.20276	8.77419	0	13
Str8_12_ACCTGAATCTAGTACG-1	Str8_12	Str8_12	7237	2845	2.72212	12.1183	0	2
Str8_12_ACCTGAATCTCATTTG-1	Str8_12	Str8_12	645	482	9.14729	15.5039	0	4
Str8_12_ACCTGTCAGCACCCAC-1	Str8_12	Str8_12	17216	5011	6.13383	9.89196	0	17
Str8_12_ACCTGTCAGCTGGCCT-1	Str8_12	Str8_12	1875	1151	3.25333	10.0267	0	0
Str8_12_ACCTGTCAGGAAGTAG-1	Str8_12	Str8_12	6948	3195	1.59758	7.67127	0	1
Str8_12_ACCTGTCAGGACAGCT-1	Str8_12	Str8_12	7024	2641	2.97551	15.5467	0	5
Str8_12_ACCTGTCAGTTGCCCG-1	Str8_12	Str8_12	6927	3057	2.19431	10.0621	0	15
Str8_12_ACCTGTCCAAGAGGCT-1	Str8_12	Str8_12	7204	2519	5.98279	20.1971	0	2
Str8_12_ACCTGTCCAGGACTAG-1	Str8_12	Str8_12	5470	2210	6.48995	21.8099	0	20
Str8_12_ACCTGTCCATAAGATG-1	Str8_12	Str8_12	972	726	4.52675	10.0823	0	12
Str8_12_ACCTGTCCATCCTAAG-1	Str8_12	Str8_12	852	634	4.69484	7.86385	0	0
Str8_12_ACCTGTCGTCGGCCTA-1	Str8_12	Str8_12	14380	4684	0.264256	11.0779	0	18
Str8_12_ACCTGTCGTGTCTCCT-1	Str8_12	Str8_12	8499	3605	2.17673	10.2836	0	3
Str8_12_ACCTGTCGTTCGGTCG-1	Str8_12	Str8_12	5511	2645	3.39321	9.65342	0	13
Str8_12_ACCTGTCTCACTTGTT-1	Str8_12	Str8_12	1465	1011	5.93857	7.16724	0	0
Str8_12_ACGATCAAGGATGCGT-1	Str8_12	Str8_12	9438	3087	8.31744	16.6031	0	8
Str8_12_ACGATCAAGGCGATAC-1	Str8_12	Str8_12	895	554	3.68715	1.22905	0	6
Str8_12_ACGATCACAAACGGCA-1	Str8_12	Str8_12	3999	1702	6.42661	22.7557	0.0250063	4
Str8_12_ACGATCACACTCCCTA-1	Str8_12	Str8_12	4730	1897	7.08245	19.0275	0	17
Str8_12_ACGATCACAGATTCGT-1	Str8_12	Str8_12	917	677	8.7241	8.39695	0	0
Str8_12_ACGATCAGTTGCCAAT-1	Str8_12	Str8_12	6267	2489	3.3828	15.446	0	2
Str8_12_ACGATCATCACGGGAA-1	Str8_12	Str8_12	3640	1579	2.8022	23.9286	0	11
Str8_12_ACGATCATCCGACGGT-1	Str8_12	Str8_12	2169	1355	6.77732	11.3877	0	23
Str8_12_ACGATCATCGGCATCG-1	Str8_12	Str8_12	2317	1414	3.32326	11.2646	0	12
Str8_12_ACGATCATCGTCAGAT-1	Str8_12	Str8_12	7964	3017	8.21195	13.787	0	19
Str8_12_ACGATGTAGAGCCGTA-1	Str8_12	Str8_12	9446	3578	4.39339	10.8935	0	4
Str8_12_ACGATGTAGAGCTGCA-1	Str8_12	Str8_12	596	431	8.05369	14.2617	0.167785	0
Str8_12_ACGATGTAGGGAGAAT-1	Str8_12	Str8_12	6199	2588	7.08179	10.7759	0	8
Str8_12_ACGATGTCAACCGTAT-1	Str8_12	Str8_12	637	460	7.53532	17.1115	0	4
Str8_12_ACGATGTCAGGTGGAT-1	Str8_12	Str8_12	17234	5036	6.88755	11.5876	0	16
Str8_12_ACGATGTGTACACGCC-1	Str8_12	Str8_12	19744	5747	3.82901	7.2731	0	15
Str8_12_ACGATGTGTTCGATTG-1	Str8_12	Str8_12	5974	2366	6.91329	18.7312	0	2
Str8_12_ACGATGTTCATTGTGG-1	Str8_12	Str8_12	2635	632	4.17457	51.1195	0	4
Str8_12_ACGATGTTCCACGTGG-1	Str8_12	Str8_12	1349	782	5.48554	19.0511	0	0
Str8_12_ACGATGTTCCATTGGA-1	Str8_12	Str8_12	1580	946	5.88608	10.3797	0	3
Str8_12_ACGATGTTCTATTCGT-1	Str8_12	Str8_12	6709	3131	4.21821	10.076	0	10
Str8_12_ACGATGTTCTGTTCAT-1	Str8_12	Str8_12	821	560	3.77588	3.41048	0	6
Str8_12_ACGCACGAGAAGGATG-1	Str8_12	Str8_12	10992	3973	5.23108	13.9374	0	20
Str8_12_ACGCACGAGCTCCGAC-1	Str8_12	Str8_12	14382	4778	1.82867	9.47712	0	1
Str8_12_ACGCACGAGGCGTCCT-1	Str8_12	Str8_12	543	444	4.78821	11.7864	0	0
Str8_12_ACGCACGAGGTATAGT-1	Str8_12	Str8_12	938	665	7.24947	13.7527	0	0
Str8_12_ACGCACGAGTGGTCAG-1	Str8_12	Str8_12	3533	1871	5.23634	8.01019	0	10
Str8_12_ACGCACGCAGCAGTTT-1	Str8_12	Str8_12	20405	5086	4.38618	10.8111	0	18
Str8_12_ACGCACGCAGTTCACA-1	Str8_12	Str8_12	7996	2626	8.12906	20.7479	0	2
Str8_12_ACGCACGCATGTGGTT-1	Str8_12	Str8_12	12103	4445	4.95745	6.22986	0	22
Str8_12_ACGCACGGTACATACC-1	Str8_12	Str8_12	13803	4527	2.81823	9.04876	0	13
Str8_12_ACGCACGGTCGCTCGA-1	Str8_12	Str8_12	5408	2652	3.18047	6.56435	0	13
Str8_12_ACGCACGGTTCGGCGT-1	Str8_12	Str8_12	15069	4923	2.06384	10.3325	0	13
Str8_12_ACGCACGGTTTACACG-1	Str8_12	Str8_12	12985	4838	4.14324	6.07624	0.00770119	22
Str8_12_ACGCACGTCCGACATA-1	Str8_12	Str8_12	2317	1359	1.85585	10.2287	0	3
Str8_12_ACGCACGTCGGACAAG-1	Str8_12	Str8_12	7014	2460	3.6641	25.4063	0	19
Str8_12_ACGGAAGAGGTCCCTG-1	Str8_12	Str8_12	2582	1184	1.58792	30.2866	0	5
Str8_12_ACGGAAGAGTAATACG-1	Str8_12	Str8_12	14724	4280	4.99864	14.3643	0	17
Str8_12_ACGGAAGGTAACAGGC-1	Str8_12	Str8_12	6007	2791	4.21175	6.07624	0	1
Str8_12_ACGGAAGGTAAGCGGT-1	Str8_12	Str8_12	3860	2057	5.07772	8.05699	0	21
Str8_12_ACGGAAGGTACCTGTA-1	Str8_12	Str8_12	8303	3161	4.76936	12.3088	0	18
Str8_12_ACGGAAGGTATCAGGG-1	Str8_12	Str8_12	20105	4568	6.89878	23.3474	0	18
Str8_12_ACGGAAGGTGCAATAA-1	Str8_12	Str8_12	5789	2297	8.15339	16.7559	0	20
Str8_12_ACGGAAGTCTAAACGC-1	Str8_12	Str8_12	1782	1085	2.63749	8.47363	0	7
Str8_12_ACGGAAGTCTGTCCGT-1	Str8_12	Str8_12	19615	5208	3.95106	8.72801	0	15
Str8_12_ACGGGTCAGACGGATC-1	Str8_12	Str8_12	551	439	5.98911	11.7967	0	0
Str8_12_ACGGGTCAGCAAGTCG-1	Str8_12	Str8_12	5742	2364	4.58029	9.59596	0	1
Str8_12_ACGGGTCAGCCAGACA-1	Str8_12	Str8_12	4289	2035	3.87037	10.1889	0	7
Str8_12_ACGGGTCAGCGGTAAC-1	Str8_12	Str8_12	1004	754	7.07171	12.8486	0	23
Str8_12_ACGGGTCAGCTCTGTA-1	Str8_12	Str8_12	5297	2483	3.85124	8.96734	0	14
Str8_12_ACGGGTCAGGAGAGTA-1	Str8_12	Str8_12	5572	2458	4.23546	11.163	0	1
Str8_12_ACGGGTCAGGTCCCTG-1	Str8_12	Str8_12	3135	1485	7.7512	22.1372	0	19
Str8_12_ACGGGTCCACAAATGA-1	Str8_12	Str8_12	1001	707	9.29071	9.59041	0	0
Str8_12_ACGGGTCCACACAGAG-1	Str8_12	Str8_12	10842	3809	7.76609	17.423	0	20
Str8_12_ACGGGTCCAGTCCGTG-1	Str8_12	Str8_12	21574	5691	7.38852	13.2474	0	17
Str8_12_ACGGGTCCATCTCATT-1	Str8_12	Str8_12	7002	3114	4.7415	9.98286	0	1
Str8_12_ACGGGTCCATGATGCT-1	Str8_12	Str8_12	22395	5441	6.63987	13.0476	0	18
Str8_12_ACGGGTCGTGTCCAAT-1	Str8_12	Str8_12	4636	2245	3.49439	16.6091	0	14
Str8_12_ACGGGTCGTTAAGCAA-1	Str8_12	Str8_12	10416	3609	2.29455	18.9324	0	19
Str8_12_ACGGGTCTCAAACGAA-1	Str8_12	Str8_12	10473	3804	3.41831	14.6185	0	16
Str8_12_ACGGGTCTCCAGCACG-1	Str8_12	Str8_12	8842	2786	4.36553	25.7521	0	5
Str8_12_ACGGGTCTCCGCAGTG-1	Str8_12	Str8_12	1178	829	3.98981	15.8744	0	23
Str8_12_ACGGGTCTCGTTTACT-1	Str8_12	Str8_12	7858	3109	1.10715	17.1672	0.0127259	21
Str8_12_ACGGGTCTCTCATTGT-1	Str8_12	Str8_12	8629	2966	6.52451	10.9051	0	8
Str8_12_ACGGTCGAGGCAGTCA-1	Str8_12	Str8_12	1695	856	4.36578	22.2419	0	11
Str8_12_ACGGTCGAGGGAGGAC-1	Str8_12	Str8_12	2993	1584	2.43902	10.0568	0	10
Str8_12_ACGGTCGCAATGTCTG-1	Str8_12	Str8_12	18005	4798	4.79311	16.3843	0	18
Str8_12_ACGGTCGCAGCTAACT-1	Str8_12	Str8_12	3729	2091	2.14535	9.73451	0	9
Str8_12_ACGGTCGCATCTTTCA-1	Str8_12	Str8_12	6057	2811	0.709922	10.005	0	21
Str8_12_ACGGTCGGTTTAGAGA-1	Str8_12	Str8_12	16551	4236	0.525648	29.4	0	3
Str8_12_ACGGTCGTCAACGTGT-1	Str8_12	Str8_12	5350	2097	4.76636	16.9159	0	1
Str8_12_ACGGTCGTCAAGTGGG-1	Str8_12	Str8_12	6581	2798	3.72284	14.162	0	19
Str8_12_ACGGTCGTCACTGGGC-1	Str8_12	Str8_12	2149	1254	6.93346	10.6096	0	9
Str8_12_ACGGTCGTCAGCATTG-1	Str8_12	Str8_12	4347	1719	5.08397	23.6255	0	2
Str8_12_ACGGTCGTCAGTCCGG-1	Str8_12	Str8_12	3508	2029	6.10034	4.30445	0	7
Str8_12_ACGGTCGTCCTGGGAC-1	Str8_12	Str8_12	2445	1344	6.42127	15.6646	0	4
Str8_12_ACGGTCGTCGTTAGTG-1	Str8_12	Str8_12	17209	4951	3.2483	8.2515	0	22
Str8_12_ACGGTCGTCTCCCTAG-1	Str8_12	Str8_12	1092	591	2.28938	31.9597	0	0
Str8_12_ACGGTTAAGAGTGAAG-1	Str8_12	Str8_12	12924	4754	1.94986	6.3061	0	21
Str8_12_ACGGTTAAGCATGCGA-1	Str8_12	Str8_12	822	441	4.50122	3.64964	0	6
Str8_12_ACGGTTAAGTGCACAG-1	Str8_12	Str8_12	1652	886	7.14286	12.7119	0	3
Str8_12_ACGGTTACAAGGTCGA-1	Str8_12	Str8_12	619	391	8.07754	3.71567	0	6
Str8_12_ACGGTTACAGCACCCA-1	Str8_12	Str8_12	13417	4811	0.417381	12.5736	0	16
Str8_12_ACGGTTACAGGGTCTC-1	Str8_12	Str8_12	875	664	7.88571	11.2	0	0
Str8_12_ACGGTTAGTAACATGA-1	Str8_12	Str8_12	1852	1056	6.2095	12.473	0	3
Str8_12_ACGGTTAGTAATGCGG-1	Str8_12	Str8_12	7829	3336	2.66956	5.69677	0	1
Str8_12_ACGGTTAGTTTCCCAC-1	Str8_12	Str8_12	554	442	7.58123	10.6498	0	0
Str8_12_ACGGTTATCAACCTTT-1	Str8_12	Str8_12	10957	4173	3.23994	7.09136	0	22
Str8_12_ACGGTTATCTGTAAGC-1	Str8_12	Str8_12	11276	3916	4.67364	7.36077	0.0177368	22
Str8_12_ACGGTTATCTTCGGAA-1	Str8_12	Str8_12	4886	1955	4.85059	24.1711	0	11
Str8_12_ACGTAACAGACTTCAC-1	Str8_12	Str8_12	958	578	4.90605	10.1253	0	0
Str8_12_ACGTAACAGGCATTTC-1	Str8_12	Str8_12	1009	674	7.23489	7.4331	0	0
Str8_12_ACGTAACAGTCAGAGC-1	Str8_12	Str8_12	1020	674	5.09804	2.35294	0	6
Str8_12_ACGTAACCAACGATCT-1	Str8_12	Str8_12	3043	1778	5.15938	9.00427	0	15
Str8_12_ACGTAACCACATTCGA-1	Str8_12	Str8_12	4630	2134	1.77106	17.905	0	3
Str8_12_ACGTAACCAGACCCGT-1	Str8_12	Str8_12	1254	675	7.17703	6.2201	0	6
Str8_12_ACGTAACCAGCTACTA-1	Str8_12	Str8_12	985	761	2.33503	8.83249	0	0
Str8_12_ACGTAACCATATACCG-1	Str8_12	Str8_12	5473	2558	6.9249	8.29527	0	7
Str8_12_ACGTAACTCACTTCTA-1	Str8_12	Str8_12	9572	3660	9.67405	6.19515	0	1
Str8_12_ACGTAACTCCTTACCG-1	Str8_12	Str8_12	15623	5350	4.76861	6.72726	0.00640082	14
Str8_12_ACGTAACTCTATGTGG-1	Str8_12	Str8_12	7319	2995	5.21929	8.63506	0	1
Str8_12_ACGTAACTCTCGGTCT-1	Str8_12	Str8_12	2000	994	5.65	21	0	17
Str8_12_ACGTAACTCTGTGCAA-1	Str8_12	Str8_12	9777	4005	2.23995	6.75054	0.0102281	13
Str8_12_ACGTACAAGGCCTTGC-1	Str8_12	Str8_12	7363	3125	5.3375	8.17602	0.0135814	1
Str8_12_ACGTACAAGTAACGAT-1	Str8_12	Str8_12	3326	1760	4.47986	10.9741	0	9
Str8_12_ACGTACAAGTACAACA-1	Str8_12	Str8_12	2595	1575	5.54913	8.67052	0	9
Str8_12_ACGTACACACACCTTC-1	Str8_12	Str8_12	9325	3514	3.15282	11.8606	0	15
Str8_12_ACGTACACAGCGTACC-1	Str8_12	Str8_12	9401	3778	4.61653	8.28635	0.0106372	21
Str8_12_ACGTACACAGTATGAA-1	Str8_12	Str8_12	2755	1341	6.75136	17.0599	0	7
Str8_12_ACGTACACATGGAGAC-1	Str8_12	Str8_12	600	466	6.16667	8.16667	0	0
Str8_12_ACGTACAGTATTTCCT-1	Str8_12	Str8_12	9378	3411	6.07806	9.5756	0	8
Str8_12_ACGTACAGTCCGGCAT-1	Str8_12	Str8_12	2790	1526	3.15412	9.96416	0	1
Str8_12_ACGTACAGTCGCGTCA-1	Str8_12	Str8_12	602	413	8.80399	18.4385	0	17
Str8_12_ACGTACAGTCGTCATA-1	Str8_12	Str8_12	8551	3580	3.23939	9.15682	0	16
Str8_12_ACGTACAGTGCTATTG-1	Str8_12	Str8_12	526	383	5.89354	15.9696	0	17
Str8_12_ACGTACATCAGCAATC-1	Str8_12	Str8_12	4686	2053	5.44174	17.9898	0	7
Str8_12_ACGTACATCCGCCTAT-1	Str8_12	Str8_12	5467	2208	1.11579	13.2797	0	3
Str8_12_ACGTACATCGTAGGAG-1	Str8_12	Str8_12	4103	2192	2.60785	7.38484	0	1
Str8_12_ACGTAGTAGGATACGC-1	Str8_12	Str8_12	6958	3078	3.96666	7.68899	0	15
Str8_12_ACGTAGTCAAGACGAC-1	Str8_12	Str8_12	10364	3820	2.29641	7.77692	0	14
Str8_12_ACGTAGTCAAGTGGTG-1	Str8_12	Str8_12	8279	2392	6.08769	29.75	0.0120788	5
Str8_12_ACGTAGTCACAACGCC-1	Str8_12	Str8_12	910	699	5.93407	7.47253	0	0
Str8_12_ACGTAGTCATGGGAAC-1	Str8_12	Str8_12	18688	5323	2.87885	6.19114	0.00535103	1
Str8_12_ACGTAGTCATTGGCAT-1	Str8_12	Str8_12	12434	3708	3.9006	11.9913	0	19
Str8_12_ACGTAGTGTAACTGCT-1	Str8_12	Str8_12	1035	614	1.35266	29.5652	0	4
Str8_12_ACGTAGTGTCGGAACA-1	Str8_12	Str8_12	865	631	7.86127	9.71098	0	0
Str8_12_ACGTAGTGTGATTGGG-1	Str8_12	Str8_12	7739	3301	3.43714	10.2856	0	21
Str8_12_ACGTAGTGTGCGGTAA-1	Str8_12	Str8_12	5199	2752	2.30814	6.30891	0	1
Str8_12_ACGTAGTTCACCCATC-1	Str8_12	Str8_12	4762	2319	1.04998	13.6287	0	1
Str8_12_ACGTAGTTCGCTAATG-1	Str8_12	Str8_12	8350	3195	5.26946	9.35329	0	2
Str8_12_ACGTCCTAGAGCCGAT-1	Str8_12	Str8_12	4155	1848	1.94946	15.716	0	3
Str8_12_ACGTCCTAGATGAAGG-1	Str8_12	Str8_12	4241	1954	2.68805	13.228	0	8
Str8_12_ACGTCCTAGATGACAT-1	Str8_12	Str8_12	901	675	4.88346	8.87902	0	0
Str8_12_ACGTCCTCACTGTTCC-1	Str8_12	Str8_12	1327	909	5.27506	12.6601	0	0
Str8_12_ACGTCCTCAGCAGGAT-1	Str8_12	Str8_12	840	626	5.2381	9.04762	0	0
Str8_12_ACGTCCTCAGCTGAGA-1	Str8_12	Str8_12	12633	3968	4.37742	14.4225	0	17
Str8_12_ACGTCCTCAGTCCCGA-1	Str8_12	Str8_12	22461	5247	4.3186	13.3565	0	18
Str8_12_ACGTCCTGTCACAATC-1	Str8_12	Str8_12	2371	1336	3.79587	9.57402	0	11
Str8_12_ACGTCCTGTGCCGAAA-1	Str8_12	Str8_12	4192	2113	3.72137	14.4561	0	16
Str8_12_ACGTCCTGTTGCCAAT-1	Str8_12	Str8_12	20135	4673	9.01415	18.1624	0	18
Str8_12_ACGTCCTTCAACGCTA-1	Str8_12	Str8_12	7373	2754	6.26611	13.6173	0	19
Str8_12_ACGTCCTTCAAGGCTT-1	Str8_12	Str8_12	582	368	6.01375	5.6701	0	4
Str8_12_ACGTCCTTCATCAGTG-1	Str8_12	Str8_12	5846	2720	2.42901	8.9805	0	10
Str8_12_ACGTCCTTCATCGACA-1	Str8_12	Str8_12	6995	3191	5.38956	6.07577	0	1
Str8_12_ACGTCCTTCATTACGG-1	Str8_12	Str8_12	2005	847	2.14464	39.1022	0	4
Str8_12_ACGTCCTTCGCAAGAG-1	Str8_12	Str8_12	6124	2657	2.80862	10.0261	0	10
Str8_12_ACGTTCCAGATCGGTG-1	Str8_12	Str8_12	4147	1991	3.97878	10.5136	0	7
Str8_12_ACGTTCCAGTGCTCGC-1	Str8_12	Str8_12	662	467	5.13595	21.6012	0	0
Str8_12_ACGTTCCAGTGTACAA-1	Str8_12	Str8_12	6184	2496	6.75938	13.5026	0	17
Str8_12_ACGTTCCCAAAGGGTC-1	Str8_12	Str8_12	2027	1252	4.14406	15.1949	0	0
Str8_12_ACGTTCCCATACAGAA-1	Str8_12	Str8_12	1279	833	8.20954	10.3987	0	16
Str8_12_ACGTTCCCATTAAAGG-1	Str8_12	Str8_12	942	628	4.77707	20.1699	0	0
Str8_12_ACGTTCCGTACGACTT-1	Str8_12	Str8_12	4028	1966	3.1281	8.06852	0	1
Str8_12_ACGTTCCGTACTAACC-1	Str8_12	Str8_12	1182	743	7.61421	14.6362	0	0
Str8_12_ACGTTCCGTCTAGTGT-1	Str8_12	Str8_12	2912	1712	2.43819	7.96703	0	10
Str8_12_ACGTTCCGTGTAAACA-1	Str8_12	Str8_12	6500	2932	3.6	8.95385	0	1
Str8_12_ACGTTCCGTTAGAGTA-1	Str8_12	Str8_12	9543	2988	2.35775	17.8665	0	16
Str8_12_ACGTTCCGTTTGGAAA-1	Str8_12	Str8_12	2528	1252	4.03481	21.9146	0	11
Str8_12_ACGTTCCTCACCATGA-1	Str8_12	Str8_12	2972	1690	5.61911	11.6083	0	9
Str8_12_ACGTTCCTCGGTAGAG-1	Str8_12	Str8_12	6887	2150	0.450123	23.7113	0	5
Str8_12_ACGTTCCTCGTCTAAG-1	Str8_12	Str8_12	1812	988	3.97351	23.2892	0	0
Str8_12_ACTACGAAGCCTGCCA-1	Str8_12	Str8_12	10473	3558	7.90604	17.0916	0	8
Str8_12_ACTACGAAGCTCACTA-1	Str8_12	Str8_12	9624	3465	9.41397	9.42436	0	1
Str8_12_ACTACGAAGGAAAGTG-1	Str8_12	Str8_12	5249	2217	6.93465	16.4222	0	8
Str8_12_ACTACGAAGTCATGGG-1	Str8_12	Str8_12	1112	683	8.99281	2.33813	0	6
Str8_12_ACTACGACAATCGCCG-1	Str8_12	Str8_12	12686	4481	3.05849	7.59105	0	13
Str8_12_ACTACGACAATTCTCT-1	Str8_12	Str8_12	5150	2576	1.12621	7.32039	0	3
Str8_12_ACTACGACACGGTGTC-1	Str8_12	Str8_12	12080	4000	4.42053	6.8957	0	1
Str8_12_ACTACGACAGCGGTCT-1	Str8_12	Str8_12	6347	2447	6.64881	21.2699	0	2
Str8_12_ACTACGAGTAGCGAGT-1	Str8_12	Str8_12	1064	434	3.57143	2.72556	0	6
Str8_12_ACTACGAGTGATGGCA-1	Str8_12	Str8_12	5593	2224	8.5464	15.4836	0	17
Str8_12_ACTACGATCATGTCTT-1	Str8_12	Str8_12	525	370	9.90476	12.1905	0	4
Str8_12_ACTACGATCCGTGGGT-1	Str8_12	Str8_12	6817	2819	2.77248	9.54966	0	12
Str8_12_ACTACGATCCTTCAGC-1	Str8_12	Str8_12	1302	825	7.37327	14.9002	0	0
Str8_12_ACTACGATCGCCCAGA-1	Str8_12	Str8_12	579	475	6.73575	9.84456	0	0
Str8_12_ACTATCTAGCAGGTCA-1	Str8_12	Str8_12	8548	3365	3.98924	16.7291	0	20
Str8_12_ACTATCTAGCGTGAAC-1	Str8_12	Str8_12	4985	2338	3.10933	8.5657	0	12
Str8_12_ACTATCTAGCGTGCTC-1	Str8_12	Str8_12	16246	4836	3.9579	8.3282	0	7
Str8_12_ACTATCTAGGTAGACC-1	Str8_12	Str8_12	631	482	5.22979	15.2139	0	0
Str8_12_ACTATCTAGTATCTGC-1	Str8_12	Str8_12	7440	2679	6.39785	13.9247	0	21
Str8_12_ACTATCTCAAACCACT-1	Str8_12	Str8_12	1483	957	6.06878	12.6096	0	4
Str8_12_ACTATCTCAAATTGCC-1	Str8_12	Str8_12	2175	1362	3.49425	7.17241	0	0
Str8_12_ACTATCTCACAGTCCG-1	Str8_12	Str8_12	8965	3607	4.02677	7.89738	0	14
Str8_12_ACTATCTCAGCCTTCT-1	Str8_12	Str8_12	7609	2895	5.84834	19.017	0	17
Str8_12_ACTATCTCATGTTCGA-1	Str8_12	Str8_12	1436	992	4.94429	11.1421	0	0
Str8_12_ACTATCTGTATCGCTA-1	Str8_12	Str8_12	6960	2968	3.95115	9.5546	0	9
Str8_12_ACTATCTGTGAACCGA-1	Str8_12	Str8_12	9205	3263	2.81369	12.5801	0	8
Str8_12_ACTATCTGTTGGACCC-1	Str8_12	Str8_12	1293	872	5.25909	9.28074	0	0
Str8_12_ACTATCTTCAAGCCGC-1	Str8_12	Str8_12	634	439	8.35962	16.0883	0	0
Str8_12_ACTATCTTCGTGCAGC-1	Str8_12	Str8_12	15510	4162	4.41006	21.2637	0	19
Str8_12_ACTATCTTCTTCGGAA-1	Str8_12	Str8_12	4672	2215	3.16781	8.8613	0	9
Str8_12_ACTATGGAGGATAATC-1	Str8_12	Str8_12	7780	3226	3.27763	9.28021	0	1
Str8_12_ACTATGGAGGTCTGGA-1	Str8_12	Str8_12	8894	3562	4.35125	8.01664	0	16
Str8_12_ACTATGGAGTGAATAC-1	Str8_12	Str8_12	6144	2786	3.8737	12.5163	0	9
Str8_12_ACTATGGAGTGCTAGG-1	Str8_12	Str8_12	976	685	5.84016	18.3402	0	4
Str8_12_ACTATGGCACCCGTAG-1	Str8_12	Str8_12	4267	1990	7.80408	9.6555	0	14
Str8_12_ACTATGGCAGGAGGAG-1	Str8_12	Str8_12	654	456	9.32722	18.6544	0	17
Str8_12_ACTATGGCATCGATCA-1	Str8_12	Str8_12	564	444	6.73759	7.80142	0	0
Str8_12_ACTATGGCATGAGGGT-1	Str8_12	Str8_12	5461	1844	7.67259	28.6761	0	20
Str8_12_ACTATGGGTATGGAGC-1	Str8_12	Str8_12	637	450	8.94819	15.5416	0	4
Str8_12_ACTATGGGTGTTAAAG-1	Str8_12	Str8_12	7800	2832	5	19.1795	0	19
Str8_12_ACTATGGGTTACGCCG-1	Str8_12	Str8_12	7674	2600	6.3852	21.019	0	2
Str8_12_ACTATGGTCCGGTAAT-1	Str8_12	Str8_12	1509	960	4.90391	15.6395	0	0
Str8_12_ACTATGGTCGGAGTAG-1	Str8_12	Str8_12	2096	1220	6.10687	10.687	0	7
Str8_12_ACTATGGTCTACGCAA-1	Str8_12	Str8_12	4946	2161	7.84472	11.6458	0	7
Str8_12_ACTATGGTCTAGCCAA-1	Str8_12	Str8_12	5956	2788	3.27401	7.79046	0	9
Str8_12_ACTATTCAGACCTCAT-1	Str8_12	Str8_12	6363	2618	3.67751	14.7886	0	2
Str8_12_ACTATTCAGGGCAACT-1	Str8_12	Str8_12	503	387	7.15706	13.9165	0	0
Str8_12_ACTATTCAGTCTAGCT-1	Str8_12	Str8_12	2134	1208	9.98126	11.5745	0	0
Str8_12_ACTATTCAGTTACGTC-1	Str8_12	Str8_12	8326	3356	4.79222	8.92385	0	9
Str8_12_ACTATTCCAACTGAAA-1	Str8_12	Str8_12	10022	3837	3.87148	9.12991	0	15
Str8_12_ACTATTCCACAGTCAT-1	Str8_12	Str8_12	5883	2561	1.93779	11.1678	0.0169981	1
Str8_12_ACTATTCCACCAATTG-1	Str8_12	Str8_12	797	547	8.65747	8.90841	0	0
Str8_12_ACTATTCCACTTCAGA-1	Str8_12	Str8_12	1107	623	3.97471	27.0099	0	4
Str8_12_ACTATTCCAGAGACTG-1	Str8_12	Str8_12	1070	708	4.29907	17.9439	0	23
Str8_12_ACTATTCGTAGCCCTG-1	Str8_12	Str8_12	5413	2190	5.96712	21.2636	0	20
Str8_12_ACTATTCGTCCATAGT-1	Str8_12	Str8_12	2356	1302	2.8438	14.5161	0	11
Str8_12_ACTATTCGTGTTCCTC-1	Str8_12	Str8_12	5809	2136	5.00947	20.5887	0	21
Str8_12_ACTATTCGTTGGCTAT-1	Str8_12	Str8_12	896	654	9.59821	11.7188	0	0
Str8_12_ACTATTCTCGACGATT-1	Str8_12	Str8_12	11440	4061	4.44056	8.42657	0	21
Str8_12_ACTATTCTCGTAGTCA-1	Str8_12	Str8_12	7291	3388	4.10095	6.84405	0	1
Str8_12_ACTATTCTCGTCAGAT-1	Str8_12	Str8_12	1708	943	4.56674	25.644	0	0
Str8_12_ACTCCCAAGCTAGATA-1	Str8_12	Str8_12	2704	1440	3.84615	15.4216	0	3
Str8_12_ACTCCCAAGGCTAGCA-1	Str8_12	Str8_12	2428	1263	6.71334	12.7265	0	7
Str8_12_ACTCCCAGTAAGGTCG-1	Str8_12	Str8_12	3302	1497	6.35978	18.4131	0	11
Str8_12_ACTCCCAGTCCGTACG-1	Str8_12	Str8_12	9068	2914	5.34848	23.9634	0	2
Str8_12_ACTCCCAGTGACTATC-1	Str8_12	Str8_12	866	522	3.34873	8.31409	0	0
Str8_12_ACTCCCAGTGAGCTCC-1	Str8_12	Str8_12	8452	3385	2.69759	10.2106	0	15
Str8_12_ACTCCCAGTGGACCAA-1	Str8_12	Str8_12	1503	809	9.18164	18.9621	0	0
Str8_12_ACTCCCAGTTCGGCTG-1	Str8_12	Str8_12	1473	719	1.42566	4.41276	0	4
Str8_12_ACTCCCAGTTCGTGCG-1	Str8_12	Str8_12	6729	2328	5.02303	27.7159	0	2
Str8_12_ACTCCCATCATCAGTG-1	Str8_12	Str8_12	8191	2859	5.92113	23.5502	0	2
Str8_12_ACTCCCATCCTGTACC-1	Str8_12	Str8_12	1172	744	7.08191	11.2628	0	0
Str8_12_ACTCTCGAGAAGGCTC-1	Str8_12	Str8_12	5842	2384	6.50462	11.7768	0	2
Str8_12_ACTCTCGAGACCATTC-1	Str8_12	Str8_12	9467	3661	0.918982	8.42928	0	5
Str8_12_ACTCTCGCAAACGAGC-1	Str8_12	Str8_12	4687	1983	1.64284	21.5703	0	1
Str8_12_ACTCTCGCAACTCCAA-1	Str8_12	Str8_12	5103	2613	2.19479	9.40623	0	14
Str8_12_ACTCTCGCAGGCTCTG-1	Str8_12	Str8_12	6741	2581	0.979083	21.0355	0	5
Str8_12_ACTCTCGGTGAACGGT-1	Str8_12	Str8_12	6199	2670	6.74302	16.0187	0	1
Str8_12_ACTCTCGGTTCGGACC-1	Str8_12	Str8_12	8755	3057	5.53969	15.1685	0	8
Str8_12_ACTCTCGGTTCTCACC-1	Str8_12	Str8_12	7633	2806	6.72082	17.1492	0	20
Str8_12_ACTCTCGTCAGGGATG-1	Str8_12	Str8_12	20499	5839	3.96117	9.48339	0	13
Str8_12_ACTCTCGTCTAGCATG-1	Str8_12	Str8_12	17986	5248	3.45269	11.7869	0	16
Str8_12_ACTCTCGTCTCTATGT-1	Str8_12	Str8_12	10595	3840	2.66163	14.2803	0.00943841	16
Str8_12_ACTGATGAGAATCGCG-1	Str8_12	Str8_12	6181	2144	5.32276	31.1438	0	2
Str8_12_ACTGATGCACACGTGC-1	Str8_12	Str8_12	7323	2408	5.39396	23.1189	0	2
Str8_12_ACTGATGCACATGGTT-1	Str8_12	Str8_12	7354	2740	2.36606	21.4441	0	1
Str8_12_ACTGATGCACTAAACC-1	Str8_12	Str8_12	7894	3646	0.722067	5.90322	0	18
Str8_12_ACTGATGCACTATCGA-1	Str8_12	Str8_12	8986	3334	5.49744	7.14445	0	1
Str8_12_ACTGATGCATCTATCT-1	Str8_12	Str8_12	9020	3148	6.21951	18.4368	0	2
Str8_12_ACTGATGCATTGACCA-1	Str8_12	Str8_12	17720	5571	2.88375	6.693	0.00564334	13
Str8_12_ACTGATGCATTGGGAG-1	Str8_12	Str8_12	3774	1963	2.80869	14.2024	0	9
Str8_12_ACTGATGGTGGCGTAA-1	Str8_12	Str8_12	10463	3703	6.58511	7.93272	0	12
Str8_12_ACTGATGTCACCATAG-1	Str8_12	Str8_12	15990	4785	1.41964	18.5428	0.0125078	1
Str8_12_ACTGATGTCCGAGAAG-1	Str8_12	Str8_12	541	432	2.40296	12.7542	0	0
Str8_12_ACTGCAAAGCGAACTG-1	Str8_12	Str8_12	513	408	8.38207	12.8655	0	0
Str8_12_ACTGCAAAGGTGAGCT-1	Str8_12	Str8_12	4074	1966	4.39372	10.7757	0	3
Str8_12_ACTGCAAAGTTATGGA-1	Str8_12	Str8_12	902	652	6.54102	13.8581	0	0
Str8_12_ACTGCAACAAATGGTA-1	Str8_12	Str8_12	660	544	2.72727	14.697	0	0
Str8_12_ACTGCAACAATTAGGA-1	Str8_12	Str8_12	3765	1625	5.25896	19.1501	0	11
Str8_12_ACTGCAACATATAGCC-1	Str8_12	Str8_12	16446	4715	5.4907	14.4351	0	18
Str8_12_ACTGCAACATCATCTT-1	Str8_12	Str8_12	1439	890	5.14246	17.0257	0	0
Str8_12_ACTGCAAGTAATGTGA-1	Str8_12	Str8_12	2691	1591	4.9424	8.32404	0	15
Str8_12_ACTGCAAGTAGGTTTC-1	Str8_12	Str8_12	944	683	5.61441	9.85169	0	0
Str8_12_ACTGCAAGTTCGGCGT-1	Str8_12	Str8_12	841	637	7.13436	10.107	0	0
Str8_12_ACTGCAAGTTTACGTG-1	Str8_12	Str8_12	6143	2873	3.93944	6.57659	0	10
Str8_12_ACTGCAATCGGCATAT-1	Str8_12	Str8_12	564	442	7.44681	9.75177	0	0
Str8_12_ACTGCAATCGGCTGGT-1	Str8_12	Str8_12	1039	670	7.02599	18.0943	0	0
Str8_12_ACTGCAATCTTAGGAC-1	Str8_12	Str8_12	523	440	3.05927	8.413	0	0
Str8_12_ACTGTCCAGCAGTAAT-1	Str8_12	Str8_12	4177	2115	2.39406	9.28896	0	10
Str8_12_ACTGTCCAGTGTACCT-1	Str8_12	Str8_12	4310	2039	0.649652	11.7865	0	5
Str8_12_ACTGTCCGTATGGAAT-1	Str8_12	Str8_12	18174	5236	1.98635	17.349	0	5
Str8_12_ACTGTCCGTCAAGTTC-1	Str8_12	Str8_12	4706	2077	5.12112	13.3447	0	11
Str8_12_ACTGTCCGTCGTACAT-1	Str8_12	Str8_12	6250	2856	7.024	8.208	0	1
Str8_12_ACTGTCCGTGATCATC-1	Str8_12	Str8_12	1015	695	7.58621	14.7783	0	0
Str8_12_ACTGTCCGTGGAGGTT-1	Str8_12	Str8_12	760	559	6.71053	14.3421	0	0
Str8_12_ACTGTCCGTTCTAAGC-1	Str8_12	Str8_12	5286	2310	8.986	9.66705	0	2
Str8_12_ACTGTCCTCGTCTACC-1	Str8_12	Str8_12	623	487	7.70465	7.22311	0	0
Str8_12_ACTGTCCTCTTCCACG-1	Str8_12	Str8_12	892	660	4.14798	11.5471	0	0
Str8_12_ACTGTGACAACGCCCA-1	Str8_12	Str8_12	1287	879	5.28361	10.878	0	0
Str8_12_ACTGTGACAACTACGT-1	Str8_12	Str8_12	582	418	7.21649	18.9003	0	4
Str8_12_ACTGTGACACCATAAC-1	Str8_12	Str8_12	6033	2825	4.57484	7.39267	0	12
Str8_12_ACTGTGACACTGCACG-1	Str8_12	Str8_12	1471	787	9.31339	1.83549	0	6
Str8_12_ACTGTGACAGAGTTCT-1	Str8_12	Str8_12	5089	2626	3.57634	7.99764	0	21
Str8_12_ACTGTGAGTATGCGTT-1	Str8_12	Str8_12	3862	1721	1.37235	16.753	0	1
Str8_12_ACTGTGAGTATGGAGC-1	Str8_12	Str8_12	7719	3203	3.83469	10.6231	0	8
Str8_12_ACTGTGAGTCCGGACT-1	Str8_12	Str8_12	5854	2816	2.78442	10.7619	0	9
Str8_12_ACTGTGAGTTTGGAGG-1	Str8_12	Str8_12	6738	2200	5.32799	30.5283	0	7
Str8_12_ACTGTGATCCTCTGCA-1	Str8_12	Str8_12	992	636	6.45161	22.4798	0	0
Str8_12_ACTGTGATCTGGTGCG-1	Str8_12	Str8_12	635	503	7.24409	15.5906	0	0
Str8_12_ACTTAGGAGAGATCGC-1	Str8_12	Str8_12	1512	968	1.78571	9.12698	0	3
Str8_12_ACTTAGGAGATCCGAG-1	Str8_12	Str8_12	5107	2643	4.89524	6.83376	0	1
Str8_12_ACTTAGGAGGGCGAGA-1	Str8_12	Str8_12	4308	2026	6.36026	13.2776	0	21
Str8_12_ACTTAGGAGTCTTGGT-1	Str8_12	Str8_12	544	434	4.96324	14.3382	0	0
Str8_12_ACTTAGGCAAAGGGTC-1	Str8_12	Str8_12	3821	1801	3.03585	12.7454	0	9
Str8_12_ACTTAGGCAAGGAGTC-1	Str8_12	Str8_12	890	564	0.674157	5.73034	0	6
Str8_12_ACTTAGGCACACACGC-1	Str8_12	Str8_12	507	376	6.31164	19.9211	0	4
Str8_12_ACTTAGGCACAGAGCA-1	Str8_12	Str8_12	1061	723	6.6918	8.95382	0	0
Str8_12_ACTTAGGCAGACCATT-1	Str8_12	Str8_12	2748	1548	1.34643	12.7729	0	3
Str8_12_ACTTAGGCATATACCG-1	Str8_12	Str8_12	3902	2038	1.35828	7.8165	0	10
Str8_12_ACTTAGGGTGTATTGC-1	Str8_12	Str8_12	7850	3294	2.06369	8.17834	0	15
Str8_12_ACTTAGGGTTGCTCCT-1	Str8_12	Str8_12	1075	770	5.02326	9.67442	0	21
Str8_12_ACTTAGGTCGCTGTCT-1	Str8_12	Str8_12	1560	1002	8.39744	11.7308	0.0641026	0
Str8_12_ACTTATCAGACGAGCT-1	Str8_12	Str8_12	715	380	6.71329	2.51748	0	6
Str8_12_ACTTATCAGTTCGCAT-1	Str8_12	Str8_12	13587	4124	4.60735	18.7017	0	2
Str8_12_ACTTATCCAATCGCAT-1	Str8_12	Str8_12	7091	2983	5.82428	12.128	0	23
Str8_12_ACTTATCCAGGATTCT-1	Str8_12	Str8_12	839	582	8.58164	12.9917	0	0
Str8_12_ACTTATCCAGTTTCAG-1	Str8_12	Str8_12	8584	3075	4.70643	15.9716	0	24
Str8_12_ACTTATCCATTATGCG-1	Str8_12	Str8_12	571	450	5.95447	8.58144	0	0
Str8_12_ACTTATCGTTCGTTCC-1	Str8_12	Str8_12	4431	2359	0.925299	7.94403	0	5
Str8_12_ACTTATCGTTGGCCTG-1	Str8_12	Str8_12	739	543	7.98376	10.1488	0	0
Str8_12_ACTTATCTCCGGCAGT-1	Str8_12	Str8_12	8296	3166	0.518322	13.2835	0	5
Str8_12_ACTTATCTCGCTAAAC-1	Str8_12	Str8_12	748	543	6.68449	12.0321	0	0
Str8_12_ACTTCCGAGAGGATCC-1	Str8_12	Str8_12	9723	3853	4.81333	8.52618	0	18
Str8_12_ACTTCCGCAAACGGCA-1	Str8_12	Str8_12	5619	2616	1.93985	14.9137	0	3
Str8_12_ACTTCCGCAGTAGAGC-1	Str8_12	Str8_12	9103	3433	5.17412	13.9734	0	19
Str8_12_ACTTCCGCATTCCTAT-1	Str8_12	Str8_12	1281	786	4.29352	9.28962	0	0
Str8_12_ACTTCCGGTAAGATTG-1	Str8_12	Str8_12	14306	4652	5.64798	10.562	0	15
Str8_12_ACTTCCGGTATTTCGG-1	Str8_12	Str8_12	1235	817	3.07692	3.23887	0	6
Str8_12_ACTTCCGGTCTGATCA-1	Str8_12	Str8_12	12671	3771	0.236761	29.3189	0	16
Str8_12_ACTTCCGGTCTTGTCC-1	Str8_12	Str8_12	5023	2329	5.51463	10.5316	0.0199084	14
Str8_12_ACTTCCGGTGCGACAA-1	Str8_12	Str8_12	3748	1937	7.52401	7.49733	0	14
Str8_12_ACTTCCGTCACAGTGT-1	Str8_12	Str8_12	11834	3721	5.6363	16.4188	0	8
Str8_12_ACTTCCGTCAGGACGA-1	Str8_12	Str8_12	4577	2175	5.59318	8.80489	0	1
Str8_12_ACTTCCGTCATTTGCT-1	Str8_12	Str8_12	6218	3120	1.83339	6.23995	0	1
Str8_12_ACTTCCGTCCGGCAAC-1	Str8_12	Str8_12	9393	2972	1.77792	31.8961	0	17
Str8_12_ACTTCCGTCCTGGGAC-1	Str8_12	Str8_12	8304	2691	0.264933	22.3386	0	5
Str8_12_ACTTCCGTCCTTACCG-1	Str8_12	Str8_12	6379	2673	4.23264	18.8117	0	20
Str8_12_ACTTCCGTCGATAACC-1	Str8_12	Str8_12	749	569	6.00801	10.4139	0	0
Str8_12_ACTTCCGTCGCACTCT-1	Str8_12	Str8_12	1296	620	4.47531	34.4136	0	4
Str8_12_ACTTCCGTCGTCGACG-1	Str8_12	Str8_12	3307	1791	4.53583	9.61597	0	12
Str8_12_ACTTCCGTCTCGAACA-1	Str8_12	Str8_12	1045	675	4.49761	22.7751	0	0
Str8_12_ACTTCCGTCTCGTCGT-1	Str8_12	Str8_12	2435	1449	2.58727	9.15811	0.0410678	3
Str8_12_ACTTCGCAGAGGGCGA-1	Str8_12	Str8_12	22168	5605	7.93486	10.8309	0	18
Str8_12_ACTTCGCAGCAAGTCG-1	Str8_12	Str8_12	1451	836	7.44314	17.643	0	0
Str8_12_ACTTCGCAGGTATTGA-1	Str8_12	Str8_12	1011	502	9.39664	3.26409	0	6
Str8_12_ACTTCGCCATATCGGT-1	Str8_12	Str8_12	5372	2759	1.24721	8.37677	0	12
Str8_12_ACTTCGCCATGACACT-1	Str8_12	Str8_12	639	470	7.98122	10.7981	0	4
Str8_12_ACTTCGCGTACCTTCC-1	Str8_12	Str8_12	6172	3043	2.77058	6.80493	0	7
Str8_12_ACTTCGCGTAGTCTGT-1	Str8_12	Str8_12	780	584	7.30769	11.2821	0	4
Str8_12_ACTTCGCGTCTAATCG-1	Str8_12	Str8_12	2844	1643	0.949367	6.82138	0	10
Str8_12_ACTTCGCGTCTCACAA-1	Str8_12	Str8_12	2072	1282	4.6332	6.41892	0	11
Str8_12_ACTTCGCTCTACAGGT-1	Str8_12	Str8_12	10108	3507	4.86743	11.4761	0	16
Str8_12_ACTTCGCTCTTACGTT-1	Str8_12	Str8_12	8461	2670	5.48399	24.4179	0	5
Str8_12_ACTTTCAAGAAACTGT-1	Str8_12	Str8_12	778	578	9.89717	9.2545	0	0
Str8_12_ACTTTCAAGAAGGGAT-1	Str8_12	Str8_12	631	377	5.86371	8.71632	0	6
Str8_12_ACTTTCAAGCCATTCA-1	Str8_12	Str8_12	2931	1609	1.67178	6.96008	0	9
Str8_12_ACTTTCAAGGTTGAGC-1	Str8_12	Str8_12	8314	3288	6.56724	9.2254	0	15
Str8_12_ACTTTCAAGTAAGCAT-1	Str8_12	Str8_12	3852	2044	2.90758	11.7342	0	12
Str8_12_ACTTTCACAAACGTGG-1	Str8_12	Str8_12	6493	2601	1.72493	22.4704	0	3
Str8_12_ACTTTCACAGAACCGA-1	Str8_12	Str8_12	12062	4278	2.39595	9.23562	0.0082905	18
Str8_12_ACTTTCACATGACTTG-1	Str8_12	Str8_12	1485	910	5.79125	13.1313	0	0
Str8_12_ACTTTCAGTCGAATGG-1	Str8_12	Str8_12	3893	2078	3.05677	6.75572	0	1
Str8_12_ACTTTCAGTGCACGCT-1	Str8_12	Str8_12	7439	3147	4.92002	7.20527	0	1
Str8_12_ACTTTCATCACTCTTA-1	Str8_12	Str8_12	2362	1442	1.69348	9.77985	0	0
Str8_12_ACTTTCATCGAGCCTG-1	Str8_12	Str8_12	2339	1415	3.37751	8.08038	0	10
Str8_12_ACTTTCATCTTACGGA-1	Str8_12	Str8_12	5700	2533	5.85965	11.386	0	2
Str8_12_ACTTTGTAGATCCCAT-1	Str8_12	Str8_12	2385	1100	4.98952	21.4675	0	11
Str8_12_ACTTTGTAGGACAAGA-1	Str8_12	Str8_12	1623	1030	2.64941	3.69686	0	10
Str8_12_ACTTTGTAGTCGCGAA-1	Str8_12	Str8_12	6981	3099	3.13709	15.7857	0	21
Str8_12_ACTTTGTCAAATTGCC-1	Str8_12	Str8_12	10856	3767	6.65991	14.545	0	7
Str8_12_ACTTTGTCAGATAAAC-1	Str8_12	Str8_12	702	547	2.849	10.9687	0	0
Str8_12_ACTTTGTCAGTAGGAC-1	Str8_12	Str8_12	6237	2101	0.3367	37.5341	0	5
Str8_12_ACTTTGTGTGTTACTG-1	Str8_12	Str8_12	15498	4776	6.27178	18.1701	0	17
Str8_12_ACTTTGTTCAAGAGTA-1	Str8_12	Str8_12	531	428	8.09793	7.34463	0	0
Str8_12_ACTTTGTTCATTTACC-1	Str8_12	Str8_12	4026	1909	2.60805	8.96672	0	10
Str8_12_ACTTTGTTCTACCTTA-1	Str8_12	Str8_12	4050	2230	2.17284	5.95062	0	21
Str8_12_ACTTTGTTCTTGGGCG-1	Str8_12	Str8_12	10547	3780	4.50365	9.70892	0.00948137	14
Str8_12_AGAAATGAGCTAGATA-1	Str8_12	Str8_12	12034	4178	6.03291	13.1544	0	24
Str8_12_AGAAATGAGGGAGAAT-1	Str8_12	Str8_12	4262	2052	5.86579	11.6377	0	8
Str8_12_AGAAATGAGTAATCCC-1	Str8_12	Str8_12	1883	1163	6.37281	15.0292	0	23
Str8_12_AGAAATGCAAACTAAG-1	Str8_12	Str8_12	5814	2808	1.44479	8.75473	0	10
Str8_12_AGAAATGCAGATACCT-1	Str8_12	Str8_12	9571	3552	5.08829	8.47351	0	14
Str8_12_AGAAATGCATACTGAC-1	Str8_12	Str8_12	6700	3021	3.07463	8.8806	0	1
Str8_12_AGAAATGCATGCCATA-1	Str8_12	Str8_12	555	406	9.36937	16.2162	0	0
Str8_12_AGAAATGTCCCATTCG-1	Str8_12	Str8_12	7076	2519	8.15432	21.7213	0	8
Str8_12_AGAAATGTCGCACGAC-1	Str8_12	Str8_12	1565	842	9.39297	19.8083	0	4
Str8_12_AGAAATGTCTGGGCCA-1	Str8_12	Str8_12	4833	2389	1.42768	9.22822	0	16
Str8_12_AGAACAAAGAAATCCA-1	Str8_12	Str8_12	2633	1604	3.38017	7.89973	0	7
Str8_12_AGAACAAAGAGAATCT-1	Str8_12	Str8_12	838	475	3.57995	4.8926	0	0
Str8_12_AGAACAAAGATTAGAC-1	Str8_12	Str8_12	3310	1744	6.46526	10.1208	0	9
Str8_12_AGAACAAAGGGTATAT-1	Str8_12	Str8_12	814	468	5.28256	4.29975	0	6
Str8_12_AGAACAACAACGCATT-1	Str8_12	Str8_12	6789	3072	3.57932	8.04242	0	13
Str8_12_AGAACAACACGTCATA-1	Str8_12	Str8_12	5027	1918	0.318281	28.3668	0	5
Str8_12_AGAACAACACTAACGT-1	Str8_12	Str8_12	807	617	3.71747	9.4176	0	0
Str8_12_AGAACAACATAAGCAA-1	Str8_12	Str8_12	622	465	6.43087	14.3087	0	0
Str8_12_AGAACAAGTACCTTCC-1	Str8_12	Str8_12	8093	3374	5.89398	5.78278	0	1
Str8_12_AGAACAAGTCCTATAG-1	Str8_12	Str8_12	5136	2417	5.49065	9.57944	0	9
Str8_12_AGAACAAGTTACGTAC-1	Str8_12	Str8_12	637	485	8.79121	11.7739	0	0
Str8_12_AGAACAAGTTGACGGA-1	Str8_12	Str8_12	3987	1099	9.10459	31.4271	0	4
Str8_12_AGAACAATCACAGAGG-1	Str8_12	Str8_12	1800	1189	3.22222	5.05556	0	5
Str8_12_AGAACCTAGACAGTCG-1	Str8_12	Str8_12	8449	3517	3.4797	8.53355	0	15
Str8_12_AGAACCTAGATGCTTC-1	Str8_12	Str8_12	938	689	6.60981	12.8998	0	0
Str8_12_AGAACCTAGCAGGCTA-1	Str8_12	Str8_12	10875	3754	3.30115	11.3103	0	1
Str8_12_AGAACCTAGCTTTCCC-1	Str8_12	Str8_12	898	559	3.2294	24.833	0	4
Str8_12_AGAACCTCAACGATCT-1	Str8_12	Str8_12	3526	1820	2.41066	10.5786	0	3
Str8_12_AGAACCTCACTGAGGA-1	Str8_12	Str8_12	4379	2084	3.03722	12.3544	0	9
Str8_12_AGAACCTGTAGCACAG-1	Str8_12	Str8_12	1833	1133	9.6563	6.71031	0	1
Str8_12_AGAACCTGTCTGTCAA-1	Str8_12	Str8_12	1192	841	5.36913	9.73154	0	4
Str8_12_AGAACCTGTGCCCTTT-1	Str8_12	Str8_12	6594	2696	1.97149	17.7131	0	16
Str8_12_AGAACCTGTTGCCTAA-1	Str8_12	Str8_12	4187	2381	1.21806	7.26057	0	14
Str8_12_AGAACCTGTTTACTTC-1	Str8_12	Str8_12	5888	2319	5.91033	20.0068	0	11
Str8_12_AGAACCTTCCACTTTA-1	Str8_12	Str8_12	675	502	7.55556	16.5926	0	4
Str8_12_AGAACCTTCGTTAGTG-1	Str8_12	Str8_12	1801	1116	2.94281	22.543	0	0
Str8_12_AGAACCTTCTATACTC-1	Str8_12	Str8_12	796	462	5.65327	4.0201	0	6
Str8_12_AGAAGCGAGAAACTGT-1	Str8_12	Str8_12	5228	2685	3.57689	7.70849	0	15
Str8_12_AGAAGCGAGGAACTCG-1	Str8_12	Str8_12	2620	1443	8.96947	16.5649	0	23
Str8_12_AGAAGCGAGTAGGCCA-1	Str8_12	Str8_12	10565	3503	5.48982	17.4917	0	8
Str8_12_AGAAGCGCAAAGGATT-1	Str8_12	Str8_12	1269	771	7.72262	3.94011	0	6
Str8_12_AGAAGCGCAAATGATG-1	Str8_12	Str8_12	637	474	4.55259	4.55259	0	6
Str8_12_AGAAGCGCACCTGCAG-1	Str8_12	Str8_12	5604	2402	3.72948	11.9557	0.0178444	12
Str8_12_AGAAGCGCACGCCACA-1	Str8_12	Str8_12	2374	1461	3.03286	8.34035	0	12
Str8_12_AGAAGCGCAGGACTTT-1	Str8_12	Str8_12	11415	4175	3.00482	9.6014	0	3
Str8_12_AGAAGCGGTACGACAG-1	Str8_12	Str8_12	2846	1531	2.77583	7.3085	0	5
Str8_12_AGAAGCGGTCAGGTAG-1	Str8_12	Str8_12	1182	773	3.21489	9.13706	0	0
Str8_12_AGAAGCGGTCGATGCC-1	Str8_12	Str8_12	1831	1031	7.26379	14.5276	0	1
Str8_12_AGAAGCGGTCTTCTAT-1	Str8_12	Str8_12	797	608	6.64994	11.1669	0	0
Str8_12_AGAAGCGGTGCTTCAA-1	Str8_12	Str8_12	5399	2460	2.42638	14.8916	0	12
Str8_12_AGAAGCGGTTGAGTCT-1	Str8_12	Str8_12	16810	4824	6.57347	14.3724	0	8
Str8_12_AGAAGCGGTTGCACGC-1	Str8_12	Str8_12	781	519	4.22535	8.19462	0	0
Str8_12_AGAAGCGTCAACTTTC-1	Str8_12	Str8_12	5644	2832	1.50602	5.1382	0	1
Str8_12_AGAAGCGTCACCGGGT-1	Str8_12	Str8_12	8509	3039	1.50429	26.6071	0	17
Str8_12_AGAAGCGTCGAAGCAG-1	Str8_12	Str8_12	1259	795	1.42971	12.0731	0	3
Str8_12_AGAAGTAAGAGATGCC-1	Str8_12	Str8_12	5000	2293	1.48	9.7	0	10
Str8_12_AGAAGTAAGCATTTGC-1	Str8_12	Str8_12	2652	1446	4.63801	14.3665	0	0
Str8_12_AGAAGTACAAACTAGA-1	Str8_12	Str8_12	16305	4500	9.02791	16.4673	0	16
Str8_12_AGAAGTACAAGGCTTT-1	Str8_12	Str8_12	6048	2560	0.529101	19.0146	0	15
Str8_12_AGAAGTACAAGTATAG-1	Str8_12	Str8_12	872	676	5.9633	10.0917	0	0
Str8_12_AGAAGTACAATACCCA-1	Str8_12	Str8_12	3137	1276	7.17246	27.5741	0	2
Str8_12_AGAAGTACACGCGCTA-1	Str8_12	Str8_12	7326	3153	3.86295	9.69151	0	14
Str8_12_AGAAGTACATGTGCCG-1	Str8_12	Str8_12	8134	2978	6.2331	14.5562	0	8
Str8_12_AGAAGTAGTATCGCTA-1	Str8_12	Str8_12	7849	3440	3.66926	8.59982	0	19
Str8_12_AGAAGTAGTCATATGC-1	Str8_12	Str8_12	6791	2791	5.9196	11.6772	0	8
Str8_12_AGAAGTAGTGACTCGC-1	Str8_12	Str8_12	22466	4558	2.6707	32.6493	0	5
Str8_12_AGAAGTATCACCTCTG-1	Str8_12	Str8_12	10673	3585	5.61229	16.4246	0	8
Str8_12_AGAAGTATCGCGCCAA-1	Str8_12	Str8_12	6680	2496	3.36826	18.5629	0	18
Str8_12_AGAAGTATCGGTCATA-1	Str8_12	Str8_12	6733	2634	0.579237	22.9764	0	3
Str8_12_AGAAGTATCTTCACGC-1	Str8_12	Str8_12	648	381	8.64198	4.01235	0	6
Str8_12_AGACAAAAGCGAGGAG-1	Str8_12	Str8_12	686	452	7.28863	5.10204	0	6
Str8_12_AGACAAAAGCTCACTA-1	Str8_12	Str8_12	4665	1976	5.01608	17.3205	0	5
Str8_12_AGACAAAAGGGCATGT-1	Str8_12	Str8_12	3040	1671	1.74342	9.44079	0	10
Str8_12_AGACAAAAGTTGTCAC-1	Str8_12	Str8_12	517	382	6.18956	15.087	0	0
Str8_12_AGACAAACAAGAGATT-1	Str8_12	Str8_12	3977	2045	8.32286	8.14684	0	7
Str8_12_AGACAAACAATAGTCC-1	Str8_12	Str8_12	10915	3954	3.74714	8.19056	0	15
Str8_12_AGACAAACAGCGTATT-1	Str8_12	Str8_12	3434	1958	5.3873	7.94991	0	21
Str8_12_AGACAAACAGGGATAC-1	Str8_12	Str8_12	7765	3244	1.1848	7.70122	0.0128783	12
Str8_12_AGACAAACATAGCTGT-1	Str8_12	Str8_12	761	566	4.46781	16.1629	0	0
Str8_12_AGACAAAGTGGAGAAA-1	Str8_12	Str8_12	568	434	7.57042	18.838	0	0
Str8_12_AGACAAAGTTAATCGC-1	Str8_12	Str8_12	10968	3536	1.00292	17.7608	0	16
Str8_12_AGACAAATCAATGCAC-1	Str8_12	Str8_12	6727	2670	4.89074	10.5842	0	2
Str8_12_AGACAAATCACTGCTC-1	Str8_12	Str8_12	13793	4200	4.34278	10.9403	0	19
Str8_12_AGACAAATCCTAGCTC-1	Str8_12	Str8_12	609	437	7.38916	11.33	0	0
Str8_12_AGACAAATCTTTCTAG-1	Str8_12	Str8_12	6785	3070	2.65291	8.00295	0	12
Str8_12_AGACACTAGCTAGAGC-1	Str8_12	Str8_12	11774	3819	5.92832	12.8164	0	8
Str8_12_AGACACTAGGCCTTGC-1	Str8_12	Str8_12	517	385	9.67118	12.3791	0	0
Str8_12_AGACACTAGGTAGCCA-1	Str8_12	Str8_12	3027	1623	3.56789	7.99471	0	9
Str8_12_AGACACTAGTAACCTC-1	Str8_12	Str8_12	5588	2159	0.858984	31.0129	0	5
Str8_12_AGACACTAGTACTGGG-1	Str8_12	Str8_12	1152	732	2.86458	22.1354	0	4
Str8_12_AGACACTAGTGAATAC-1	Str8_12	Str8_12	6260	3022	2.76358	6.3099	0	13
Str8_12_AGACACTCATAATGAG-1	Str8_12	Str8_12	8138	3514	3.47751	7.48341	0	21
Str8_12_AGACACTCATGTGCCG-1	Str8_12	Str8_12	6599	2944	3.15199	9.01652	0	10
Str8_12_AGACACTCATGTGCTA-1	Str8_12	Str8_12	21898	4997	5.32469	14.4123	0	18
Str8_12_AGACACTGTGCAACAG-1	Str8_12	Str8_12	894	642	6.04027	2.34899	0	6
Str8_12_AGACACTGTGTGCTTA-1	Str8_12	Str8_12	12144	3713	3.68906	20.6192	0	2
Str8_12_AGACACTTCAACACGT-1	Str8_12	Str8_12	1852	1139	3.23974	17.3326	0	4
Str8_12_AGACACTTCAAGAGTA-1	Str8_12	Str8_12	4274	2175	2.6205	8.5868	0	1
Str8_12_AGACACTTCATTTACC-1	Str8_12	Str8_12	4383	2306	2.34999	5.74949	0	9
Str8_12_AGACACTTCGAAGGAC-1	Str8_12	Str8_12	1246	840	5.939	3.29053	0	6
Str8_12_AGACACTTCTTAGCCC-1	Str8_12	Str8_12	6597	2847	5.41155	11.3688	0	17
Str8_12_AGACAGGAGATCGCTT-1	Str8_12	Str8_12	627	493	2.23285	8.45295	0	0
Str8_12_AGACAGGAGGAGTCTG-1	Str8_12	Str8_12	2398	1355	5.46289	12.2602	0	7
Str8_12_AGACAGGAGTCACGCC-1	Str8_12	Str8_12	2052	1128	7.846	10.9649	0	10
Str8_12_AGACAGGCAAAGCTCT-1	Str8_12	Str8_12	811	534	7.15166	20.3453	0	0
Str8_12_AGACAGGCAAATGGCG-1	Str8_12	Str8_12	10164	3374	9.06139	16.9618	0	8
Str8_12_AGACAGGCAAGTGCTT-1	Str8_12	Str8_12	1127	728	8.252	11.7125	0	0
Str8_12_AGACAGGCAATTAGGA-1	Str8_12	Str8_12	582	423	8.0756	12.7148	0	0
Str8_12_AGACAGGCACAACGAG-1	Str8_12	Str8_12	3970	1694	5.13854	20.4534	0	11
Str8_12_AGACAGGCAGGGATAC-1	Str8_12	Str8_12	733	452	5.18417	4.7749	0	6
Str8_12_AGACAGGCAGTATGAA-1	Str8_12	Str8_12	7881	3009	3.69242	13.1582	0	8
Str8_12_AGACAGGCATAGAATG-1	Str8_12	Str8_12	594	464	4.7138	13.9731	0	0
Str8_12_AGACAGGGTACGATTC-1	Str8_12	Str8_12	10693	3903	2.684	9.95043	0	22
Str8_12_AGACAGGGTACGCTTA-1	Str8_12	Str8_12	7403	2738	4.33608	18.3304	0	10
Str8_12_AGACAGGGTCGGAAAC-1	Str8_12	Str8_12	6988	2922	3.60618	10.1173	0	15
Str8_12_AGACAGGGTCTCTCAC-1	Str8_12	Str8_12	545	434	5.87156	13.211	0	0
Str8_12_AGACAGGGTGCCCTTT-1	Str8_12	Str8_12	1361	873	6.68626	11.0948	0	21
Str8_12_AGACAGGGTGTTACAC-1	Str8_12	Str8_12	12448	4447	1.94409	10.0096	0	21
Str8_12_AGACAGGTCAAATAGG-1	Str8_12	Str8_12	1009	802	3.76611	4.9554	0	16
Str8_12_AGACAGGTCACCCTGT-1	Str8_12	Str8_12	1738	1089	6.44419	13.061	0	4
Str8_12_AGACAGGTCCACTTTA-1	Str8_12	Str8_12	1941	1214	9.37661	4.58527	0	22
Str8_12_AGACAGGTCGCCTTGT-1	Str8_12	Str8_12	754	541	5.30504	16.1804	0	0
Str8_12_AGACAGGTCGTGCAGC-1	Str8_12	Str8_12	2779	1311	4.92983	20.9428	0	2
Str8_12_AGACCATAGAAATCCA-1	Str8_12	Str8_12	1071	729	7.56303	13.4454	0	0
Str8_12_AGACCATAGCACTCGC-1	Str8_12	Str8_12	12216	3449	5.40275	20.907	0	8
Str8_12_AGACCATCAAACACGG-1	Str8_12	Str8_12	1164	783	7.98969	14.6048	0	4
Str8_12_AGACCATCAAGCGAAC-1	Str8_12	Str8_12	2840	1515	2.32394	15.0352	0	10
Str8_12_AGACCATCATCCTTGC-1	Str8_12	Str8_12	719	404	9.3185	2.78164	0	6
Str8_12_AGACCATCATCGATCA-1	Str8_12	Str8_12	7805	2684	8.77643	24.6637	0	20
Str8_12_AGACCATGTACCAGAG-1	Str8_12	Str8_12	21148	5763	5.55608	7.50898	0	15
Str8_12_AGACCATGTCAAGGCA-1	Str8_12	Str8_12	878	596	8.31435	17.7677	0	0
Str8_12_AGACCATGTCTGTGTA-1	Str8_12	Str8_12	6460	2630	0.433437	22.3375	0	5
Str8_12_AGACCATGTGTATACC-1	Str8_12	Str8_12	1152	701	6.94444	17.3611	0	4
Str8_12_AGACCATGTTTACACG-1	Str8_12	Str8_12	1700	1194	4.17647	10.1765	0	0
Str8_12_AGACCATGTTTATGCG-1	Str8_12	Str8_12	9402	3657	3.05254	10.5509	0	9
Str8_12_AGACCATTCACGGGAA-1	Str8_12	Str8_12	1093	771	5.12351	14.1812	0	0
Str8_12_AGACCATTCCTATTGT-1	Str8_12	Str8_12	7680	3197	4.6875	9.64844	0	1
Str8_12_AGACCATTCTCCAATT-1	Str8_12	Str8_12	922	627	9.76139	6.50759	0	0
Str8_12_AGACCCGAGCAGATAT-1	Str8_12	Str8_12	5431	2497	2.66986	13.202	0	21
Str8_12_AGACCCGAGCCTGTGC-1	Str8_12	Str8_12	4819	2144	4.17099	11.8282	0	9
Str8_12_AGACCCGAGGGAACAA-1	Str8_12	Str8_12	4073	1753	3.28996	18.3894	0	3
Str8_12_AGACCCGCAACACGTT-1	Str8_12	Str8_12	8539	2875	3.85291	19.3934	0	17
Str8_12_AGACCCGCACAGTATC-1	Str8_12	Str8_12	2245	1454	3.16258	11.0913	0	15
Str8_12_AGACCCGGTACAGTTC-1	Str8_12	Str8_12	7972	3356	4.57852	6.32213	0	1
Str8_12_AGACCCGGTATGAGCG-1	Str8_12	Str8_12	18804	5046	3.43012	10.3382	0	22
Str8_12_AGACCCGGTGCCTAAT-1	Str8_12	Str8_12	714	503	9.80392	9.66387	0	0
Str8_12_AGACCCGGTGCGTTTA-1	Str8_12	Str8_12	1464	993	5.05464	11.0656	0	0
Str8_12_AGACCCGGTTGGAGGT-1	Str8_12	Str8_12	3825	1077	0.627451	50.6667	0	4
Str8_12_AGACCCGTCAAATGCC-1	Str8_12	Str8_12	16699	5289	2.96425	5.79675	0	22
Str8_12_AGACCCGTCATTTACC-1	Str8_12	Str8_12	9274	3380	5.0895	21.8029	0	20
Str8_12_AGACCCGTCCATGATG-1	Str8_12	Str8_12	2868	1501	2.85914	13.5983	0	11
Str8_12_AGACCCGTCCGTGGCA-1	Str8_12	Str8_12	515	404	5.63107	15.7282	0	0
Str8_12_AGACCCGTCGTTGTAG-1	Str8_12	Str8_12	1492	935	6.50134	10.7239	0	14
Str8_12_AGACCCGTCTCCATAT-1	Str8_12	Str8_12	4779	2420	2.11341	10.1067	0	9
Str8_12_AGACTCAAGAGGTGCT-1	Str8_12	Str8_12	3813	1933	4.85182	12.6672	0	9
Str8_12_AGACTCAAGCTCCCTT-1	Str8_12	Str8_12	6031	2960	3.54833	7.51119	0	7
Str8_12_AGACTCACACACGTGC-1	Str8_12	Str8_12	677	453	9.60118	6.35155	0	6
Str8_12_AGACTCACACTAGTAC-1	Str8_12	Str8_12	5348	2562	2.80479	10.0037	0	10
Str8_12_AGACTCACATCTAACG-1	Str8_12	Str8_12	20248	5142	6.81549	12.3222	0.00493876	18
Str8_12_AGACTCAGTAATCAGA-1	Str8_12	Str8_12	931	684	5.15575	11.8153	0	0
Str8_12_AGACTCATCCACGTAA-1	Str8_12	Str8_12	519	394	8.28516	10.9827	0	0
Str8_12_AGAGAATAGATCACTC-1	Str8_12	Str8_12	623	445	3.69181	21.6693	0	0
Str8_12_AGAGAATAGCGCCATC-1	Str8_12	Str8_12	10569	3997	1.15432	8.52493	0.00946163	13
Str8_12_AGAGAATCACATTCTT-1	Str8_12	Str8_12	6934	2556	4.60052	20.3057	0	2
Str8_12_AGAGAATCATAGAAAC-1	Str8_12	Str8_12	7374	3234	1.43748	10.4828	0	13
Str8_12_AGAGAATCATCCTGTC-1	Str8_12	Str8_12	635	471	6.77165	11.6535	0	0
Str8_12_AGAGAATCATCGTCCT-1	Str8_12	Str8_12	5417	2162	5.72272	20.1772	0	2
Str8_12_AGAGAATGTACCCACG-1	Str8_12	Str8_12	10768	3549	8.59955	18.4064	0	20
Str8_12_AGAGAATTCAGTCACA-1	Str8_12	Str8_12	7004	2929	2.6699	9.03769	0	1
Str8_12_AGAGAATTCATCTACT-1	Str8_12	Str8_12	603	473	5.47264	8.62355	0	0
Str8_12_AGAGAATTCTTTGCGC-1	Str8_12	Str8_12	658	520	3.19149	9.27052	0	0
Str8_12_AGAGAGCAGACATGCG-1	Str8_12	Str8_12	7900	3282	2.70886	10	0.0126582	3
Str8_12_AGAGAGCAGGGAGAAT-1	Str8_12	Str8_12	701	521	6.99001	15.8345	0	0
Str8_12_AGAGAGCAGTCACTCA-1	Str8_12	Str8_12	14075	4515	5.66963	6.01066	0	22
Str8_12_AGAGAGCCACGCGTGT-1	Str8_12	Str8_12	1053	678	1.9943	14.6249	0	3
Str8_12_AGAGAGCGTAACACCT-1	Str8_12	Str8_12	668	546	1.79641	3.44311	0	6
Str8_12_AGAGAGCGTAATGATG-1	Str8_12	Str8_12	4504	2073	5.08437	14.2318	0	2
Str8_12_AGAGAGCGTAGATTAG-1	Str8_12	Str8_12	6428	2694	4.79154	11.7922	0	8
Str8_12_AGAGAGCGTCCACAGC-1	Str8_12	Str8_12	1901	1223	4.99737	8.31142	0	1
Str8_12_AGAGAGCGTGTACATC-1	Str8_12	Str8_12	1002	523	3.59281	3.39321	0	6
Str8_12_AGAGAGCGTTCTCTAT-1	Str8_12	Str8_12	6456	2617	3.0824	13.4913	0	18
Str8_12_AGAGAGCTCAAAGCCT-1	Str8_12	Str8_12	11354	3151	0.193764	28.6419	0	5
Str8_12_AGAGAGCTCTACCAGA-1	Str8_12	Str8_12	7165	3063	4.91277	13.3147	0	19
Str8_12_AGAGAGCTCTCGTTTA-1	Str8_12	Str8_12	4655	2303	3.60902	8.39957	0.0214823	9
Str8_12_AGAGAGCTCTGTACAG-1	Str8_12	Str8_12	3811	1666	8.97402	19.4437	0	2
Str8_12_AGAGAGCTCTTGCAGA-1	Str8_12	Str8_12	14722	4902	2.30947	8.53145	0	13
Str8_12_AGAGCAGAGCAGAAAG-1	Str8_12	Str8_12	13439	3852	9.91145	10.3877	0	15
Str8_12_AGAGCAGAGCTAATCC-1	Str8_12	Str8_12	7491	2960	0.934455	15.0314	0	1
Str8_12_AGAGCAGAGTACAACA-1	Str8_12	Str8_12	856	473	6.7757	6.30841	0	0
Str8_12_AGAGCAGCATGTCGTA-1	Str8_12	Str8_12	4297	2175	2.76937	7.44706	0	1
Str8_12_AGAGCAGGTCCCACGA-1	Str8_12	Str8_12	21409	4591	0.705311	14.3304	0	18
Str8_12_AGAGCAGGTTAACCTG-1	Str8_12	Str8_12	1980	1303	2.72727	6.16162	0	7
Str8_12_AGAGCAGGTTCGGGTC-1	Str8_12	Str8_12	6903	3253	3.36086	8.51804	0	15
Str8_12_AGAGCAGGTTCTCGCT-1	Str8_12	Str8_12	721	539	9.15395	15.6727	0	0
Str8_12_AGAGCAGGTTGCGAAG-1	Str8_12	Str8_12	522	409	8.23755	11.1111	0	0
Str8_12_AGAGCAGTCAGCCCAG-1	Str8_12	Str8_12	6151	2752	3.51162	9.20176	0	21
Str8_12_AGAGCAGTCGGCAGTC-1	Str8_12	Str8_12	21835	5265	4.87749	17.9162	0	16
Str8_12_AGAGCAGTCTCTGCTG-1	Str8_12	Str8_12	5186	2378	0.732742	11.2611	0	10
Str8_12_AGAGCAGTCTGCTAGA-1	Str8_12	Str8_12	7914	3273	3.23477	8.87036	0	1
Str8_12_AGAGCAGTCTGTCCCA-1	Str8_12	Str8_12	1271	823	7.15972	19.5909	0	23
Str8_12_AGAGCCCAGAAACTCA-1	Str8_12	Str8_12	10355	3849	5.3887	15.8764	0	19
Str8_12_AGAGCCCAGCTCGGCT-1	Str8_12	Str8_12	3556	1779	5.2306	9.92688	0	8
Str8_12_AGAGCCCCAAAGACTA-1	Str8_12	Str8_12	11671	4363	5.74072	7.80567	0	14
Str8_12_AGAGCCCCAAGACGGT-1	Str8_12	Str8_12	657	501	6.84932	13.242	0	4
Str8_12_AGAGCCCCACCGCTGA-1	Str8_12	Str8_12	3454	1722	5.50087	9.84366	0	12
Str8_12_AGAGCCCCAGGCACTC-1	Str8_12	Str8_12	3003	1699	2.3643	16.2504	0	21
Str8_12_AGAGCCCCAGTAGGAC-1	Str8_12	Str8_12	4506	2353	3.55082	10.0976	0	1
Str8_12_AGAGCCCCATGAGAAT-1	Str8_12	Str8_12	3628	1842	2.7839	10.5017	0	9
Str8_12_AGAGCCCGTCGATGCC-1	Str8_12	Str8_12	884	610	5.31674	14.1403	0	0
Str8_12_AGAGCCCGTCTAGGCC-1	Str8_12	Str8_12	1881	1138	3.29612	11.1643	0	0
Str8_12_AGAGCCCGTGTGTTTG-1	Str8_12	Str8_12	3543	1932	3.07649	7.28196	0	1
Str8_12_AGAGCCCGTTCACGAT-1	Str8_12	Str8_12	5003	2338	3.53788	15.1109	0	9
Str8_12_AGAGCCCGTTCGCGTG-1	Str8_12	Str8_12	3165	1284	4.67615	24.9921	0	5
Str8_12_AGAGCCCGTTGAGTCT-1	Str8_12	Str8_12	660	430	2.12121	25.1515	0	17
Str8_12_AGAGCCCTCCAAGCTA-1	Str8_12	Str8_12	4363	1948	6.48636	12.606	0	11
Str8_12_AGAGCCCTCCATCAGA-1	Str8_12	Str8_12	20385	5206	5.96026	15.7714	0	2
Str8_12_AGAGCCCTCGCGCTGA-1	Str8_12	Str8_12	597	429	9.88275	14.2379	0	4
Str8_12_AGAGCCCTCGGCTCTT-1	Str8_12	Str8_12	5357	2661	4.34945	6.58951	0	1
Str8_12_AGAGCCCTCGTAGCTA-1	Str8_12	Str8_12	1206	807	9.61857	11.3599	0	4
Str8_12_AGAGCCCTCTGGGCAC-1	Str8_12	Str8_12	5365	2091	8.59273	17.0363	0	2
Str8_12_AGATAGAAGAAGCTGC-1	Str8_12	Str8_12	1031	761	6.20757	11.0572	0	0
Str8_12_AGATAGAAGCACGTCC-1	Str8_12	Str8_12	801	548	9.48814	17.1036	0	17
Str8_12_AGATAGAAGTAGACAT-1	Str8_12	Str8_12	4414	2193	3.37562	10.512	0	10
Str8_12_AGATAGAAGTGTCATC-1	Str8_12	Str8_12	3778	1971	4.49974	11.7787	0	20
Str8_12_AGATAGACAACGGTAG-1	Str8_12	Str8_12	3843	1387	1.74343	31.5639	0	4
Str8_12_AGATAGACAGTAGGAC-1	Str8_12	Str8_12	6363	2854	4.259	7.41788	0.0314317	14
Str8_12_AGATAGACATCATCTT-1	Str8_12	Str8_12	6347	2898	5.026	7.12147	0	1
Str8_12_AGATAGAGTACCTTCC-1	Str8_12	Str8_12	11374	4329	3.57834	8.30842	0.00879198	15
Str8_12_AGATAGAGTACGATTC-1	Str8_12	Str8_12	7838	2867	2.90891	23.1692	0	20
Str8_12_AGATAGAGTCGCATGC-1	Str8_12	Str8_12	4753	2284	3.53461	10.7932	0	12
Str8_12_AGATAGAGTGCATCTA-1	Str8_12	Str8_12	7434	2846	8.03067	20.5273	0	2
Str8_12_AGATAGATCTTACGGA-1	Str8_12	Str8_12	4512	2378	2.5266	9.33067	0	3
Str8_12_AGATAGATCTTGGGCG-1	Str8_12	Str8_12	2125	1165	6.44706	14.5412	0	7
Str8_12_AGATCCAAGGTCATCT-1	Str8_12	Str8_12	4647	1042	4.62664	34.1511	0	4
Str8_12_AGATCCACACTGGACC-1	Str8_12	Str8_12	7342	3029	5.72051	8.28112	0	1
Str8_12_AGATCCACAGGCATGA-1	Str8_12	Str8_12	29045	5855	4.73748	25.0818	0	18
Str8_12_AGATCCACAGGCCCTA-1	Str8_12	Str8_12	2246	1301	5.74354	15.8504	0	23
Str8_12_AGATCCACATAATGCC-1	Str8_12	Str8_12	10962	3117	0.793651	31.0071	0	5
Str8_12_AGATCCACATACAGAA-1	Str8_12	Str8_12	7921	2770	3.6864	22.8002	0	5
Str8_12_AGATCCACATTGTCGA-1	Str8_12	Str8_12	1149	591	6.87554	1.91471	0	6
Str8_12_AGATCCAGTCGAATTC-1	Str8_12	Str8_12	6961	2720	7.2978	22.0371	0	20
Str8_12_AGATCCAGTGTCCGTG-1	Str8_12	Str8_12	5243	2033	2.34599	18.4627	0	17
Str8_12_AGATCCAGTTGCGAAG-1	Str8_12	Str8_12	973	705	9.96917	7.19424	0	0
Str8_12_AGATCCAGTTGTTGAC-1	Str8_12	Str8_12	1267	719	8.12944	20.5209	0	4
Str8_12_AGATCCATCATTGCCC-1	Str8_12	Str8_12	11945	4401	3.57472	8.65634	0	18
Str8_12_AGATCCATCCGTAGGC-1	Str8_12	Str8_12	1619	1071	5.92959	13.3416	0	0
Str8_12_AGATCCATCGGCTGAC-1	Str8_12	Str8_12	5703	2553	1.57812	8.90759	0.0175346	12
Str8_12_AGATCCATCTTTCCGG-1	Str8_12	Str8_12	3789	1741	5.14648	17.2341	0	11
Str8_12_AGATCGTAGACATCCT-1	Str8_12	Str8_12	881	583	9.64813	18.3882	0	0
Str8_12_AGATCGTAGCGTTACT-1	Str8_12	Str8_12	4004	1778	7.36763	22.5275	0	20
Str8_12_AGATCGTAGTAACGTA-1	Str8_12	Str8_12	8254	2962	7.64478	14.2476	0	8
Str8_12_AGATCGTAGTCACAGG-1	Str8_12	Str8_12	703	529	2.13371	17.9232	0	0
Str8_12_AGATCGTCAAGGCAAC-1	Str8_12	Str8_12	6964	2688	6.04538	19.7731	0.0143596	5
Str8_12_AGATCGTCATGATCTG-1	Str8_12	Str8_12	877	606	7.41163	16.0775	0	0
Str8_12_AGATCGTCATGCGTGC-1	Str8_12	Str8_12	3407	1800	4.02113	9.59789	0	9
Str8_12_AGATCGTGTCCAAGAG-1	Str8_12	Str8_12	1189	731	4.37342	18.5029	0	0
Str8_12_AGATCGTGTCGAAACG-1	Str8_12	Str8_12	572	448	5.94406	15.035	0	0
Str8_12_AGATCGTGTGCAACGA-1	Str8_12	Str8_12	9675	3530	3.21447	5.76744	0	22
Str8_12_AGATCGTGTGCATGTT-1	Str8_12	Str8_12	4161	1853	4.63831	14.2754	0	7
Str8_12_AGATCGTTCACACCCT-1	Str8_12	Str8_12	1258	844	2.22576	10.8903	0	4
Str8_12_AGATCGTTCAGTGTTG-1	Str8_12	Str8_12	563	437	6.2167	16.1634	0	17
Str8_12_AGATCGTTCATTCGGA-1	Str8_12	Str8_12	6243	2729	4.14865	9.43457	0	2
Str8_12_AGATCGTTCGCCCAGA-1	Str8_12	Str8_12	871	552	2.64064	25.9472	0	4
Str8_12_AGATCGTTCGCGGTAC-1	Str8_12	Str8_12	4311	2026	8.16516	13.7787	0	18
Str8_12_AGATCGTTCTCTCGAC-1	Str8_12	Str8_12	2668	1559	8.05847	9.22039	0	22
Str8_12_AGATGAAAGCTGAAAT-1	Str8_12	Str8_12	547	434	4.02194	13.3455	0	0
Str8_12_AGATGAAAGGACAAGA-1	Str8_12	Str8_12	13620	4725	5.24229	6.27019	0	15
Str8_12_AGATGAAAGGTCCTGC-1	Str8_12	Str8_12	9479	3050	4.82118	21.7428	0	19
Str8_12_AGATGAAAGTGTACCT-1	Str8_12	Str8_12	5527	2415	4.55944	11.2538	0	18
Str8_12_AGATGAAAGTGTTCAC-1	Str8_12	Str8_12	3181	1844	2.26344	11.5058	0	21
Str8_12_AGATGAACAGGCATGA-1	Str8_12	Str8_12	9955	3847	1.96886	9.9548	0	19
Str8_12_AGATGAACAGGTCCGT-1	Str8_12	Str8_12	7892	3060	4.38419	10.2255	0	2
Str8_12_AGATGAAGTAGCTGTT-1	Str8_12	Str8_12	628	474	6.84713	12.1019	0	0
Str8_12_AGATGAAGTCTACGTA-1	Str8_12	Str8_12	959	686	9.48905	11.0532	0	0
Str8_12_AGATGAAGTGGCTAGA-1	Str8_12	Str8_12	8279	3494	2.8989	8.06861	0	13
Str8_12_AGATGAAGTTGGGTTT-1	Str8_12	Str8_12	1445	851	2.07612	9.68858	0	2
Str8_12_AGATGAATCGAACGCC-1	Str8_12	Str8_12	5289	2578	4.87805	8.14899	0	21
Str8_12_AGATGCTAGCAAGGAA-1	Str8_12	Str8_12	13716	3591	3.91514	26.2321	0	5
Str8_12_AGATGCTAGCGTCAGA-1	Str8_12	Str8_12	5832	2641	2.57202	9.75652	0.0171468	1
Str8_12_AGATGCTAGGGATCGT-1	Str8_12	Str8_12	1818	1057	7.86579	9.62596	0	11
Str8_12_AGATGCTAGTCCCGAC-1	Str8_12	Str8_12	1547	1011	4.20168	8.59729	0	0
Str8_12_AGATGCTCAACAGTGG-1	Str8_12	Str8_12	714	498	8.68347	5.32213	0	6
Str8_12_AGATGCTCAACCGGAA-1	Str8_12	Str8_12	542	364	8.67159	8.11808	0	6
Str8_12_AGATGCTCACACGGAA-1	Str8_12	Str8_12	646	433	9.28793	3.40557	0	6
Str8_12_AGATGCTCAGATTAAG-1	Str8_12	Str8_12	4276	2298	5.44902	11.9036	0	8
Str8_12_AGATGCTCATCGATAC-1	Str8_12	Str8_12	7693	2406	3.21071	29.8193	0	8
Str8_12_AGATGCTGTAAGAACT-1	Str8_12	Str8_12	6366	2586	6.8803	8.27835	0	16
Str8_12_AGATGCTTCCCTTGTG-1	Str8_12	Str8_12	1063	725	6.20884	13.0762	0	0
Str8_12_AGATGCTTCGACCATA-1	Str8_12	Str8_12	6698	2692	6.9573	13.7653	0	2
Str8_12_AGCATCAAGAAATTGC-1	Str8_12	Str8_12	4428	2158	3.88437	8.71725	0	10
Str8_12_AGCATCAAGCTGTCCG-1	Str8_12	Str8_12	518	440	4.82625	11.0039	0	0
Str8_12_AGCATCAAGGTCTGGA-1	Str8_12	Str8_12	1640	936	3.59756	20.4878	0	0
Str8_12_AGCATCAAGGTGCAGT-1	Str8_12	Str8_12	1170	864	4.10256	9.82906	0	0
Str8_12_AGCATCAAGTTCGGTT-1	Str8_12	Str8_12	1213	853	5.60594	12.8607	0	4
Str8_12_AGCATCACACCAGTTA-1	Str8_12	Str8_12	3274	1776	4.97862	13.6836	0	21
Str8_12_AGCATCACACCGGCTA-1	Str8_12	Str8_12	1377	943	4.57516	10.3849	0	23
Str8_12_AGCATCACACGCAAAG-1	Str8_12	Str8_12	1164	844	6.35739	12.1993	0	0
Str8_12_AGCATCATCATCGCAA-1	Str8_12	Str8_12	19904	5553	4.33079	7.98834	0	14
Str8_12_AGCATCATCCTTGAAG-1	Str8_12	Str8_12	8743	2921	8.02928	20.2219	0	7
Str8_12_AGCATCATCGAACGGA-1	Str8_12	Str8_12	742	572	7.54717	10.5121	0	3
Str8_12_AGCATCATCTAGTGAC-1	Str8_12	Str8_12	729	484	5.48697	5.89849	0	3
Str8_12_AGCATCATCTATTTCG-1	Str8_12	Str8_12	12703	4259	3.85736	11.5012	0	17
Str8_12_AGCATCATCTCCGCAT-1	Str8_12	Str8_12	6642	3130	1.9723	5.60072	0	15
Str8_12_AGCCAATAGAGTTCGG-1	Str8_12	Str8_12	7682	2503	6.10518	25.3059	0	8
Str8_12_AGCCAATAGCTTGTGT-1	Str8_12	Str8_12	9483	3396	6.51693	11.5575	0	19
Str8_12_AGCCAATAGTTCACTG-1	Str8_12	Str8_12	8003	3327	1.337	7.2098	0	10
Str8_12_AGCCAATCAATTCACG-1	Str8_12	Str8_12	1184	805	7.34797	6.41892	0	0
Str8_12_AGCCAATCAGTTTCGA-1	Str8_12	Str8_12	2677	1500	4.70676	9.48823	0	11
Str8_12_AGCCAATCATCAGCTA-1	Str8_12	Str8_12	988	723	4.75709	10.7287	0	4
Str8_12_AGCCAATGTCTTCCGT-1	Str8_12	Str8_12	12808	4475	1.17114	8.32292	0	14
Str8_12_AGCCAATGTGATTCAC-1	Str8_12	Str8_12	1563	993	6.58989	13.9475	0	0
Str8_12_AGCCAATGTGTGGACA-1	Str8_12	Str8_12	19472	5124	5.15612	13.6401	0	18
Str8_12_AGCCAATTCCAGCAAT-1	Str8_12	Str8_12	622	470	5.14469	14.4695	0	0
Str8_12_AGCCAATTCCGTGTCT-1	Str8_12	Str8_12	2929	1365	5.87231	15.6026	0	11
Str8_12_AGCCAATTCGGTAACT-1	Str8_12	Str8_12	10264	2982	4.88114	25.0682	0	2
Str8_12_AGCCAATTCTACTGCC-1	Str8_12	Str8_12	1082	785	4.99076	8.78004	0	0
Str8_12_AGCCACGAGACCTCCG-1	Str8_12	Str8_12	2160	1229	6.52778	12.5463	0	7
Str8_12_AGCCACGAGAGGTTAT-1	Str8_12	Str8_12	6232	2271	6.08151	24.7914	0	2
Str8_12_AGCCACGAGTCAGCCC-1	Str8_12	Str8_12	13323	4634	2.54447	7.2206	0	13
Str8_12_AGCCACGAGTCATCGT-1	Str8_12	Str8_12	640	469	4.375	17.0312	0	4
Str8_12_AGCCACGAGTGGTTAA-1	Str8_12	Str8_12	3320	1718	3.25301	11.1145	0	9
Str8_12_AGCCACGCACAATTCG-1	Str8_12	Str8_12	7440	2963	7.16398	19.4086	0	20
Str8_12_AGCCACGCACCAAATC-1	Str8_12	Str8_12	894	583	6.37584	20.8054	0	0
Str8_12_AGCCACGCATTCTCTA-1	Str8_12	Str8_12	9894	3375	2.99171	16.2826	0	8
Str8_12_AGCCACGGTCAGCTTA-1	Str8_12	Str8_12	1233	837	6.56934	11.5166	0.081103	0
Str8_12_AGCCACGGTCTTGAGT-1	Str8_12	Str8_12	870	579	6.09195	17.4713	0	17
Str8_12_AGCCACGGTTCCATTT-1	Str8_12	Str8_12	2698	1482	5.26316	10.8228	0	4
Str8_12_AGCCACGTCACTGGGC-1	Str8_12	Str8_12	579	421	9.49914	16.753	0	0
Str8_12_AGCCACGTCAGACTGT-1	Str8_12	Str8_12	12688	3961	5.52491	15.4477	0	19
Str8_12_AGCCACGTCCGCAGTG-1	Str8_12	Str8_12	4756	2660	1.64003	4.07906	0	16
Str8_12_AGCCAGCAGCAGATAT-1	Str8_12	Str8_12	1878	1268	3.88711	10.3301	0	3
Str8_12_AGCCAGCAGCATCTTG-1	Str8_12	Str8_12	5189	2145	1.61881	20.5242	0	5
Str8_12_AGCCAGCAGGTGCTTT-1	Str8_12	Str8_12	13563	4425	2.84598	17.6878	0	16
Str8_12_AGCCAGCAGGTTGTTC-1	Str8_12	Str8_12	1417	928	1.76429	14.82	0	3
Str8_12_AGCCAGCAGTAGGGTC-1	Str8_12	Str8_12	4469	2061	2.50615	11.949	0	9
Str8_12_AGCCAGCCAAGTCATC-1	Str8_12	Str8_12	573	420	8.55148	12.74	0	0
Str8_12_AGCCAGCCAATGAAAC-1	Str8_12	Str8_12	1170	829	3.93162	14.188	0	9
Str8_12_AGCCAGCCAATTAGGA-1	Str8_12	Str8_12	688	514	7.99419	12.3547	0	0
Str8_12_AGCCAGCCAGCAGTTT-1	Str8_12	Str8_12	641	468	5.14821	12.9485	0	0
Str8_12_AGCCAGCCAGGTAGTG-1	Str8_12	Str8_12	5192	2561	4.17951	6.77966	0	1
Str8_12_AGCCAGCGTGCATTTG-1	Str8_12	Str8_12	911	657	2.85401	10.7574	0	11
Str8_12_AGCCAGCGTGTTTACG-1	Str8_12	Str8_12	8656	2877	9.80823	21.5457	0	20
Str8_12_AGCCAGCGTTCATCGA-1	Str8_12	Str8_12	11061	3619	0.406835	21.0831	0	5
Str8_12_AGCCAGCGTTGGAGAC-1	Str8_12	Str8_12	10669	3559	7.27341	13.0565	0	1
Str8_12_AGCCAGCTCAACCGAT-1	Str8_12	Str8_12	524	437	4.58015	8.01527	0	0
Str8_12_AGCCAGCTCCATGAGT-1	Str8_12	Str8_12	1785	955	4.03361	21.6807	0	4
Str8_12_AGCCAGCTCGACGACC-1	Str8_12	Str8_12	764	543	7.06806	3.01047	0	12
Str8_12_AGCCAGCTCGCAGTGC-1	Str8_12	Str8_12	4965	2462	3.28298	9.34542	0	9
Str8_12_AGCCAGCTCGGCTTGG-1	Str8_12	Str8_12	1163	820	9.63027	11.006	0	0
Str8_12_AGCCAGCTCTTCGGTC-1	Str8_12	Str8_12	11978	3956	4.66689	11.7215	0	18
Str8_12_AGCGATTAGCATTTCG-1	Str8_12	Str8_12	545	412	7.88991	18.8991	0	0
Str8_12_AGCGATTAGTCTCGTA-1	Str8_12	Str8_12	627	505	5.58214	8.13397	0	0
Str8_12_AGCGATTCAAACTCTG-1	Str8_12	Str8_12	6722	2691	4.96876	8.76227	0	9
Str8_12_AGCGATTCAGAGGCTA-1	Str8_12	Str8_12	2953	1816	0.745005	8.26278	0	3
Str8_12_AGCGATTCAGCTTTGA-1	Str8_12	Str8_12	1359	901	6.54893	12.0677	0	0
Str8_12_AGCGATTCAGTGACCC-1	Str8_12	Str8_12	1346	783	4.45765	16.1961	0	3
Str8_12_AGCGATTGTTATCTGG-1	Str8_12	Str8_12	6596	3012	6.82232	7.42874	0	15
Str8_12_AGCGATTTCCATATGG-1	Str8_12	Str8_12	2451	1456	1.59119	10.6487	0	3
Str8_12_AGCGATTTCCCTATTA-1	Str8_12	Str8_12	4283	2195	4.10927	9.3626	0	7
Str8_12_AGCGATTTCCTGGTCT-1	Str8_12	Str8_12	582	421	4.46735	9.62199	0	0
Str8_12_AGCGATTTCGCCCAGA-1	Str8_12	Str8_12	3759	1873	2.74009	11.1466	0	9
Str8_12_AGCGATTTCTCTCAAT-1	Str8_12	Str8_12	7962	2891	0.703341	20.1583	0	5
Str8_12_AGCGATTTCTTTCAGT-1	Str8_12	Str8_12	2683	1588	7.49161	10.6597	0	18
Str8_12_AGCGCCAAGACTCAAA-1	Str8_12	Str8_12	18622	4512	3.52272	26.0552	0	16
Str8_12_AGCGCCAAGAGGTTAT-1	Str8_12	Str8_12	3389	1303	1.15078	36.5299	0	5
Str8_12_AGCGCCAAGGTAGATT-1	Str8_12	Str8_12	1644	1054	8.15085	15.2676	0	0
Str8_12_AGCGCCAAGGTTCATC-1	Str8_12	Str8_12	5874	2672	0.93633	18.1818	0	15
Str8_12_AGCGCCAAGTGAGGTC-1	Str8_12	Str8_12	8034	3053	9.52203	17.9238	0	20
Str8_12_AGCGCCACAAACTGCT-1	Str8_12	Str8_12	2354	1536	4.24809	5.35259	0	10
Str8_12_AGCGCCACACTACAGT-1	Str8_12	Str8_12	503	413	3.77734	15.1093	0	0
Str8_12_AGCGCCACAGAATTCC-1	Str8_12	Str8_12	532	409	6.57895	9.77444	0	0
Str8_12_AGCGCCACAGACATCT-1	Str8_12	Str8_12	794	595	6.92695	12.4685	0	0
Str8_12_AGCGCCAGTCCCACGA-1	Str8_12	Str8_12	5610	2653	1.58645	8.21747	0	12
Str8_12_AGCGCCAGTGATAGAT-1	Str8_12	Str8_12	19778	5497	5.85499	14.1824	0	17
Str8_12_AGCGCCAGTGGCAGAT-1	Str8_12	Str8_12	3750	1892	8.64	13.2267	0	8
Str8_12_AGCGCCAGTTAAAGTG-1	Str8_12	Str8_12	5105	2059	6.30754	17.5318	0	2
Str8_12_AGCGCCAGTTGGTAGG-1	Str8_12	Str8_12	6355	2088	6.16837	18.096	0	5
Str8_12_AGCGCCATCCATTCAT-1	Str8_12	Str8_12	5234	2258	1.79595	13.1448	0	3
Str8_12_AGCGCCATCGAACGCC-1	Str8_12	Str8_12	2278	1320	7.90167	9.65759	0	14
Str8_12_AGCGCCATCTACTGCC-1	Str8_12	Str8_12	716	513	7.96089	14.8045	0	0
Str8_12_AGCGCTGAGACCAACG-1	Str8_12	Str8_12	724	579	3.31492	11.0497	0	0
Str8_12_AGCGCTGAGTAAAGCT-1	Str8_12	Str8_12	7958	3108	5.25258	11.1963	0	21
Str8_12_AGCGCTGCAACTTGCA-1	Str8_12	Str8_12	7720	3343	1.85233	9.96114	0	21
Str8_12_AGCGCTGCACAATTCG-1	Str8_12	Str8_12	4438	2224	3.96575	11.1537	0	9
Str8_12_AGCGCTGCACCTGAAT-1	Str8_12	Str8_12	9536	3605	2.38045	11.0319	0	14
Str8_12_AGCGCTGCACTCTAGA-1	Str8_12	Str8_12	3872	2106	3.38326	9.83988	0	21
Str8_12_AGCGCTGCAGCAATTC-1	Str8_12	Str8_12	1376	924	7.55814	13.9535	0	0
Str8_12_AGCGCTGCATCTCCCA-1	Str8_12	Str8_12	1784	1006	8.35202	8.57623	0	13
Str8_12_AGCGCTGGTATCGAGG-1	Str8_12	Str8_12	881	672	4.19977	10.4427	0	0
Str8_12_AGCGCTGGTGTCTAAC-1	Str8_12	Str8_12	11155	4041	6.40072	8.19364	0	22
Str8_12_AGCGCTGTCATCTGTT-1	Str8_12	Str8_12	653	448	4.90046	2.14395	0	6
Str8_12_AGCGCTGTCCGTCCTA-1	Str8_12	Str8_12	3805	2057	3.67937	8.75164	0	7
Str8_12_AGCGCTGTCGACGATT-1	Str8_12	Str8_12	3714	2091	3.47334	7.21594	0	1
Str8_12_AGCGCTGTCGATTTCT-1	Str8_12	Str8_12	516	384	8.91473	16.6667	0	0
Str8_12_AGCGCTGTCGTTCGCT-1	Str8_12	Str8_12	11145	3859	4.80933	17.5415	0	19
Str8_12_AGCGCTGTCTTGGAAC-1	Str8_12	Str8_12	606	458	9.57096	12.0462	0	0
Str8_12_AGCGTATAGCCAAGCA-1	Str8_12	Str8_12	3569	683	0.784533	52.8159	0	4
Str8_12_AGCGTATAGTACGAGC-1	Str8_12	Str8_12	3391	1635	9.2893	15.1873	0	3
Str8_12_AGCGTATCAGGTGACA-1	Str8_12	Str8_12	4802	2266	3.08205	19.5544	0	3
Str8_12_AGCGTCGAGAGATGCC-1	Str8_12	Str8_12	2114	1341	4.21003	8.46736	0	0
Str8_12_AGCGTCGCACTCGATA-1	Str8_12	Str8_12	1409	685	0.993612	35.1313	0	4
Str8_12_AGCGTCGCATGATGCT-1	Str8_12	Str8_12	3925	1786	2.3949	15.8471	0	19
Str8_12_AGCGTCGGTTGCGTAT-1	Str8_12	Str8_12	3112	1672	4.88432	19.5051	0	4
Str8_12_AGCGTCGGTTGGGACA-1	Str8_12	Str8_12	545	452	1.2844	13.945	0	0
Str8_12_AGCGTCGTCATTGTGG-1	Str8_12	Str8_12	742	582	2.02156	8.49057	0	0
Str8_12_AGCGTCGTCCGTTTCG-1	Str8_12	Str8_12	995	721	1.10553	12.0603	0	0
Str8_12_AGCTACAAGTGCGCTC-1	Str8_12	Str8_12	7052	2757	1.48894	14.9319	0	5
Str8_12_AGCTACAAGTTGTAAG-1	Str8_12	Str8_12	707	520	8.48656	13.4371	0	0
Str8_12_AGCTACAGTAACAAGT-1	Str8_12	Str8_12	1788	893	2.46085	28.1879	0	0
Str8_12_AGCTACAGTTAAACAG-1	Str8_12	Str8_12	3711	1623	8.89248	18.4856	0	2
Str8_12_AGCTACATCATCACCC-1	Str8_12	Str8_12	1900	1004	5.21053	15.4211	0	11
Str8_12_AGCTACATCCTGTAGA-1	Str8_12	Str8_12	682	372	7.62463	4.2522	0	6
Str8_12_AGCTACATCCTGTTGC-1	Str8_12	Str8_12	1428	945	9.59384	10.1541	0	0
Str8_12_AGCTACATCCTTCTAA-1	Str8_12	Str8_12	1174	738	8.51789	11.4991	0	0
Str8_12_AGCTACATCGCACGGT-1	Str8_12	Str8_12	11071	3974	5.13052	8.59904	0	7
Str8_12_AGCTACATCGCGTGCA-1	Str8_12	Str8_12	532	417	4.51128	12.218	0	0
Str8_12_AGCTACATCTCCTGAC-1	Str8_12	Str8_12	1511	1053	3.30907	6.41959	0	0
Str8_12_AGCTCAAAGAAGAGCA-1	Str8_12	Str8_12	3188	1665	4.10916	9.15935	0	7
Str8_12_AGCTCAAAGAGTGTGC-1	Str8_12	Str8_12	9846	3371	1.96019	9.4353	0	1
Str8_12_AGCTCAAAGCATTTGC-1	Str8_12	Str8_12	3480	1953	3.07471	8.7069	0	9
Str8_12_AGCTCAAAGTAAATGC-1	Str8_12	Str8_12	5170	2061	6.49903	17.6983	0	8
Str8_12_AGCTCAAAGTGTACCT-1	Str8_12	Str8_12	1163	684	7.05073	22.7859	0	0
Str8_12_AGCTCAACACGTGTGC-1	Str8_12	Str8_12	647	534	5.10046	8.96445	0	0
Str8_12_AGCTCAACACTGAGTT-1	Str8_12	Str8_12	728	489	9.34066	14.1484	0	4
Str8_12_AGCTCAACAGGCTCTG-1	Str8_12	Str8_12	2236	1352	6.39535	9.74955	0	21
Str8_12_AGCTCAACATACTTTC-1	Str8_12	Str8_12	1623	1042	6.9008	11.2754	0	0
Str8_12_AGCTCAACATCGGTTA-1	Str8_12	Str8_12	607	465	5.27183	14.9918	0	0
Str8_12_AGCTCAAGTCAGATTC-1	Str8_12	Str8_12	9634	3352	0.311397	27.1538	0	19
Str8_12_AGCTCAATCACTTATC-1	Str8_12	Str8_12	7878	3454	2.72912	6.53719	0	15
Str8_12_AGCTCAATCCGAGAAG-1	Str8_12	Str8_12	2123	1181	3.81536	15.7325	0	1
Str8_12_AGCTTCCAGAAGTCCG-1	Str8_12	Str8_12	1317	780	7.28929	20.3493	0	16
Str8_12_AGCTTCCAGCTCGGCT-1	Str8_12	Str8_12	787	525	4.7014	13.723	0	17
Str8_12_AGCTTCCAGTAAGACT-1	Str8_12	Str8_12	583	396	8.4048	12.693	0	0
Str8_12_AGCTTCCAGTGAGTGC-1	Str8_12	Str8_12	646	476	5.10836	17.0279	0	4
Str8_12_AGCTTCCAGTTCCGGC-1	Str8_12	Str8_12	2488	1505	0.884244	7.9582	0	10
Str8_12_AGCTTCCCACAATGCT-1	Str8_12	Str8_12	614	460	2.443	15.4723	0	0
Str8_12_AGCTTCCCACCCATAA-1	Str8_12	Str8_12	7137	2654	5.52053	13.423	0	21
Str8_12_AGCTTCCCATAATCGC-1	Str8_12	Str8_12	2264	1102	5.69788	12.9859	0	4
Str8_12_AGCTTCCCATACAGCT-1	Str8_12	Str8_12	635	471	6.77165	3.14961	0	6
Str8_12_AGCTTCCCATCGCTGG-1	Str8_12	Str8_12	5472	2170	7.83991	14.4371	0	2
Str8_12_AGCTTCCCATTGAGCT-1	Str8_12	Str8_12	10414	3126	1.46918	24.8128	0	5
Str8_12_AGCTTCCGTACCTTCC-1	Str8_12	Str8_12	4053	1596	8.01875	22.3785	0	16
Str8_12_AGCTTCCGTGCTGTCG-1	Str8_12	Str8_12	664	513	6.92771	9.78916	0	4
Str8_12_AGCTTCCTCGACCATA-1	Str8_12	Str8_12	2977	489	3.15754	64.3937	0	4
Str8_12_AGCTTCCTCGACGCGT-1	Str8_12	Str8_12	3453	1882	2.34579	7.84825	0	12
Str8_12_AGCTTCCTCGCCATAA-1	Str8_12	Str8_12	5405	2540	1.92414	7.77058	0	13
Str8_12_AGCTTCCTCTGCCCTA-1	Str8_12	Str8_12	3624	1546	3.66998	19.0673	0	11
Str8_12_AGGAAATAGCCATCCG-1	Str8_12	Str8_12	3606	1829	3.6051	14.3649	0	9
Str8_12_AGGAAATAGGGTGGGA-1	Str8_12	Str8_12	664	444	8.73494	3.76506	0	0
Str8_12_AGGAAATCAAGACAAT-1	Str8_12	Str8_12	3432	1803	2.331	11.5385	0	11
Str8_12_AGGAAATCAGCGACAA-1	Str8_12	Str8_12	948	520	2.1097	2.8481	0	6
Str8_12_AGGAAATGTAACATCC-1	Str8_12	Str8_12	6550	2758	4.35115	8.47328	0	1
Str8_12_AGGAAATGTACATACC-1	Str8_12	Str8_12	6902	3085	2.59345	6.65025	0	1
Str8_12_AGGAAATGTCAAAGTA-1	Str8_12	Str8_12	2186	1354	4.89478	13.2662	0	23
Str8_12_AGGAAATGTGACAACG-1	Str8_12	Str8_12	3228	1392	4.46097	23.3271	0	11
Str8_12_AGGAAATGTTGTCAGT-1	Str8_12	Str8_12	553	428	7.4141	15.7324	0	0
Str8_12_AGGAAATGTTTAGTCG-1	Str8_12	Str8_12	970	635	6.70103	7.62887	0	0
Str8_12_AGGAAATGTTTCGATG-1	Str8_12	Str8_12	5124	2332	7.20141	12.1975	0	8
Str8_12_AGGAAATTCCCGATCT-1	Str8_12	Str8_12	769	439	4.42133	4.94148	0	6
Str8_12_AGGAAATTCTGCTGAA-1	Str8_12	Str8_12	914	640	7.54923	16.0832	0	0
Str8_12_AGGAATAAGAGCGACT-1	Str8_12	Str8_12	10111	3474	6.69568	15.8243	0	20
Str8_12_AGGAATAAGCTCCCTT-1	Str8_12	Str8_12	1271	824	6.05822	20.3777	0	0
Str8_12_AGGAATAAGTAATACG-1	Str8_12	Str8_12	2292	1578	5.41012	4.05759	0	14
Str8_12_AGGAATACACTGAGGA-1	Str8_12	Str8_12	11140	3793	6.35548	15.2334	0	8
Str8_12_AGGAATACATTCTGTT-1	Str8_12	Str8_12	16768	5086	4.69346	7.85425	0	15
Str8_12_AGGAATAGTAGTCACT-1	Str8_12	Str8_12	1949	1207	3.02719	4.97691	0	10
Str8_12_AGGAATAGTCACCCTT-1	Str8_12	Str8_12	2772	1691	3.0303	6.38528	0	9
Str8_12_AGGAATAGTCCGGACT-1	Str8_12	Str8_12	3265	1902	3.49158	4.59418	0	1
Str8_12_AGGAATAGTGCCTAAT-1	Str8_12	Str8_12	2631	1208	3.38274	20.2965	0	11
Str8_12_AGGAATAGTGTCACAT-1	Str8_12	Str8_12	4432	2168	1.963	15.0722	0	21
Str8_12_AGGAATAGTGTTAGCT-1	Str8_12	Str8_12	6823	3083	3.76667	7.66525	0	7
Str8_12_AGGAATAGTTAGCGGA-1	Str8_12	Str8_12	878	630	8.54214	14.5786	0	0
Str8_12_AGGAATAGTTTCACAG-1	Str8_12	Str8_12	1380	880	9.13043	10.8696	0	12
Str8_12_AGGAATATCAGGACAG-1	Str8_12	Str8_12	6585	2442	4.95065	12.164	0	17
Str8_12_AGGAATATCCGCGGAT-1	Str8_12	Str8_12	8576	3212	2.28545	9.38666	0	10
Str8_12_AGGAATATCTAGAACC-1	Str8_12	Str8_12	870	570	8.16092	15.1724	0	0
Str8_12_AGGAATATCTTCCGTG-1	Str8_12	Str8_12	11411	4145	4.59206	9.64858	0	2
Str8_12_AGGACGAAGCAAACAT-1	Str8_12	Str8_12	6589	2988	0.303536	9.34891	0	3
Str8_12_AGGACGACACGAAGAC-1	Str8_12	Str8_12	735	486	4.7619	5.98639	0	6
Str8_12_AGGACGACATCGGATT-1	Str8_12	Str8_12	15514	4929	4.50561	8.08302	0	14
Str8_12_AGGACGAGTAGGACCA-1	Str8_12	Str8_12	3595	1493	4.33936	26.4534	0	11
Str8_12_AGGACGAGTCAAGGCA-1	Str8_12	Str8_12	632	467	8.38608	11.7089	0	4
Str8_12_AGGACGAGTCTTCGAA-1	Str8_12	Str8_12	7124	3345	7.74846	9.60135	0	18
Str8_12_AGGACGAGTGAACTAA-1	Str8_12	Str8_12	12618	4364	3.2414	6.68886	0	13
Str8_12_AGGACGAGTTAGAAGT-1	Str8_12	Str8_12	5533	2640	1.8977	10.0127	0	7
Str8_12_AGGACTTAGCGACCCT-1	Str8_12	Str8_12	4444	2373	3.51035	10.6211	0	9
Str8_12_AGGACTTAGCTCGCAC-1	Str8_12	Str8_12	11582	3612	2.04628	5.81937	0	22
Str8_12_AGGACTTAGCTGAGCA-1	Str8_12	Str8_12	6711	3027	2.65236	7.00343	0	1
Str8_12_AGGACTTCACAGCGCT-1	Str8_12	Str8_12	640	448	8.59375	10.625	0	0
Str8_12_AGGACTTCACGCTGTG-1	Str8_12	Str8_12	6341	2805	1.64012	7.349	0	1
Str8_12_AGGACTTCAGAGTCAG-1	Str8_12	Str8_12	6174	2250	7.9689	19.9223	0	2
Str8_12_AGGACTTCATCGATAC-1	Str8_12	Str8_12	2912	1492	1.03022	11.5385	0	17
Str8_12_AGGACTTGTTGCTTGA-1	Str8_12	Str8_12	2053	640	1.12031	51.5343	0	4
Str8_12_AGGACTTTCATACGGT-1	Str8_12	Str8_12	2703	1520	3.6256	9.69293	0	10
Str8_12_AGGACTTTCCACATAG-1	Str8_12	Str8_12	5408	2743	0.462278	11.2796	0	13
Str8_12_AGGACTTTCCGTATAG-1	Str8_12	Str8_12	1081	757	7.40056	11.9334	0	0
Str8_12_AGGACTTTCCTCTCGA-1	Str8_12	Str8_12	10101	3715	3.4551	12.4245	0	2
Str8_12_AGGACTTTCGCATAGT-1	Str8_12	Str8_12	882	677	6.12245	10.9977	0	0
Str8_12_AGGACTTTCTGAGAAA-1	Str8_12	Str8_12	4253	2135	0.564308	7.12438	0	10
Str8_12_AGGAGGTAGACCCTTA-1	Str8_12	Str8_12	4078	2055	5.78715	11.2065	0	14
Str8_12_AGGAGGTAGAGCCGAT-1	Str8_12	Str8_12	12395	4102	3.92094	13.0617	0	17
Str8_12_AGGAGGTAGATGACCG-1	Str8_12	Str8_12	7012	3084	0.656018	7.44438	0	3
Str8_12_AGGAGGTAGCCGCTTG-1	Str8_12	Str8_12	905	707	5.63536	9.39227	0	10
Str8_12_AGGAGGTCACCGAATT-1	Str8_12	Str8_12	825	625	6.54545	8.84848	0	0
Str8_12_AGGAGGTGTATCTCGA-1	Str8_12	Str8_12	7903	3186	3.32785	5.69404	0	3
Str8_12_AGGAGGTGTATGCGGA-1	Str8_12	Str8_12	8740	3392	4.10755	12.7002	0	20
Str8_12_AGGAGGTGTGAAGCTG-1	Str8_12	Str8_12	13338	3887	9.61164	13.3828	0	19
Str8_12_AGGAGGTGTGTAGCAG-1	Str8_12	Str8_12	4808	2264	2.59983	13.0824	0	7
Str8_12_AGGAGGTTCAAGAGGC-1	Str8_12	Str8_12	4865	2374	3.08325	10.0925	0	12
Str8_12_AGGAGGTTCCCGAAAT-1	Str8_12	Str8_12	3000	1701	3.5	9.3	0	9
Str8_12_AGGAGGTTCGGTCTGG-1	Str8_12	Str8_12	2533	1486	0.552704	7.42203	0	10
Str8_12_AGGAGGTTCTCGCAGG-1	Str8_12	Str8_12	569	421	5.09666	17.0475	0	0
Str8_12_AGGAGGTTCTTCGACC-1	Str8_12	Str8_12	8001	2834	3.58705	21.6098	0	2
Str8_12_AGGATAAAGAAGCTGC-1	Str8_12	Str8_12	2455	1359	4.43992	12.8717	0	0
Str8_12_AGGATAAAGAGGATGA-1	Str8_12	Str8_12	3860	1933	1.06218	13.0829	0	1
Str8_12_AGGATAAAGTAACCTC-1	Str8_12	Str8_12	16714	4672	1.23848	21.2696	0	5
Str8_12_AGGATAACAACCGACC-1	Str8_12	Str8_12	612	409	2.28758	2.77778	0	6
Str8_12_AGGATAACATTGTCGA-1	Str8_12	Str8_12	11496	4005	3.58386	11.3431	0	21
Str8_12_AGGATAAGTCGCAGTC-1	Str8_12	Str8_12	7177	2425	6.4651	24.8014	0	5
Str8_12_AGGATAAGTTAGGCCC-1	Str8_12	Str8_12	6691	2761	7.14392	16.8585	0	23
Str8_12_AGGATAAGTTGGGCCT-1	Str8_12	Str8_12	5548	2692	2.99207	9.01226	0	10
Str8_12_AGGATAAGTTGTTGTG-1	Str8_12	Str8_12	2457	1248	1.9129	19.2918	0	3
Str8_12_AGGATAATCAGTGTGT-1	Str8_12	Str8_12	824	615	9.95146	10.5583	0	0
Str8_12_AGGATAATCCGCTGTT-1	Str8_12	Str8_12	8767	3665	1.4258	8.65747	0	10
Str8_12_AGGATAATCGACGCTG-1	Str8_12	Str8_12	2084	1070	1.34357	23.3205	0	3
Str8_12_AGGATAATCTTGGGCG-1	Str8_12	Str8_12	1821	1198	4.00879	10.5437	0	9
Str8_12_AGGATCTAGAACCGCA-1	Str8_12	Str8_12	1258	833	8.10811	12.5596	0	0
Str8_12_AGGATCTAGGCTCTCG-1	Str8_12	Str8_12	3122	1848	2.24215	7.17489	0	1
Str8_12_AGGATCTAGTCATCGT-1	Str8_12	Str8_12	1866	1050	2.14362	9.91426	0	3
Str8_12_AGGATCTCAAACTAAG-1	Str8_12	Str8_12	5758	2630	5.27961	10.3508	0	9
Str8_12_AGGATCTCAAAGGATT-1	Str8_12	Str8_12	7872	3109	0.800305	17.7591	0	5
Str8_12_AGGATCTCAACGTAAA-1	Str8_12	Str8_12	528	408	9.09091	14.7727	0	4
Str8_12_AGGATCTCAAGTATAG-1	Str8_12	Str8_12	584	396	4.96575	4.96575	0	6
Str8_12_AGGATCTCACAACATC-1	Str8_12	Str8_12	3863	1929	3.10639	11.7008	0.0258866	13
Str8_12_AGGATCTGTATGTCCA-1	Str8_12	Str8_12	18225	4255	5.49246	25.9588	0	5
Str8_12_AGGATCTGTCAGACTT-1	Str8_12	Str8_12	5062	2349	4.5239	12.2481	0	9
Str8_12_AGGATCTGTTATGTCG-1	Str8_12	Str8_12	5982	2255	0.635239	24.0722	0	5
Str8_12_AGGATCTGTTCACGAT-1	Str8_12	Str8_12	12458	3829	1.99872	15.0024	0	5
Str8_12_AGGATCTTCACCTCAC-1	Str8_12	Str8_12	6199	2300	6.85594	23.9071	0	2
Str8_12_AGGATCTTCAGCACCG-1	Str8_12	Str8_12	6971	2659	7.60293	22.5649	0	20
Str8_12_AGGATCTTCATACGAC-1	Str8_12	Str8_12	3836	1824	3.10219	12.487	0	11
Str8_12_AGGATCTTCCTACAAG-1	Str8_12	Str8_12	5765	2872	3.17433	5.77624	0	13
Str8_12_AGGATCTTCCTGTTAT-1	Str8_12	Str8_12	511	362	6.45793	21.7221	0	0
Str8_12_AGGATCTTCGTCGGGT-1	Str8_12	Str8_12	5769	2490	4.10816	12.5152	0	8
Str8_12_AGGCATTAGAGGCGGA-1	Str8_12	Str8_12	730	489	6.84932	4.10959	0	6
Str8_12_AGGCATTAGCACAAAT-1	Str8_12	Str8_12	1420	897	6.26761	14.507	0	11
Str8_12_AGGCATTAGGATATGT-1	Str8_12	Str8_12	6456	3028	6.19579	6.19579	0	1
Str8_12_AGGCATTAGTAGCAAT-1	Str8_12	Str8_12	1496	960	6.5508	14.7059	0	0
Str8_12_AGGCATTAGTCATACC-1	Str8_12	Str8_12	725	582	5.93103	8.41379	0	0
Str8_12_AGGCATTCAAGCAGGT-1	Str8_12	Str8_12	4884	2119	5.38493	15.131	0	18
Str8_12_AGGCATTCAGACCTGC-1	Str8_12	Str8_12	13710	4491	5.23705	7.48359	0	1
Str8_12_AGGCATTCAGCCGGTT-1	Str8_12	Str8_12	6840	2471	7.01754	17.6754	0	2
Str8_12_AGGCATTGTACGGGAT-1	Str8_12	Str8_12	1539	1013	2.72904	12.6056	0	9
Str8_12_AGGCATTGTGAGACGT-1	Str8_12	Str8_12	944	680	1.90678	15.7839	0	0
Str8_12_AGGCATTGTGCATGAG-1	Str8_12	Str8_12	873	621	7.67468	15.5785	0	17
Str8_12_AGGCATTGTGGTAATA-1	Str8_12	Str8_12	653	481	3.52221	18.9893	0	0
Str8_12_AGGCATTGTTGCTCGG-1	Str8_12	Str8_12	4987	2188	5.35392	11.3696	0	1
[truncated: 23,964 more rows]

## Sheet: S2G
	Sample	Cluster	FOXG1	ASCL1	DLX1	DLX2	GAD1	GAD2	EOMES	TBR1	SATB2	SLC17A6	SLC17A7	NES	HES1	HES6	MAP2	STMN2	DCX	AQP4	SLC1A3	OLIG2	SLC32A1	PAX6	LHX6	TCF7L2	GBX2	CALB1	CALB2
Str8_12_AAACCCAAGAGTACCG-1	Str8_12	1	0	0	0	0	1.90036	0	0	0	1.90036	0	0	1.90036	0	1.90036	3.3824	1.90036	1.90036	0	0	0	0	0	0	0	0	0	0
Str8_12_AAACCCAAGGAGTACC-1	Str8_12	11	1.16489	0	0	1.16489	0	1.68846	0	0	0	0	0	1.16489	0	0	2.48722	3.52881	2.79965	0	0	0	0	0	1.16489	0	0	0	2.28465
Str8_12_AAACCCACAACCTATG-1	Str8_12	3	1.67669	0	0	0	2.27168	0	0	0	0	0	0	0	0	1.67669	2.64216	3.12409	3.12409	0	0	0	2.27168	0	0	0	0	0	0
Str8_12_AAACCCACAAGGCAAC-1	Str8_12	0	0	0	0	1.09173	0	1.93705	0	0	0	0	0	0	0	1.09173	1.60117	4.03289	1.09173	0	0	0	0	0	0	0	0	1.60117	0
Str8_12_AAACCCACACCAGGTC-1	Str8_12	16	0	0	0	0	1.30768	0	0	0	0	0	0	0	0	0	1.85555	1.30768	0	0	0	0	0	0	0	0	0	0	0
Str8_12_AAACCCACAGCAGAAC-1	Str8_12	0	0	0	0	0	0	0	0	0	0	0	0	0	0	0	2.42845	3.07651	0	0	0	0	2.42845	0	0	0	0	2.42845	0
Str8_12_AAACCCACAGTCAGTT-1	Str8_12	0	0	0	0	0	0	2.45042	0	0	0	0	0	0	0	2.45042	0	3.76983	0	0	0	0	0	0	0	0	0	0	0
Str8_12_AAACCCACAGTCGCTG-1	Str8_12	10	1.48148	0	0	0	0	0.757597	0	0	0	0	0	0	0	0	0.757597	4.56626	2.41576	0	0	0	0	0	0	0	0	0	0
Str8_12_AAACCCAGTCGAATGG-1	Str8_12	21	0	1.46634	0	0	0	2.3979	0	0	0	0	0	0	0	0	0	3.19185	1.46634	0	0	0	0	0	0	0	0	0	0
Str8_12_AAACCCAGTCTCGGAC-1	Str8_12	2	0.8607	0	0	0	0	0	0	0	0	0	0	1.62815	0	0	0	0	0	1.31631	1.86551	0	0	0	0	0.8607	0	0	0
Str8_12_AAACCCAGTTTGAAAG-1	Str8_12	0	0	0	0	0	0	0	0	0	2.29702	0	0	2.29702	0	0	0	0	0	0	0	0	0	0	0	2.29702	0	0	0
Str8_12_AAACCCATCATTTGTC-1	Str8_12	5	0	0	0	0	0	0	0	0	0	0	0	0	0	0	1.63821	1.63821	0	0	0	0	0	0	0	0	0	0	0
Str8_12_AAACCCATCGCTGTTC-1	Str8_12	0	0	0	0	0	0	2.25776	0	0	0	0	0	0	0	0	2.25776	3.56237	0	0	0	0	0	0	0	0	0	0	0
Str8_12_AAACGAACAAGTGGAC-1	Str8_12	8	0	0.748503	0	0	0	0	0	0	0	0	0	1.17176	0	0	1.17176	0.748503	0.748503	0	1.46822	0	0	0	0	0	0	0	0
Str8_12_AAACGAAGTACGATTC-1	Str8_12	9	2.4543	0	0	0	3.49393	0	0	0	0	0	0	0	0	0	1.84358	2.83071	3.49393	0	0	0	0	0	0	0	0	2.83071	0
Str8_12_AAACGAAGTGAACTAA-1	Str8_12	7	0	0	0	0	0	1.00676	0	0	0	0	0	0	0	0	2.43539	3.79364	1.00676	0	0	0	0	0	0	0	0	1.49816	0
Str8_12_AAACGAAGTGGAAGTC-1	Str8_12	19	0	0	0	0	0	0	0	0	0	0	0	1.13004	1.83089	0	1.13004	1.13004	0	0	0.716809	0	0	0	0	0	0	0	0
Str8_12_AAACGAAGTTCGCGTG-1	Str8_12	1	0	0.651558	0.651558	0	2.00548	2.12205	0	0	0	0	0	0	0	0.651558	1.54204	4.20669	2.12205	0	0	0	0	0	0	1.32324	0	0	0
Str8_12_AAACGAAGTTCTAAGC-1	Str8_12	9	1.25779	0	1.25779	0	1.79762	1.79762	0	0	0	0	0	0	0	1.25779	2.40428	1.25779	2.14627	0	0	0	1.25779	0	0	0	0	2.77918	1.25779
Str8_12_AAACGAATCCGGACTG-1	Str8_12	17	0	2.76095	0	0	0	0	0	0	0	0	0	0	0	0	0	3.42197	0	0	0	0	0	0	0	0	0	0	0
Str8_12_AAACGCTAGACCCGCT-1	Str8_12	4	0	0	0	0	0	0	0	0	0	0	0	2.8484	0	0	0	3.51215	0	0	0	0	0	0	0	0	0	0	0
Str8_12_AAACGCTAGGCTCCCA-1	Str8_12	21	0	0	0	0	0	2.2476	0	0	0	0	0	1.34069	0	0	1.34069	3.03263	3.03263	0	0	0	0	0	0	0	0	1.34069	0
Str8_12_AAACGCTCAAAGACTA-1	Str8_12	14	1.14794	0	1.44162	1.30552	1.85305	0.730369	0	0	0	0	0	0	0	0.430433	2.20485	3.99368	2.31695	0	0	0	2.07857	0	0	0	0	0	0
Str8_12_AAACGCTCAACGGTAG-1	Str8_12	1	0	0	1.92645	0	1.08351	0	0	0	0	0	0	0	0	0	3.02288	3.8279	1.92645	0	0	0	1.08351	0	0	0	0	1.08351	0
Str8_12_AAACGCTCAAGGATGC-1	Str8_12	17	0	0	0	0	0	0	0	0	0	0	0	2.32401	0	0	0	3.35515	2.32401	0	0	0	0	0	0	0	0	0	0
Str8_12_AAACGCTCACACCGAC-1	Str8_12	7	2.29301	0	0	1.69605	1.69605	2.29301	0	0	0	0	0	0	0	0	0	2.93436	0	0	0	0	0	0	0	0	0	0	0
Str8_12_AAACGCTCACCTAAAC-1	Str8_12	19	1.23028	0	0	0	0	0	0	0	0	0	0	1.53327	2.24894	0	0.793487	1.23028	0	0	0	0	0	0	0	0.793487	0	0	0
Str8_12_AAACGCTCAGCACCCA-1	Str8_12	4	0	0	0	0	0	0	0	0	0	0	0	0	0	0	0	3.18421	2.53164	0	0	0	0	0	0	0	0	2.53164	0
Str8_12_AAACGCTCAGCGTGAA-1	Str8_12	19	0	1.29484	0	0	1.29484	0	0	0	0	0	0	0	2.32985	0	0.843808	0.843808	0	0	1.29484	0	0	0	0	0	0	0	0
Str8_12_AAACGCTGTGTTGATC-1	Str8_12	0	0	0	0	0	0	0	0	0	0	0	0	0	0	0	2.83321	2.83321	0	0	0	0	0	0	0	0	0	0	0
Str8_12_AAACGCTGTTAAGAAC-1	Str8_12	10	1.7993	0	0	0	0	0	0	0	0	0	0	0	0	0	1.7993	3.83749	0	0	0	0	1.7993	0	0	0	0	0	0
Str8_12_AAACGCTGTTGGAGGT-1	Str8_12	7	0	0	0	1.35931	1.35931	0	0	0	0	0	0	0	0	1.35931	1.91501	3.65366	2.27012	0	0	0	1.35931	0	0	0	0	0	0
Str8_12_AAACGCTGTTTAGACC-1	Str8_12	8	1.29397	0	0	0	0	0	0	0	0	0	0	0	1.29397	0	0.843129	0	0	1.83968	1.6036	0	0	0	0	1.29397	0	0.843129	0
Str8_12_AAACGCTGTTTCACTT-1	Str8_12	12	1.50684	0	1.50684	0	2.44559	0	0	0	0	0	0	0	0	0	2.08255	3.48469	3.09444	0	0	0	0	0	0	0	0	2.08255	0
Str8_12_AAACGCTTCCGATCGG-1	Str8_12	21	0	0	0	0	2.27168	1.49923	0	0	0	0	0	0	0	1.49923	2.70224	3.00223	2.70224	0	0	0	1.00764	0	0	0	0	0	0
Str8_12_AAACGCTTCGGCAGTC-1	Str8_12	2	2.04837	0	0	0	0	1.17919	0	0	0	0	0	0	0	1.17919	0	1.17919	0	0	1.70538	0	0	0	0	0	0	0	0
Str8_12_AAACGCTTCTTTGCAT-1	Str8_12	0	0	0	0	0	0	2.75404	0	0	0	0	0	0	0	0	0	0	0	0	0	0	0	0	0	0	0	0	0
Str8_12_AAAGAACAGCCTAACT-1	Str8_12	3	0	0	0	0	0	0	0	0	0	0	0	1.06448	0	0	0	3.66322	1.06448	0	0	0	0	0	0	0	0	0	0
Str8_12_AAAGAACAGGCTCACC-1	Str8_12	15	0	0	0	0	1.36406	0	0	0	0	0	0	0	0	0	1.92046	3.92207	2.74472	0	0	0	0	0	0	0	0	1.36406	0
Str8_12_AAAGAACAGTAAACTG-1	Str8_12	18	0.396567	0	0	0	0	0	0	0	0	0	0	1.36616	0.396567	0.679771	0.396567	0	0	0	0	0	0	0	0	0	0	0	0
Str8_12_AAAGAACAGTGGACTG-1	Str8_12	11	1.36754	0	0	1.36754	1.36754	2.28004	0	0	0	0	0	0	0	0	1.92445	2.54182	3.06711	0	0	0	0	0	0	0	0	0	0
Str8_12_AAAGAACCAAATGCGG-1	Str8_12	4	0	0	0	0	0	0	0	0	0	0	0	0	0	0	0	2.26934	0	0	0	0	0	0	0	0	0	0	0
Str8_12_AAAGAACCACAGAAGC-1	Str8_12	16	0	0	0	0	0	0	0	0	0	0	0	1.00635	0	0	1.00635	0.456498	0	0	0	0	0.456498	0	0	0	0.456498	0	0
Str8_12_AAAGAACCACTCTCGT-1	Str8_12	1	0	0	1.01454	1.01454	0	0	0	0	0	0	0	0	0	2.71235	0	3.88091	2.71235	0	0	0	1.01454	0	0	1.01454	0	0	0
Str8_12_AAAGAACCACTTCCTG-1	Str8_12	0	0	0	0	2.49616	0	0	0	0	0	0	0	0	0	0	2.49616	2.49616	0	0	0	0	0	0	0	0	0	2.49616	0
Str8_12_AAAGAACCATGTGGCC-1	Str8_12	17	1.27171	2.0599	1.27171	1.81383	0.618236	0.997429	0	0	0	0	0	0	0.618236	2.6872	1.27171	0.618236	0.997429	0	0.618236	0	0	0	0	0.997429	0	0.618236	0
Str8_12_AAAGAACGTGCTCGTG-1	Str8_12	11	0	0	0	1.38727	2.30376	1.38727	0	0	0	0	0	0	0	0	1.94703	1.94703	2.94567	0	0	0	1.38727	0	0	0	0	0	1.94703
Str8_12_AAAGAACTCCACATAG-1	Str8_12	0	0	0	0	0	0	0	0	0	0	0	0	0	0	0	0	2.8036	0	0	0	0	0	0	0	0	0	0	2.8036
Str8_12_AAAGAACTCCGCGGAT-1	Str8_12	10	0	0	1.05244	0	1.55377	0	0	0	0	0	0	0	0	0	1.88614	2.13517	1.88614	0	0	0	0	0	0	0	0	0	0
Str8_12_AAAGAACTCGAGAGAC-1	Str8_12	16	0	0	0	0	0	0	0	0	0	0	0	0.904807	1.37192	0	0	0.904807	0	0	0.904807	1.37192	0	0	0	0	0	0	0
Str8_12_AAAGGATAGAACGCGT-1	Str8_12	3	0	1.50767	0	0	0	2.08348	0	0	0	0	0	0	0	1.50767	1.50767	2.71235	2.08348	0	0	0	0	0	0	0	0	0	0
Str8_12_AAAGGATAGATTTGCC-1	Str8_12	16	0	1.85464	0	0	0.853285	0	0	0	0	0	0	0	0.853285	0	0.853285	0	0	0	1.3069	0	0	1.3069	0	0	0	0	0
Str8_12_AAAGGATAGTGCACAG-1	Str8_12	19	0	0	0.783666	0	0	0	0	0	0	0	0	0	0	0	1.21757	1.21757	0	0	1.21757	0	0	0.783666	0	0	0	0.783666	0
Str8_12_AAAGGATAGTGTTCAC-1	Str8_12	23	0	0	0	1.50876	0	0	0	0	0	0	0	0	1.50876	1.50876	1.50876	0	0	0	0	0	0	0	0	0	0	0	0
Str8_12_AAAGGATCACGTGTGC-1	Str8_12	18	0	0	0	0	0	0.4461	0	0	0	0	0	1.1783	0.4461	1.1783	0.4461	0	0	0	1.47551	0	0	0	0	0.988286	0	0	0
Str8_12_AAAGGATCATCCGGTG-1	Str8_12	18	0	0	0	0	0	0	0	0	0	0	0	0.931372	0	1.40511	0	0	0	0	0	0	0	0	0	0	0	0	0
Str8_12_AAAGGATGTATTTCGG-1	Str8_12	11	1.43643	0	0	1.43643	0	3.34102	0	0	0	0	0	0.956596	0	0.956596	2.36245	1.43643	3.00736	0	0	0	0.956596	0	0.956596	0	0	0	0
Str8_12_AAAGGATGTTAATGAG-1	Str8_12	2	1.54505	0	0	0	0	0	0	0	0	0	0	1.24093	0.801736	0	1.24093	1.24093	0.801736	0	1.54505	0	0	0	0	1.24093	0	0	0
Str8_12_AAAGGATTCCCTCTCC-1	Str8_12	21	0	0	0	0	0	0	0	0	0	0	0	0	0	2.40154	2.40154	3.93576	2.40154	0	0	0	2.40154	0	0	0	0	0	0
Str8_12_AAAGGATTCCGCGATG-1	Str8_12	3	0	0	0	1.90716	1.90716	2.52316	0	0	0	0	0	0	0	1.90716	1.90716	1.90716	1.90716	0	0	0	1.90716	0	0	0	0	0	0
Str8_12_AAAGGATTCGCTTGAA-1	Str8_12	9	1.62465	0	1.62465	0	1.62465	1.62465	0	0	0	0	0	0	0	1.1113	2.41516	1.9622	2.21411	0	0	0	1.62465	0	0	0	0	0	0
Str8_12_AAAGGGCAGAATTTGG-1	Str8_12	6	0	0	0	0	0	0	0	0	0	0	0	2.67886	0	0	0	0	0	0	0	0	0	0	0	0	0	0	0
Str8_12_AAAGGGCAGCGTTAGG-1	Str8_12	21	0	0	0	0	2.5576	2.5576	0	0	0	0	0	0	0	0	0	3.21123	2.5576	0	0	0	0	0	0	0	0	0	0
Str8_12_AAAGGGCAGCTCGAAG-1	Str8_12	1	0	0	0	0	0	0	0	0	0	0	0	0	0	0	1.90895	4.13182	1.06999	0	0	0	0	0	0	1.06999	0	0	0
Str8_12_AAAGGGCAGGTCACAG-1	Str8_12	15	0	0	0	0	0	0	0	0	0	0	0	0	0	1.20589	1.20589	3.03916	2.85521	0	0	0	0.774665	0	0	0	0	1.50621	0
Str8_12_AAAGGGCAGTGCACTT-1	Str8_12	8	1.46801	0	0	0	0	0	0	0	0	0	0	0	0	0	0	0.982185	0	0	1.46801	0	0	0	0	0	0	0	0
Str8_12_AAAGGGCAGTGTAGTA-1	Str8_12	0	0	0	0	0	0	0	0	0	0	0	0	0	0	3.63317	0	2.32318	2.96611	0	2.96611	0	0	0	0	0	0	2.32318	0
Str8_12_AAAGGGCCAAGAATAC-1	Str8_12	17	0	2.03524	1.16877	0	1.69306	2.49239	0	0	0	0	0	0	0	2.03524	2.03524	1.69306	2.28972	0	0	0	0	0	0	0	0	0	0
Str8_12_AAAGGGCCACGTACTA-1	Str8_12	11	0	0	1.35354	0	0	2.52448	0	0	0	0	0	0	0	0	2.52448	1.90838	3.28989	0	0	0	1.35354	0	0	0	0	1.35354	0
Str8_12_AAAGGGCCATCTCCCA-1	Str8_12	1	0	1.07913	0	1.07913	1.07913	0	0	0	0	0	0	0	0	1.58602	1.07913	2.91664	1.07913	0	0	0	0	0	0	0	0	0	0
Str8_12_AAAGGGCGTAGCTGAG-1	Str8_12	3	0	0	0	0	1.81764	0	0	0	0	0	0	0	0	0	2.42609	3.07404	0	0	0	0	0	0	0	0	0	1.81764	0
Str8_12_AAAGGGCGTGGAAGTC-1	Str8_12	21	0	0	0	0	2.21429	2.31987	0	0	0	0	0	0	0	0.702785	1.62481	4.67296	2.31987	0	0	0	1.11144	0	0	0	0	0	0
Str8_12_AAAGGGCGTTAATCGC-1	Str8_12	5	0	0	0	0	0	0	0	0	0	0	0	0	1.20051	0	0	1.20051	1.20051	0	0	0	0	0	0	0	0	0	0
Str8_12_AAAGGGCTCACTGAAC-1	Str8_12	10	1.01825	0	0	0	0	0	0	0	0	0	0	0	0	0	1.01825	3.101	2.45187	0	0	0	0	0	0	0	0	0	0
Str8_12_AAAGGGCTCCGGCTTT-1	Str8_12	21	0	0	0	0	2.09366	0	0	0	0	0	0	0	0	1.39849	2.41266	4.02327	2.95982	0	0	0	1.62244	0	0	0	0	0	0
Str8_12_AAAGGTAAGCACCTGC-1	Str8_12	5	1.11049	0	0	0	0	0	0	0	0	0	0	1.39964	1.11049	0	0.702065	1.11049	0	0.702065	0	0	0	0	0	0	0	0	0
Str8_12_AAAGGTAAGGTCGTCC-1	Str8_12	15	0	0.764157	0	0	1.19221	0	0	0	0	1.19221	0	0	0	0	1.72075	4.10518	3.02053	0	0	0	0	0	0	0.764157	0	0.764157	0
Str8_12_AAAGGTACAGCACAGA-1	Str8_12	0	0	0	0	0	0	0	0	0	0	0	0	0	0	0	0	2.74991	2.74991	0	0	0	0	0	0	0	0	0	0
Str8_12_AAAGGTACATGACTGT-1	Str8_12	4	0	0	0	0	0	0	0	0	0	0	0	0	0	1.28435	0	1.28435	0	0	0	0	0	0	0	0	0	0	0
Str8_12_AAAGGTAGTCTACGTA-1	Str8_12	0	0	0	0	0	0	0	0	0	0	0	0	0	2.85147	0	0	2.85147	0	0	0	0	0	0	0	0	0	0	0
Str8_12_AAAGGTAGTGAATGTA-1	Str8_12	0	0	0	0	0	0	0	0	0	0	0	0	0	0	2.5609	0	2.5609	0	0	0	0	0	0	0	0	0	0	0
Str8_12_AAAGGTAGTTAATGAG-1	Str8_12	12	0.72015	2.53387	1.13446	0	0.72015	0.72015	0	0	0	0	0	0	0	1.6523	1.99176	2.94078	3.18653	0	0.72015	0	1.6523	0	0.72015	0.72015	0	1.99176	0.72015
Str8_12_AAAGGTATCGTAATGC-1	Str8_12	16	0	1.39757	0	0	0	0	0	0	0	0	0	0	0	1.10865	0.700681	0	0	0	0	0	0	0	0	0	0	0	0
Str8_12_AAAGGTATCTCTCGCA-1	Str8_12	13	0	0	0.684218	1.08669	2.28646	1.93055	0	0	0	0	0	0	0	1.08669	1.59511	4.02543	2.75578	0	0	0	0.684218	0	0	0	0	0	0.684218
Str8_12_AAAGTCCAGACAGTCG-1	Str8_12	19	1.03827	2.11593	0	0	0	0	0	0	0	0	0	0.648233	0	0.648233	1.99947	1.86763	0.648233	1.03827	0.648233	0	0	0	0	0	0	0	0
Str8_12_AAAGTCCAGCCTTTCC-1	Str8_12	0	2.31492	0	0	0	0	2.31492	0	0	0	0	0	0	0	0	0	4.17236	0	0	0	0	0	0	0	0	0	0	0
Str8_12_AAAGTCCAGTTTCTTC-1	Str8_12	2	0.913838	0	0	0	0	0	0	0	0	0	0	0.557864	0.913838	0	0.913838	1.7014	0.557864	0.913838	1.55492	0	0	0	0	0.913838	0	0	0
Str8_12_AAAGTCCCAAATGCTC-1	Str8_12	0	0	0	0	0	0	0	0	0	0	0	0	0	0	0	0	3.16735	3.16735	0	0	0	0	0	0	0	0	0	0
Str8_12_AAAGTCCCAGTAGGAC-1	Str8_12	15	0	0	0	0	0.747624	0	0	0	0	0	0	0	0	0	1.46694	3.39824	2.49484	0	0	0	0	0	0	0	0	0	0
Str8_12_AAAGTCCGTACTCCGG-1	Str8_12	7	2.09651	0	0	0	0	2.09651	0	0	0	0	0	0	0	0	0	2.09651	2.09651	0	0	0	0	0	0	0	0	0	2.09651
Str8_12_AAAGTCCGTGAGACCA-1	Str8_12	1	0	1.16035	1.68308	0	2.48117	0	0	0	1.16035	0	0	0	0	0	0	4.20068	2.02461	0	0	0	0	0	0	1.16035	0	0	1.68308
Str8_12_AAAGTCCGTGGTCAAG-1	Str8_12	7	1.70006	0	0	0	0	0	0	0	0	0	0	0	0	0	0	2.66881	2.93901	0	0	0	0	0	0	0	0	0	0
Str8_12_AAAGTCCGTTGTTGTG-1	Str8_12	17	0	1.82604	0	0	1.49802	1.00665	0	0	0	0	0	0	1.00665	0	2.43523	3.0836	2.43523	0	0	0	0	0	0	0	0	0	0
Str8_12_AAAGTCCTCACTACTT-1	Str8_12	1	0	0	0	0.993076	1.48139	0.993076	0	0	0	0	0	0	0	0.993076	2.68076	3.06312	2.25104	0	0	0	0	0	0	0	0	0	0
Str8_12_AAAGTCCTCTCCTGCA-1	Str8_12	10	1.08067	1.08067	1.08067	0	1.08067	0	0	0	0	0	0	0	0	0	1.92279	3.34121	1.92279	0	0	0	0	0	0	0	0	0	1.08067
Str8_12_AAAGTGAAGGATACCG-1	Str8_12	12	1.96159	1.96159	1.40002	0	1.96159	0	0	0	0	0	0	0	0	0	1.40002	3.77904	3.54409	0	0	0	0	0	1.40002	0	0	0	1.96159
Str8_12_AAAGTGACAAAGGATT-1	Str8_12	15	0	0	0	0	1.08157	0	0	0	0	1.08157	0	0	0	0	1.58896	4.17941	2.80907	0	0	0	0	0	0	0	0	0	0
Str8_12_AAAGTGACAAATGGAT-1	Str8_12	11	0	0	0	0	0	2.36187	0	0	0	0	0	0	0	2.73542	0	3.21995	3.21995	0	0	0	0	0	0	0	0	0	0
Str8_12_AAAGTGACACAGTACT-1	Str8_12	3	0	0	0	0	0	0	0	0	0	0	0	0	0	0	0	0	2.31245	0	0	0	0	0	0	0	0	0	0
Str8_12_AAAGTGACACAGTCAT-1	Str8_12	9	1.80035	0	0	0	2.92752	0	0	0	0	0	0	0	0	0	0	0	1.80035	0	0	0	2.40727	0	1.80035	0	0	0	0
Str8_12_AAAGTGACACCAGCGT-1	Str8_12	7	1.44467	0	0	0	1.44467	0	0	0	0	0	0	0	0	0	0	3.83657	1.44467	0	0	0	0	0	0	0	0	0	0
Str8_12_AAAGTGAGTAATCAAG-1	Str8_12	0	0	0	0	0	0	0	0	0	0	0	0	0	0	0	0	4.15721	0	0	0	0	0	0	0	0	0	0	0
Str8_12_AAAGTGAGTACAGTTC-1	Str8_12	5	1.18044	0	0	0	1.18044	0	0	0	0	0	0	0	0	0	0	1.18044	0	1.18044	1.70686	0	0	0	0	0	0	0	0
Str8_12_AAAGTGAGTAGCGCTC-1	Str8_12	0	0	0	0	0	0	0	0	0	0	0	0	0	0	0	0	2.98911	0	0	0	0	0	0	0	0	0	0	0
Str8_12_AAAGTGAGTGGTCTCG-1	Str8_12	1	0	1.60228	0	1.09265	2.55668	0	0	0	0	0	0	0	0	0	1.60228	2.93595	2.55668	0	0	0	0	0	0	0	0	0	0
Str8_12_AAAGTGAGTTCAGCGC-1	Str8_12	18	0	0	0	0	0	0	0	0	0	0	0	1.29319	1.18376	1.29319	0.757677	0	0	0	0	0	0	0	0	0	0	0	0
Str8_12_AAAGTGATCCACCCTA-1	Str8_12	5	0.808438	0.808438	0	0	0	0	0	0	0	0	0	0	0	0	0.808438	0	0	0	0	0	0	0	0	0.808438	0	0	0
Str8_12_AAAGTGATCCAGCACG-1	Str8_12	12	0	0	0	2.12326	0	0	0	0	0	0	0	0	0	0	0	0	3.41554	0	0	0	2.75472	0	0	0	0	0	0
Str8_12_AAAGTGATCCTAACAG-1	Str8_12	0	0	0	0	0	0	2.38885	0	0	0	0	0	0	0	0	0	3.03505	0	0	0	0	0	0	0	0	0	0	0
Str8_12_AAAGTGATCGCACTCT-1	Str8_12	15	0	0	0	0	0	0	0	0	0	0	0	0	0	0.783408	2.55639	3.77966	2.87045	0	0	0.783408	0	0	0	0	0	0.783408	0.783408
Str8_12_AAAGTGATCTACTATC-1	Str8_12	5	0	0	0	0	0	0	0	0	0	0	0	0	2.0937	0	0	1.51676	0	1.51676	3.10659	0	0	0	0	0	0	0	0
Str8_12_AAAGTGATCTCGCTCA-1	Str8_12	3	0	0	0	0	0	1.77325	0	0	0	0	0	0	0	0	0	3.80688	0	0	0	0	0	0	0	1.77325	0	0	0
Str8_12_AAATGGAAGAGAGGTA-1	Str8_12	0	0	0	0	0	0	0	0	0	0	0	0	0	0	0	0	2.81976	0	0	0	0	0	0	0	0	0	0	0
Str8_12_AAATGGAAGATTGATG-1	Str8_12	3	0	0	0	0	1.1146	0	0	0	0	0	0	0	0	0	0	3.78453	2.21848	0	0	0	0	0	0	1.1146	0	0	0
Str8_12_AAATGGAAGTTCCTGA-1	Str8_12	4	0	0	0	0	0	0	0	0	0	0	0	0	0	0	2.85455	2.85455	0	0	0	0	0	0	0	0	0	0	0
Str8_12_AAATGGACAGAGTCAG-1	Str8_12	20	0	1.51303	0	0	0	0	0	0	0	0	0	0	0	1.84224	1.51303	0	1.01893	1.01893	0	0	0	0	0	0	0	0	0
Str8_12_AAATGGACAGCTGTAT-1	Str8_12	15	0	0.812182	0	0	1.98294	2.27929	0	0	0	0	0	0	0	0.812182	1.25437	3.4757	2.39994	0	0	0	1.25437	0	0	0	0	0	0
Str8_12_AAATGGACAGTCCCGA-1	Str8_12	10	1.50262	0	1.50262	1.50262	1.83101	1.83101	0	0	0	0	0	0	0	0	1.83101	3.42408	2.0778	0	0	0	1.50262	0	0	0	0	0	0
Str8_12_AAATGGAGTAAGACCG-1	Str8_12	12	2.00815	0	0	0	1.44096	1.44096	0	0	0	0	0	0	1.44096	0	2.36784	2.00815	0	0	0	0	1.44096	0	0	0	0	2.63182	0
Str8_12_AAATGGAGTACCTGTA-1	Str8_12	6	0	0	0	0	0	0	0	0	0	0	0	0	0	0	0	0	0	0	0	0	0	0	0	0	0	2.8972	0
Str8_12_AAATGGAGTCCCGTGA-1	Str8_12	0	0	0	0	0	0	0	0	0	0	0	0	0	0	0	0	3.60607	0	0	0	0	0	0	0	0	0	0	0
Str8_12_AAATGGAGTGGGTCAA-1	Str8_12	6	0	0	0	0	0	0	0	0	0	0	0	0	0	0	0	2.74309	0	0	0	0	0	0	0	0	0	0	0
Str8_12_AAATGGAGTTAGGCCC-1	Str8_12	0	0	0	0	0	0	0	0	0	0	0	0	0	0	0	0	4.18484	3.29113	0	0	0	0	0	0	0	0	0	0
Str8_12_AAATGGAGTTGCCATA-1	Str8_12	22	0	0	0	0	0	0	0	0	0	0	0	0	0	0	3.63721	2.97005	2.32693	0	0	0	0	0	0	0	0	2.32693	0
Str8_12_AAATGGAGTTTGGAAA-1	Str8_12	8	1.27713	0	0.82993	0	0.82993	0	0	0	0	0	0	1.27713	0	0.82993	1.27713	0.82993	0.82993	0.82993	0	0	0	0	0	0	0	0	0
Str8_12_AAATGGATCGGATTAC-1	Str8_12	20	0	0	0	0	0.781861	0	0	0	0	0	0	2.55376	0.781861	1.21523	2.34988	0.781861	0	0	0	1.21523	0	0	0	0	0	0	0
Str8_12_AAATGGATCTGCATGA-1	Str8_12	5	0	0	0	0	0	0	0	0	0	0	0	1.05141	1.05141	0.657954	0	0.657954	0	0	0	0	0	0.657954	0	0	0	0	0
Str8_12_AACAAAGAGATGGCAC-1	Str8_12	6	0	0	0	0	0	0	0	0	0	0	0	0	0	0	0	0	0	0	0	0	0	0	0	0	0	0	0
Str8_12_AACAAAGCAACGCATT-1	Str8_12	15	0	0	0	0	0	0	0	0	0	1.71821	0	0	0	0	2.31739	4.24303	3.17274	0	1.71821	0	0	0	0	0	0	0	0
Str8_12_AACAAAGCAAGCGATG-1	Str8_12	3	0	2.24182	0	1.64966	2.24182	2.61122	0	0	0	1.64966	0	0	0	0	1.64966	2.61122	2.24182	0	0	0	0	0	0	0	0	0	0
Str8_12_AACAAAGCAATGTCTG-1	Str8_12	0	3.18052	0	0	0	0	0	0	0	0	0	0	0	0	0	0	2.79562	0	0	0	0	0	0	2.16176	0	0	2.16176	0
Str8_12_AACAAAGCAGGCTCTG-1	Str8_12	16	0	0.511547	0	0	0	0	0	0	0	0	0	1.30059	0	0	0.511547	0.848328	0	0	0	0	0	0	0	0.511547	0	0	0
Str8_12_AACAAAGGTAGCGATG-1	Str8_12	21	0	0	0	0	1.341	1.341	0	0	0	0	0	0	0	0	1.89397	3.32566	3.03303	0	0	0	1.65523	0	0	0	0	0	0
Str8_12_AACAAAGGTCCTTGTC-1	Str8_12	17	0.804867	2.97277	0	0	0	0	0	0	0	0	0	0	0	2.68105	0.804867	0	1.54952	0.804867	0	0	0	0	0	0	0	0.804867	0
Str8_12_AACAAAGGTGGGTTGA-1	Str8_12	8	0.849897	0	0	0	0	0	0	0	0	0	0	1.30259	1.30259	0	0	0	0	0	1.61307	0	0	0	0	0	0	0	0
Str8_12_AACAAAGGTTCGGTAT-1	Str8_12	0	2.49209	0	0	0	2.49209	0	0	0	0	0	0	0	0	0	2.49209	3.14299	3.14299	0	0	0	0	0	0	0	0	2.49209	0
Str8_12_AACAAAGGTTCTCCAC-1	Str8_12	19	0	0	0	0	0	0	0	0	0	0	0	1.43302	0	0.953841	1.43302	0	0	0	0	0	0	0	0	0	0	0	0
Str8_12_AACAAAGTCCATTTGT-1	Str8_12	0	0	0	0	0	0	0	0	0	0	0	0	0	0	0	0	3.58937	0	0	0	0	0	0	0	0	0	0	0
Str8_12_AACAAAGTCCCACAGG-1	Str8_12	7	1.47929	0	0	0	1.47929	0	0	0	0	0	0	0	0	1.47929	1.47929	4.04186	0	0	0	0	0	0	0	0	0	2.05151	0
Str8_12_AACAAAGTCCCGATCT-1	Str8_12	1	0	0	0	0	0	0	0	0	0	0	0	0	0	0	2.31931	3.40234	0.927475	0	0	0	0	0	0	0	0	2.15647	0
Str8_12_AACAAAGTCCCTATTA-1	Str8_12	0	0	0	0	0	0	0	0	0	0	0	0	0	0	0	3.19425	3.58595	2.54128	0	0	0	0	0	0	0	0	0	0
Str8_12_AACAAAGTCTGGAAGG-1	Str8_12	5	2.184	1.08871	0	0	0	0	0	0	0	0	0	0	0	0	1.08871	0	0	0	0	0	0	0	0	0	0	0	1.08871
Str8_12_AACAACCAGCGAACTG-1	Str8_12	11	0	0	0	1.219	0	2.5587	0	0	0	0	0	0	0	1.75225	2.5587	0	3.38796	0	0	0	1.219	0	0	0	0	0	0
Str8_12_AACAACCAGGTGCCAA-1	Str8_12	15	0	0	0	0	1.67728	0	0	0	0	0	0	0	0	1.67728	1.91711	4.10204	2.91256	0	0	0	0	0	0	0	0	0	0
Str8_12_AACAACCCAAACAGGC-1	Str8_12	1	0	0	0	0	0	0	0	0	0	0	0	0	0	0	2.01686	3.02257	2.01686	0	0	0	0	0	0	0	0	0	0
Str8_12_AACAACCCAAAGTGTA-1	Str8_12	20	0	0	0	0	0	0	0	0	0	0	0	1.08022	0.679387	1.9222	1.58733	0	0	0	0	0.679387	0	0.679387	0	0.679387	0	0	0
Str8_12_AACAACCCAACCAACT-1	Str8_12	12	0.758622	0	0.758622	0	2.51392	0	0	0	0	0	0	0	0	0.758622	2.41752	3.86175	2.51392	0	0	0	1.18499	0	0	0	0	2.41752	0
Str8_12_AACAACCCACTTCAAG-1	Str8_12	8	0.978958	0	0	0.604775	0	0	0	0	0	0	0	0	1.78926	0	0.604775	0.604775	0	0.604775	0.978958	0	0	0	0	0	0	0	0
Str8_12_AACAACCCAGAGGGTT-1	Str8_12	3	0	1.56879	1.56879	0	0	0	0	0	0	0	0	0	0	0	2.15196	3.1699	0	0	0	0	0	0	0	0	0	0	0
Str8_12_AACAACCCAGCCCAGT-1	Str8_12	6	0	0	2.49616	0	0	0	0	0	0	0	0	0	0	0	0	0	0	0	0	0	0	0	0	0	0	0	0
Str8_12_AACAACCGTACACGTT-1	Str8_12	7	0	1.82241	1.27909	0	0	1.82241	0	0	0	0	0	0	0	0	2.63668	3.46949	2.43128	0	0	0	0	0	0	0	0	1.27909	0
Str8_12_AACAACCGTCGCATGC-1	Str8_12	2	0.870344	0	0	0	0	0	0	0	0	0	0	2.37156	1.64156	0	0.870344	0.870344	0	0	0.870344	0	0	0	0	0.870344	0	0.870344	0
Str8_12_AACAACCGTTGCGGAA-1	Str8_12	5	1.27878	0	0	0	0	0	0	0	0	0	0	0.622768	0.622768	0	1.00363	0	0	0	1.27878	0	0	0	0	0	0	0	0
Str8_12_AACAACCGTTTCCCAC-1	Str8_12	7	1.71316	1.18578	0	0	0	0	0	0	0	0	0	0	0	1.18578	2.05665	3.34212	2.31184	0	0	0	0	0	0	0	0	0	0
Str8_12_AACAACCTCACTGTCC-1	Str8_12	2	0.825435	0	0	0	0	0	0	0	0	0	0	0.825435	1.27137	0	1.57869	1.27137	0	0	1.81344	0	0	0	0	0.825435	0	0.825435	0
Str8_12_AACAACCTCCAACCAA-1	Str8_12	5	0.635989	1.17007	0	0	0.367725	0	0	0	0	0	0	1.41369	0.847298	0	1.17007	0.635989	0	0	0	0	0	0	0	0.367725	0	0.847298	0
Str8_12_AACAACCTCCAACCGG-1	Str8_12	20	0	0.850204	0	0	0	0	0	0	0	0	0	2.20174	0.850204	0	2.20174	0	0.850204	0	0	0	0	0	0	0.850204	0	0	0
Str8_12_AACAACCTCCCTCATG-1	Str8_12	0	0	0	0	0	0	0	0	0	0	0	0	0	0	0	0	2.66756	0	0	0	0	0	0	0	0	0	0	0
Str8_12_AACAACCTCCGTGGCA-1	Str8_12	7	0	2.01207	0	0	1.44442	0	0	0	0	0	0	0	1.44442	0	2.01207	3.90381	3.01731	0	0	0	0	0	0	0	0	0	0
Str8_12_AACAACCTCGAGAAAT-1	Str8_12	3	0	0	0	0	0	0	0	0	0	0	0	0	0	0	0	0	0	0	0	0	0	0	0	0	0	0	0
Str8_12_AACAACCTCGGAATTC-1	Str8_12	10	1.83957	0	0	0	0	0	0	0	0	0	0	0	0	1.83957	1.83957	3.88453	1.83957	0	0	0	0	0	0	0	0	0	0
Str8_12_AACAACCTCGTTGTGA-1	Str8_12	0	0	0	0	0	0	0	0	0	0	0	0	0	0	0	2.31904	3.84651	0	2.31904	0	0	0	0	0	0	0	0	0
Str8_12_AACAAGAAGACATCCT-1	Str8_12	0	0	0	0	0	0	0	0	0	0	0	0	0	0	0	0	3.55409	2.51111	0	0	0	0	0	0	0	0	0	0
Str8_12_AACAAGAAGATGAACT-1	Str8_12	10	0	0	1.78623	0	0.976682	0.976682	0	0	0	0	0	0	0	0	1.46123	3.82214	1.78623	0	0	0	2.22766	0	0	0	0	0	0
Str8_12_AACAAGAAGGTTCTTG-1	Str8_12	0	0	0	0	0	2.69674	0	0	0	0	0	0	2.69674	2.69674	0	0	0	0	0	0	0	0	0	0	0	0	0	0
Str8_12_AACAAGAAGTAATTGG-1	Str8_12	9	2.24408	0	0	0	2.88275	0	0	0	0	0	0	0	0	0	2.24408	2.88275	2.88275	0	0	0	2.24408	0	2.24408	0	0	0	0
Str8_12_AACAAGAAGTGAGTGC-1	Str8_12	9	0	0	1.26322	0	0	1.80395	0	0	0	0	0	0	0	1.26322	1.80395	2.78629	1.26322	0	0	0	0	0	0	0	0	2.61622	0
Str8_12_AACAAGAAGTTTGAGA-1	Str8_12	13	0	0	0	0	1.31501	0	0	0	0	0	0	0	0	0	1.31501	4.27451	2.47647	0	0	0	0	0	0	0	0	0	0
Str8_12_AACAAGACACTAACCA-1	Str8_12	3	0	2.90587	1.91108	1.91108	0	0	0	0	0	0	0	0	0	0	1.91108	0	2.52739	0	0	0	0	0	0	0	0	0	0
Str8_12_AACAAGACATCATTGG-1	Str8_12	16	0	1.31821	0	0	0	0	0	0	0	0	0	1.31821	0	0	0	0	0	0	0	0	0	0	0	0	0	0	0
Str8_12_AACAAGAGTAGCGATG-1	Str8_12	1	0	0	0	0	1.08845	0.838594	0	0	0	0	0	0	0	0.838594	1.08845	3.84927	1.59723	0	0	0	1.4546	0	0	1.08845	0	0	0
Str8_12_AACAAGAGTCAAGCGA-1	Str8_12	3	0	1.30357	1.30357	2.66806	1.85078	0	0	0	0	0	0	0	0	0	1.30357	1.30357	1.30357	0	0	0	0	0	0	0	0	0	0
Str8_12_AACAAGAGTCGAGATG-1	Str8_12	0	0	0	0	0	0	0	0	0	0	0	0	0	0	1.96818	0	1.96818	0	0	0	0	0	0	0	0	0	0	0
Str8_12_AACAAGAGTGGGTTGA-1	Str8_12	0	0	0	0	0	0	0	0	0	0	0	0	0	0	0	0	4.47856	2.91352	0	0	0	0	0	0	0	0	0	0
Str8_12_AACAAGATCACATCAG-1	Str8_12	0	0	0	0	0	1.98587	0	0	0	0	0	0	0	0	0	2.60791	4.05297	1.98587	0	0	0	0	0	0	0	0	0	0
Str8_12_AACACACAGCATCTTG-1	Str8_12	21	0	0	0	0	1.59319	1.41962	0	0	0	0	0	0	0	0.943037	2.48277	4.24823	2.66208	0	0	0	1.74104	0	0	0	0	0	0
Str8_12_AACACACAGGTAATCA-1	Str8_12	6	0	0	0	0	0	0	0	0	0	0	0	0	0	0	0	3.06637	2.05685	0	0	0	0	0	0	0	0	0	0
Str8_12_AACACACAGTATGAAC-1	Str8_12	24	0.903233	2.28293	0	0	0	0.903233	0	0	0	0	0	0	0	1.6869	2.28293	1.36994	2.1208	0.903233	1.36994	0	0.903233	0	0	0	0	0	0
Str8_12_AACACACAGTGATAAC-1	Str8_12	0	0	0	0	2.5327	2.5327	0	0	0	0	0	0	0	0	0	2.5327	2.5327	0	0	0	0	0	0	0	0	0	0	0
Str8_12_AACACACCACTAGAGG-1	Str8_12	0	0	0	0	0	0	0	0	0	0	0	0	0	0	0	0	4.32581	0	0	0	0	0	0	0	0	0	0	0
Str8_12_AACACACCATAATGAG-1	Str8_12	14	1.52712	0	1.1515	1.67258	1.67258	0.892801	0	0	0	0	0	0	0	0	2.10533	3.55209	1.91218	0	0	0	1.35685	0	0	0.542894	0	1.1515	0
Str8_12_AACACACGTATACGGG-1	Str8_12	13	0	0	0	0	1.46047	1.16481	0	0	0	0	0	0	0	0	1.68837	4.10336	1.68837	0	0	0	1.46047	0	0	0	0	0	1.68837
Str8_12_AACACACGTATCGCGC-1	Str8_12	3	0	0	1.36255	0	2.91435	1.36255	0	0	0	0	0	0	0	1.36255	0	3.18838	3.30157	0	0	0	0	0	0	0	0	0	0
Str8_12_AACACACGTTGCTCAA-1	Str8_12	17	0.90983	3.01016	0	1.93667	0	0	0	0	0	0	0	1.37821	0	3.81809	0.90983	0.90983	0.90983	0	0	0	0	0	0	0	0	0	0
Str8_12_AACACACGTTTCGACA-1	Str8_12	0	0	0	0	0	0	0	0	0	0	0	0	2.62259	0	0	3.27876	0	0	0	0	0	0	0	0	2.62259	0	0	0
Str8_12_AACACACTCCATTCAT-1	Str8_12	15	0	0	0	0	0	0	0	0	0	1.97053	0	0	0	1.29369	1.97053	4.22005	3.21148	0	0	0	0	0	0.632371	0	0	0	0
Str8_12_AACACACTCGCGTGAC-1	Str8_12	0	0	0	0	0	0	0	0	0	0	0	0	0	2.43984	0	0	3.75852	0	0	0	0	0	0	0	0	0	0	0
Str8_12_AACACACTCTACCAGA-1	Str8_12	1	0	0	0	1.0895	1.93417	1.93417	0	0	0	0	0	0	0	1.0895	1.93417	2.38544	1.93417	0	0	1.0895	0	0	0	0	0	0	0
Str8_12_AACACACTCTCCAATT-1	Str8_12	1	0	0	0	0	0	0	0	0	0	0	0	0	0	0	2.90686	3.50963	1.15133	0	0	0	0	0	0	0	0	0	0
Str8_12_AACAGGGAGACGCTCC-1	Str8_12	16	0	0	0	0	0	0	0	0	0	0	0	0	1.66028	0	0	0	0	0	0	0	0	0	0	0	0	0	0
Str8_12_AACAGGGAGACTGGGT-1	Str8_12	14	1.09179	0	1.09179	1.60125	1.60125	0	0	0	0	0	0	0	0	0	1.60125	4.51165	2.38858	0	0	0	1.78323	0	0	0	0	0	0
Str8_12_AACAGGGAGTGGCCTC-1	Str8_12	15	0	0	0	0	0	0	0	0	0	0	0	0	0	0	2.51947	3.95889	3.17154	0	0	0	0	0	0	0	0	1.06598	0
Str8_12_AACAGGGCAACGGTAG-1	Str8_12	3	0	0	2.39653	1.79051	2.39653	2.39653	0	0	0	0	0	0	0	0	0	2.77118	2.77118	0	0	0	0	0	0	0	0	0	0
Str8_12_AACAGGGCAATTGCCA-1	Str8_12	10	1.44864	0	0	2.01686	0	0	0	0	0	0	0	0	0	0	2.01686	4.08819	1.44864	0	0	0	1.44864	0	0	0	0	2.01686	0
Str8_12_AACAGGGCACTGATTG-1	Str8_12	3	0	1.4625	1.4625	2.39336	2.03255	1.4625	0	0	0	0	0	0	0	0	1.4625	1.4625	2.65795	0	0	0	0	0	0	0	0	0	0
Str8_12_AACAGGGCATGAGATA-1	Str8_12	16	0	0	0	0	0	0	0	0	0	0	0	0	0	2.35796	2.35796	0	0	0	2.35796	0	0	0	0	0	0	0	0
Str8_12_AACAGGGCATGCTGCG-1	Str8_12	1	0	0	0	2.16859	1.5837	0	0	0	0	0	0	0	0	0	2.80287	4.52195	2.3686	0	0	0	0	0	0	0	0	0	0
Str8_12_AACAGGGGTCCAGTTA-1	Str8_12	2	1.08923	1.08923	0	0	0	0	0	0	0	0	0	0	1.08923	0	0	1.59817	0	0	1.08923	0	0	0	0	0	0	0	0
Str8_12_AACAGGGGTTAAGACA-1	Str8_12	0	0	0	0	0	0	0	0	0	0	2.32651	0	0	0	0	2.32651	3.85462	2.32651	0	0	0	0	0	0	0	0	0	0
Str8_12_AACAGGGGTTGCCAAT-1	Str8_12	3	0	0	0	0	0	0	0	0	0	0	0	0	0	1.64627	2.60733	2.23807	1.64627	0	0	0	0	0	0	0	0	0	1.64627
Str8_12_AACAGGGTCAAGCGTT-1	Str8_12	0	0	0	0	0	0	0	0	0	0	0	0	0	0	0	2.57199	4.11838	0	0	0	0	0	0	0	0	0	0	2.57199
Str8_12_AACAGGGTCCAGCTCT-1	Str8_12	7	1.0401	0	0	0	1.5388	1.5388	0	0	0	0	0	0	0	1.0401	2.31722	4.08671	2.62514	0	0	0	1.0401	0	0	0	0	0	0
Str8_12_AACCAACAGCGTTACT-1	Str8_12	11	0	0	0	0	1.93299	0	0	0	0	0	0	0	0	0	1.93299	2.55103	3.74647	0	0	0	0	0	0	0	0	0	0
Str8_12_AACCAACAGTCCCAAT-1	Str8_12	2	1.58555	0	0	0	0	0	0	0	0	0	0	0	1.58555	0	0.830295	1.58555	0	1.27759	1.82067	0	0	0	0	0.830295	0	0	0
Str8_12_AACCAACCAAAGCAAT-1	Str8_12	0	0	0	0	0	0	0	0	0	0	0	0	0	0	0	0	0	0	0	0	0	0	0	0	0	0	0	0
Str8_12_AACCAACCAAGGCGTA-1	Str8_12	8	0.791239	0	0	0	0	0	0	0	0	0	0	1.39012	1.8606	0	1.39012	0	0.471917	0.471917	0.471917	0	0	0	0	0	0	0	0
Str8_12_AACCAACCAATTGAGA-1	Str8_12	5	1.21874	0	0	0	0	0	0	0	0	0	0	0	0.784572	0	0	0.784572	0	0	0	0	0	0	0	0.784572	0	0	0
Str8_12_AACCAACCACTCTAGA-1	Str8_12	15	0	0	0	0	0.754063	0	0	0	0	1.47633	0	0	0	0	1.89132	3.72623	2.4097	0	0	0	0	0	0	1.89132	0	0	0
Str8_12_AACCAACGTCAGTTTG-1	Str8_12	1	0	0	0	0	2.4267	0	0	0	0	0	0	0	0	0	2.28716	3.84394	2.75652	0	0	0	0.906035	0	0	1.37346	0	0	0
Str8_12_AACCAACGTGCATTAC-1	Str8_12	6	0	0	0	0	0	2.39699	0	0	0	0	0	2.39699	0	0	2.39699	2.39699	0	0	0	0	0	0	0	0	0	0	0
Str8_12_AACCAACTCATGCGGC-1	Str8_12	2	1.11206	0	0	0	0	0	0	0	0	0	0	0	1.11206	0	1.11206	0.703248	0	0	1.40141	0	0	0	0	0.703248	0	0.703248	0
Str8_12_AACCAACTCCTTCGAC-1	Str8_12	11	1.88196	0	1.33057	1.33057	0	0	0	0	0	0	0	0	0	1.33057	3.01956	0	0	0	0	0	1.33057	0	0	0	0	0	0
Str8_12_AACCAACTCGACCAAT-1	Str8_12	2	1.63596	0.709804	0	0	0.709804	0	0	0	0	0	0	2.22665	1.41118	0	1.12076	0	0	0.709804	1.12076	0	0	0	0	0.709804	0	0	0
Str8_12_AACCAACTCGTAGCTA-1	Str8_12	9	0	0	0	2.07551	2.70386	0	0	0	0	0	0	0	0	0	2.07551	0	3.08676	0	0	0	2.91352	0	0	0	0	0	0
Str8_12_AACCACAAGGGATCAC-1	Str8_12	5	0	0	0	0	0	0	0	0	0	0	0	0.617684	0.996674	0	0	0	0	0	0	0	0	0	0	0	0	0.996674	0
Str8_12_AACCACAAGGTAGTAT-1	Str8_12	1	0	0	0	0	1.58432	0	0	0	0	0	0	0	0	0	2.53591	3.01455	0	0	0	0	0	0	0	0	0	0	0
Str8_12_AACCACAAGTCAGGGT-1	Str8_12	15	0	0	0	0	1.56153	0	0	0	0	0	0	0	0	0	1.56153	2.98723	2.14385	0	0	0	0	0	0	0.663477	0	0	0.663477
Str8_12_AACCACACAGACCTAT-1	Str8_12	18	0	0	0	0	0	0	0	0	0	0	0	1.69008	2.03207	0	1.16625	1.16625	0	0	0	0	0	0	0	0	0	0	0
Str8_12_AACCACACATCAACCA-1	Str8_12	9	1.74344	0	0	0	1.21149	2.08883	0	0	0	0	0	0	0	0	1.21149	0	0	0	1.21149	0	0	0	0	0	0	0	0
Str8_12_AACCACACATCCTCAC-1	Str8_12	0	0	0	0	2.3597	0	0	0	0	0	0	0	0	0	0	2.3597	0	2.3597	0	2.3597	0	0	0	0	0	0	0	0
Str8_12_AACCACACATGAATCC-1	Str8_12	3	0	1.75048	0	0	0	0	0	0	0	0	0	0	0	0	0	2.72603	1.75048	0	0	0	0	0	1.75048	0	0	2.35278	0
Str8_12_AACCACACATGAGGGT-1	Str8_12	13	0	0	0	0	0	1.64307	0	0	0	0	0	0	0	0	1.12672	3.84762	2.43603	0	0	0	1.64307	0	0	0	0	0	1.12672
Str8_12_AACCACAGTACCTAGT-1	Str8_12	0	0	2.70191	0	0	0	0	0	0	0	0	0	0	2.70191	0	0	2.70191	0	0	0	0	0	0	0	0	0	0	0
Str8_12_AACCACAGTATGTCCA-1	Str8_12	7	0.743954	1.46157	1.1658	0.743954	0.743954	0	0	0	0	0	0	0	0	2.57617	2.28584	2.80089	2.65682	0	0	0.743954	0	0	0	0	0	0	0
Str8_12_AACCACAGTCAGCGTC-1	Str8_12	12	1.66652	0	0	0	0	0	0	0	0	0	0	0	0	0	1.66652	2.26045	1.66652	0	0	0	1.66652	0	0	0	0	0	0
Str8_12_AACCACAGTCGGTAAG-1	Str8_12	8	1.69071	0	0	0	0	0	0	0	0	0	0	1.16679	1.46267	0	1.46267	0	0	1.16679	0	0	0	0	0	0.744709	0	0.744709	0
Str8_12_AACCACAGTCGTGATT-1	Str8_12	12	1.41153	0.936528	0	0	1.41153	1.73224	0	0	0	0	0	0	0	0	1.9747	3.05232	2.33279	0	0	0	0	0	0.936528	0	0	3.36453	0
Str8_12_AACCACAGTGGTAATA-1	Str8_12	9	2.88085	0	1.47382	2.40673	1.47382	2.04533	0	0	0	0	0	1.47382	0	0	2.04533	2.88085	1.47382	0	0	0	0	0	0	0	0	0	0
Str8_12_AACCACAGTGTCGCTG-1	Str8_12	0	0	0	0	0	0	0	0	0	0	0	0	0	0	0	0	0	1.91157	0	0	0	0	0	0	0	0	0	0
Str8_12_AACCACAGTTAATCGC-1	Str8_12	15	0	0	0	0	0	1.02922	0	0	0	0	0	0	0	0	1.85578	4.17224	0.64156	0	0	0	0	0	0	0	0.64156	3.39391	1.52557
Str8_12_AACCACAGTTACCTGA-1	Str8_12	3	1.99295	1.13539	2.61552	1.65341	0	1.13539	0	0	0	0	0	0	0	0	0	3.76694	1.65341	0	0	0	0	0	0	1.13539	0	0	1.13539
Str8_12_AACCACAGTTAGGGTG-1	Str8_12	4	0	0	0	0	0	0	0	0	0	0	0	0	1.11124	0	1.11124	0.70263	0	0	0	0	0	0	0	0	0	0	0
Str8_12_AACCACAGTTGCATCA-1	Str8_12	2	1.85589	0.854137	0	0	0	0	0	0	0	0	0	0.854137	2.46766	0	1.30798	0	0	0	2.20784	0	0	0	0	0	0	0	0
Str8_12_AACCACATCAGTGCGC-1	Str8_12	2	0	0	0	0	0	0	0	0	0	0	0	0.952567	1.7539	0.952567	1.99734	1.43144	0	0	1.7539	0	0.952567	0	0	1.43144	0	0	0
Str8_12_AACCACATCATGCATG-1	Str8_12	0	0	0	0	2.90859	0	2.90859	0	0	0	0	0	0	0	0	0	2.90859	2.90859	0	0	0	0	0	0	0	0	0	0
Str8_12_AACCACATCATTCATC-1	Str8_12	19	0	0	0	0	0	0	0	0	0	0	0	1.77508	0	0	0	0	0	1.23848	1.23848	0	0	0	0	0	0	0	0
Str8_12_AACCACATCTCTAAGG-1	Str8_12	15	0	0	0	0	0	0	0	0	0	1.86011	0	0	0	0.643998	1.99178	4.6006	2.79541	0	0	0	0	0	0	0	0	0	1.03253
Str8_12_AACCACATCTGGCCTT-1	Str8_12	0	0	0	0	0	0	0	0	0	0	0	0	0	0	0	1.96501	4.13276	0	0	0	0	0	0	0	0	0	0	0
Str8_12_AACCATGAGACCTTTG-1	Str8_12	0	0	0	0	0	0	0	0	0	0	0	0	0	0	0	0	0	0	0	0	0	0	0	0	0	0	0	0
Str8_12_AACCATGAGCTACTAC-1	Str8_12	6	0	0	0	0	0	0	0	0	0	0	0	0	0	0	0	3.96677	0	0	0	0	0	0	0	0	0	2.90532	0
Str8_12_AACCATGAGGTCTGGA-1	Str8_12	5	1.45692	0	0	0	0	0	0	0	0	0	0	0	1.45692	0	0	0.973186	0	0	0	0	0	0	0	0	0	0	0
Str8_12_AACCATGAGTCATGGG-1	Str8_12	19	0	0	0	0	0.685096	0.685096	0	0	0	0	0	1.7783	1.37419	0	1.08786	0.685096	0	0	1.37419	0	0	0	0	0.685096	0	0	0
Str8_12_AACCATGCAAGTATCC-1	Str8_12	3	1.81162	1.81162	0	1.48468	0.995758	1.48468	0	0	0	0	0	0	0	1.81162	1.81162	3.95515	2.05759	0	0	0	0	0	0	0	0	0	0
Str8_12_AACCATGCAATCTAGC-1	Str8_12	0	0	2.3597	0	0	3.00447	0	0	0	0	0	0	0	0	2.3597	0	3.00447	0	0	0	0	0	0	0	0	0	0	0
Str8_12_AACCATGCATGTCAGT-1	Str8_12	14	1.71522	0	1.18752	0	1.18752	2.05883	0	0	0	0	0	0	0	0	1.71522	3.34453	1.18752	0	0	0	1.71522	0	0	0	0	1.18752	0
Str8_12_AACCATGGTATGGGAC-1	Str8_12	2	0	0	0	0	0	0	0	0	0	0	0	0	0	0.758984	0.758984	0	0	0.758984	0	0	0	0	0	0.758984	0	0	0
Str8_12_AACCATGGTCCACTCT-1	Str8_12	0	0	0	0	0	0	0	0	0	0	0	0	0	0	0	0	2.87958	2.87958	0	0	0	0	0	0	0	0	0	0
Str8_12_AACCATGGTCTTAGTG-1	Str8_12	0	0	0	0	0	0	0	0	0	0	0	0	0	0	0	0	0	0	0	0	0	0	0	0	0	0	0	0
Str8_12_AACCATGGTCTTGGTA-1	Str8_12	13	0	0	0	1.32456	1.63721	0.867211	0	0	0	0	0	0	0	0	3.19722	4.0291	1.32456	0	0	0	0.867211	0	0	0	0	3.35359	0
Str8_12_AACCATGGTGGTATGG-1	Str8_12	1	0	0	0	0	2.85404	0	0	0	0	0	0	0	0	0	2.85404	3.79819	0	0	0	0	0	0	0	0	0	0	0
Str8_12_AACCATGGTTAAGTCC-1	Str8_12	0	0	0	0	3.01087	0	0	0	0	0	0	0	0	0	0	3.01087	3.01087	0	0	0	0	0	0	0	0	0	0	0
Str8_12_AACCATGTCCCATGGG-1	Str8_12	13	0	0	0	0	0	0	0	0	0	0	0	0	0	0	1.01757	4.14038	1.01757	0	0	0	0	0	0	1.01757	0	1.01757	0
Str8_12_AACCATGTCCTTCACG-1	Str8_12	7	0.835512	2.01889	0.50259	0	0	0.835512	0	0	0	0	0	0.835512	0	2.68873	1.08485	3.22529	1.71757	0	0	0	0	0	0	0.835512	0	0	0
Str8_12_AACCCAAAGACTTCGT-1	Str8_12	18	0	1.39742	0	0	0	0	0	0	0	0	0	0	0	2.57863	1.39742	1.10851	1.6213	0	0	0.700579	0	0	0	0	0	0	0
Str8_12_AACCCAAAGAGCGACT-1	Str8_12	2	0.666182	0	0	0	0	0	0	0	0	0	0	0.666182	1.56594	0	0.666182	0.666182	0.666182	1.34557	2.25351	0	0.666182	0	0	0.666182	0	0.666182	0
Str8_12_AACCCAAAGATAACGT-1	Str8_12	1	0	0	2.11233	1.86417	2.61871	0	0	0	0	0	0	0	0	0	1.53336	4.0487	1.53336	0	0	0	1.03562	0	0	0	0	1.53336	0
Str8_12_AACCCAAAGATCCAAA-1	Str8_12	6	0	0	2.87011	0	0	0	0	0	0	0	0	0	0	0	0	3.5345	0	0	0	0	0	0	0	0	0	0	0
Str8_12_AACCCAAAGCCACAAG-1	Str8_12	0	0	0	0	0	0	0	0	0	2.46507	0	0	0	0	0	3.11478	4.18336	0	0	2.46507	0	0	0	0	0	0	2.46507	0
Str8_12_AACCCAAAGGGTACGT-1	Str8_12	0	0	0	0	0	0	0	0	0	0	0	0	0	0	0	0	0	0	0	0	0	0	0	0	0	0	0	0
Str8_12_AACCCAAAGGTGCAGT-1	Str8_12	9	1.67225	0	1.00418	0.623169	2.35262	1.00418	0	0	0	0	0	0	0	0.623169	1.67225	2.26678	3.22745	0	0	0	1.2794	0	1.00418	0	0	3.03932	0.623169
Str8_12_AACCCAAAGTCTGCGC-1	Str8_12	15	0	0	0	0	0	0	0	0	0	0	0	0	0	1.76692	0.962258	3.55448	2.7446	0	0	0	0	0	0	0	0	0	0
Str8_12_AACCCAACATCTTCGC-1	Str8_12	2	0	0	0	0	0	0	0	0	0	0	0	0	2.1893	0	0	0	0	0.950032	1.4283	0	0	0	0	0	0	0.950032	0
Str8_12_AACCCAACATTATGCG-1	Str8_12	0	2.11424	0	0	0	0	0	0	0	0	0	0	0	0	2.11424	0	3.40563	0	0	0	0	2.11424	0	0	0	0	2.74513	0
Str8_12_AACCCAAGTTCGGTCG-1	Str8_12	9	1.16186	0	0	0	2.02652	0	0	0	0	0	0	0	0	1.16186	1.68487	1.16186	0	0	0	0	0	0	1.16186	0	0	0	2.48319
Str8_12_AACCCAAGTTGCCGCA-1	Str8_12	0	0	2.28663	0	2.28663	0	0	0	0	0	0	0	0	0	0	2.28663	2.92764	0	0	0	0	0	0	0	0	0	0	0
Str8_12_AACCCAATCGGTCACG-1	Str8_12	6	0	0	0	0	0	0	0	0	0	0	0	0	0	0	0	3.01731	0	0	0	0	0	0	0	0	0	0	0
Str8_12_AACCTGAAGAGCCTGA-1	Str8_12	0	0	0	0	2.91848	0	0	0	0	0	0	0	0	0	0	2.91848	2.91848	3.58425	0	0	0	0	0	0	0	0	0	0
Str8_12_AACCTGAAGCGTACAG-1	Str8_12	9	1.16398	1.16398	0	2.02919	0	1.68738	0	0	0	0	0	0	0	1.16398	2.02919	1.68738	2.28346	0	0	0	1.68738	0	0	0	0	2.48601	0
Str8_12_AACCTGAAGCTGAGCA-1	Str8_12	1	0	0	0	1.13239	1.64983	1.64983	0	0	1.13239	0	0	0	0	0	1.98913	4.12695	1.64983	0	0	0	1.13239	0	0	1.13239	0	0	0
Str8_12_AACCTGAAGGTGATCG-1	Str8_12	21	0	0	0	0	1.49708	2.07156	0	0	0	0	0	0	0	2.07156	0	2.69964	2.07156	0	0	0	0	0	0	0	0	0	0
Str8_12_AACCTGAAGTCAATCC-1	Str8_12	3	0	0	0	0	0	0	0	0	0	0	0	0	0	0	1.17007	1.6946	0	0	0	0	0	0	0	0	0	0	0
Str8_12_AACCTGAAGTCACGCC-1	Str8_12	0	0	0	0	0	0	0	0	0	0	0	0	0	0	0	2.22177	3.74049	2.22177	0	0	0	0	0	0	0	0	0	0
Str8_12_AACCTGACAAAGGATT-1	Str8_12	8	0.753527	0.753527	0	0	0	0	0	0	0	0	0	0	1.89046	0	0	0	0	0.753527	2.04729	0	0	0	0	0	0	0	0
Str8_12_AACCTGACAACCGCCA-1	Str8_12	0	0	0	0	0	0	0	0	0	0	0	0	0	0	0	2.95396	1.95453	0	0	0	0	0	0	0	0	0	0	0
Str8_12_AACCTGACACCGTACG-1	Str8_12	0	0	0	0	0	0	0	0	0	0	0	0	0	0	0	0	3.9245	0	0	0	0	0	0	0	0	0	0	0
Str8_12_AACCTGACACGACGTC-1	Str8_12	2	0	0	0	0	0	0	0	0	0	0	0	0	0	0	0	2.36536	1.76197	1.76197	0	0	0	0	0	0	0	0	0
Str8_12_AACCTGACAGATCACT-1	Str8_12	22	0	0	0	0	0.729034	0.729034	0	0	0	0.729034	0	0	0	0	3.24574	3.28668	1.43965	0	0	0	0	0	0	0	0	2.77403	0
Str8_12_AACCTGACAGCTTTGA-1	Str8_12	1	1.2987	0	0	0.725524	0.427166	1.43448	0	0	0	0	0	0	0	0.955019	1.7572	1.926	2.19651	0	0	0	0.725524	0	0	0	0	2.66184	0
Str8_12_AACCTGACAGGTGTGA-1	Str8_12	4	0	0	0	0	0	0	0	0	0	0	0	1.98208	0	0	0	0	0	0	0	0	0	0	0	0	0	0	0
Str8_12_AACCTGACAGTGTGCC-1	Str8_12	0	0	0	0	0	0	0	0	0	0	0	0	2.98019	0	0	0	2.98019	0	0	0	0	0	0	0	0	0	0	0
Str8_12_AACCTGACATGCGTGC-1	Str8_12	15	0	0	0	0	0	0	0	0	0	1.10512	0	0	0	0	2.40676	3.37671	2.78173	0	0	0	0	0	0	0	0	0	0
Str8_12_AACCTGACATGCTGCG-1	Str8_12	7	1.76652	0	0	0	0.961958	0	0	0	0	0	0	0	0	0	2.20652	3.76206	1.44306	0	0	0	0	0	0	0	0	1.44306	0
Str8_12_AACCTGACATTCACCC-1	Str8_12	2	1.26632	0	0	0	0	0	0	0	0	0	0	1.26632	0	0	0	1.26632	0	0	2.62023	0	0	0	0	1.80756	0	0	0
Str8_12_AACCTGAGTATGACAA-1	Str8_12	11	0	0	0	1.43411	0	1.43411	0	0	0	0	0	0	0	2.00037	2.3597	3.15151	2.00037	0	0	0	0	0	0	0	0	1.43411	0
Str8_12_AACCTGAGTCAGTTTG-1	Str8_12	0	2.74309	0	0	0	0	0	0	0	0	0	0	0	0	3.40352	0	2.74309	0	0	0	0	0	0	0	0	0	0	2.74309
Str8_12_AACCTGAGTCCAATCA-1	Str8_12	16	0	0	0	0	0	0	0	0	0	0	0	0	0	0	0	0	0	0	2.42187	0	0	0	0	0	0	0	0
Str8_12_AACCTGAGTGAGTTTC-1	Str8_12	2	0.976475	0.976475	0	0	0	0	0	0	0	0	0	0.976475	0	0.976475	1.46098	0	0	0.976475	0	0	0	0	0	1.46098	0	0	0
Str8_12_AACCTGAGTGCTTATG-1	Str8_12	5	0	0	0.946834	0	0	0.946834	0	0	0	0	0	0	0	0.946834	0	0.946834	0	0	0	0	0	1.42433	0	0	0	0	0
Str8_12_AACCTGAGTGGATGAC-1	Str8_12	12	1.1277	0	0	0	1.64425	1.1277	0	0	0	0	0	0	0	1.1277	1.64425	2.60501	2.74854	0	0	0	1.98316	0	1.1277	0	0	3.17697	1.1277
Str8_12_AACCTGATCGGAGTGA-1	Str8_12	16	0	0	0	0	0	1.38885	0	0	0	0	0	0	0	0	1.94883	2.30565	0	0	1.38885	0	0	1.38885	0	0	0	0	0
Str8_12_AACCTTTAGCGTGAAC-1	Str8_12	4	0	0	0	0	0	0	0	0	0	0	0	0	0	0	0	0	0	0	0	0	0	0	0	0	0	0	0
Str8_12_AACCTTTAGCTTACGT-1	Str8_12	7	0	0	0	0	0	0	0	0	0	0	0	0	0	0	1.55157	3.89884	1.55157	0	0	0	0	0	0	0	0	0	0
Str8_12_AACCTTTAGGTGCCTC-1	Str8_12	2	1.98817	0.946062	0	0	0	0	0	0	0	0	0	0.946062	0	0	1.74513	0.946062	0	0.946062	0.946062	0	0	0	0	0	0	0.946062	0
Str8_12_AACCTTTAGTTAACAG-1	Str8_12	15	0	0	0	0	0	0.774791	0	0	0	2.44506	0	0	0	1.20605	2.08204	3.89132	2.21822	0	0	0	0	0	0	0	0	0.774791	0
Str8_12_AACCTTTCAAATACAG-1	Str8_12	1	0	0	0	1.58694	0	0	0	0	0	0	0	0	0	1.92179	2.1722	3.82256	1.58694	0	1.0799	0	1.58694	0	0	0	0	0	0
Str8_12_AACCTTTCAATGAACA-1	Str8_12	15	0	0	0	0	1.57181	0	0	0	0	0	0	0	0	1.57181	2.5214	4.12787	2.15532	0	0	0	1.57181	0	0	0	0	0	0
Str8_12_AACCTTTCACACCGCA-1	Str8_12	1	0	0	1.55997	1.05756	2.14211	1.55997	0	0	0	0	0	0	0	0	1.55997	4.17281	1.05756	0	0	0	1.55997	0	0	0	0	3.30728	0
Str8_12_AACCTTTCAGTACTAC-1	Str8_12	0	0	0	0	0	0	0	0	0	0	0	0	0	0	0	2.02824	0	0	0	0	0	0	0	0	2.02824	0	0	0
Str8_12_AACCTTTCAGTAGGAC-1	Str8_12	3	0	0	0	0	0	0	0	0	0	0	0	0	0	0	0	0	0	0	0	0	0	0	0	0	0	0	0
Str8_12_AACCTTTGTACATTGC-1	Str8_12	16	0	1.11561	0	0	0.521058	0	0	0	0	0	0	1.75555	1.6298	0	1.11561	1.11561	0.521058	0.861883	0	0	0	0	0	0.521058	0.521058	0	0
Str8_12_AACCTTTGTGAACGGT-1	Str8_12	3	1.45139	1.45139	0	0	0	0	0	0	0	0	0	0	0	3.60982	2.01997	1.45139	2.64448	0	0	0	0	0	0	0	0	0	0
Str8_12_AACCTTTGTGTCCATA-1	Str8_12	3	0	0	0	0	2.39156	0	0	0	0	0	0	0	0	0	0	2.39156	2.39156	0	0	0	0	0	0	0	0	0	0
Str8_12_AACCTTTTCAGTGTTG-1	Str8_12	0	0	0	0	2.62378	0	0	0	0	0	0	0	0	0	0	2.62378	3.27999	0	0	0	0	2.62378	0	0	0	0	0	0
Str8_12_AACCTTTTCCGGCAGT-1	Str8_12	6	0	0	0	0	0	0	0	0	0	0	0	0	0	0	2.68648	2.68648	0	0	0	0	0	0	0	0	0	0	0
Str8_12_AACCTTTTCGAGAGCA-1	Str8_12	7	0	0	0	0	1.97243	0	0	0	0	0	0	0	0	0	0	4.32091	0	0	0	0	0	0	0	0	0	0	0
Str8_12_AACCTTTTCGCCACTT-1	Str8_12	11	1.03609	0	1.03609	1.03609	0	2.11296	0	0	0	0	0	0	0	0	1.53393	1.03609	2.11296	0	0	0	0	0	0	0	0	0	0
Str8_12_AACCTTTTCTTAGCTT-1	Str8_12	0	0	0	0	0	0	0	0	0	0	0	0	3.35426	0	0	2.69545	0	2.69545	0	0	0	0	0	0	0	0	0	0
Str8_12_AACGAAAAGAATTTGG-1	Str8_12	15	0	0	0	0	0	0	0	0	0	0	0	0	0	0	1.93553	3.74936	2.55376	0	0	0	0	0	0	0	0	0	0
Str8_12_AACGAAAAGAGAGAAC-1	Str8_12	3	1.61345	2.20168	1.10196	2.94919	0	0	0	0	0	0	0	0	0	1.61345	2.56958	0	2.71273	0	0	0	0	0	0	0	0	1.10196	0
Str8_12_AACGAAAAGCCTTTCC-1	Str8_12	0	0	0	0	0	0	0	0	0	0	0	0	0	0	0	0	0	0	0	0	0	0	0	0	0	0	0	0
Str8_12_AACGAAAAGGCGCTCT-1	Str8_12	0	0	0	0	0	0	0	0	0	0	0	0	0	0	2.57199	0	0	2.57199	0	0	0	0	0	0	0	0	0	0
Str8_12_AACGAAAAGGGCGAGA-1	Str8_12	12	0	0	0	1.7357	1.7357	0	0	0	0	0	0	0	0	0	2.98019	2.98019	0	0	0	0	0	0	1.7357	0	0	0	0
Str8_12_AACGAAACAGAGATTA-1	Str8_12	21	0	0	0	0	0	1.36645	0	0	0	0	0	0	0	0	1.36645	1.9232	2.27873	0	0	0	0	0	0	0	0	0	0
Str8_12_AACGAAACAGTAACGG-1	Str8_12	12	1.25797	0	1.25797	1.25797	2.14649	0	0	0	0	0	0	0	0	0	1.79783	4.1582	3.59059	0	0	0	0	0	1.25797	0	0	1.79783	2.14649
Str8_12_AACGAAACATGAAGCG-1	Str8_12	1	0	0	0	0	0	0	0	0	0	0	0	0	0	0	2.24347	3.38941	3.20246	0	0	0	0	0	0	0	0	0	0
Str8_12_AACGAAACATGACTTG-1	Str8_12	3	0	0	1.56699	0	0	0	0	0	0	0	0	0	0	0	0	2.5158	1.56699	0	0	0	0	0	0	0	0	0	0
Str8_12_AACGAAAGTAATGCTC-1	Str8_12	1	0	0	0.778979	0	2.08883	0.778979	0	0	0	0	0	0	0	0.778979	2.92792	3.52692	2.08883	0	0	0.778979	0.778979	0	0	1.21149	0	0	0
Str8_12_AACGAAAGTATCCTTT-1	Str8_12	4	0	0	0	0	0	0	0	0	0	0	0	0	0	0	0	0	0	0	0	0	0	0	0	0	0	0	0
Str8_12_AACGAAAGTGTGTACT-1	Str8_12	19	0	0	0	0	0	0	0	0	0	0	0	1.38862	0	0	0	0.918155	0	0	0	0	0	0	0	0	0	0	0
Str8_12_AACGAAAGTTCAGCTA-1	Str8_12	0	0	0	0	0	2.28188	0	0	0	0	0	0	0	0	0	2.28188	4.13621	2.28188	0	0	0	0	0	0	0	0	0	2.28188
Str8_12_AACGAAAGTTCGTTCC-1	Str8_12	0	0	0	0	0	0	0	0	0	0	0	0	0	0	0	0	0	0	0	0	0	0	0	0	0	0	0	0
Str8_12_AACGAAATCATGAGAA-1	Str8_12	4	0	0	0	0	2.3545	0	0	0	0	0	0	0	0	0	2.3545	0	2.99902	0	0	0	0	0	0	0	0	0	0
Str8_12_AACGAAATCATGCCCT-1	Str8_12	16	0	1.78843	0	0	0	0	0	0	0	0	0	0	0	0	1.78843	0	0	0	0	0	0	0	0	0	0	0	0
Str8_12_AACGGGAAGAGGTCAC-1	Str8_12	3	0	2.18383	0	0	0	0	0	0	0	0	0	0	0	0	0	2.18383	1.83314	0	0	0	1.28833	0	0	0	0	0	0
Str8_12_AACGGGAAGATCCAAA-1	Str8_12	5	0	0	0	0	0	0	0	0	0	0	0	0.66692	1.06349	0	1.06349	0.66692	0	0.66692	0.66692	0	0	0	0	0	0	0	0
Str8_12_AACGGGAAGCCAAGGT-1	Str8_12	12	0	0	0	1.41118	2.59549	0	0	0	0	0	0	0	0	1.9743	2.97577	2.97577	3.25061	0	0	0	0	0	0	0	0	2.97577	0
Str8_12_AACGGGAAGTACAGAT-1	Str8_12	9	1.1947	0	0	1.1947	2.52675	1.1947	0	0	0	0	0	0	0	1.1947	2.52675	2.06783	2.84012	0	0	0	1.1947	0	0	0	0	0	0
Str8_12_AACGGGACAACGACAG-1	Str8_12	16	0	0.751065	0	0	0	0	0	0	0	1.33451	0	0	1.17511	0.751065	1.33451	2.90955	1.47196	0	0.985401	0	0	0.444448	0	0	0	0	1.33451
Str8_12_AACGGGACAATGCTCA-1	Str8_12	9	1.23105	0	0	2.11318	0	1.23105	0	0	0	0	0	0	0	0	0	1.76638	1.23105	0	0	0	1.76638	0	0	0	0	2.57445	0
Str8_12_AACGGGACACTCCTGT-1	Str8_12	0	0	0	0	0	0	0	0	0	0	0	0	0	0	0	0	2.76512	0	0	0	0	0	0	0	0	0	0	0
Str8_12_AACGGGACACTCTGCT-1	Str8_12	14	0.998673	0	0.998673	1.48825	0.998673	1.81548	0	0	0	0	0	0	0	2.06162	1.48825	3.40617	2.68903	0	0	0	0.998673	0	0	0	0	0.998673	0
Str8_12_AACGGGACAGACCCGT-1	Str8_12	19	0	0	0	0	0	0	0	0	0	0	0	1.72072	0.928029	0	0	0	0	0	0.928029	0	0	0	0	0.928029	0	0.928029	0
Str8_12_AACGGGACAGGCTACC-1	Str8_12	0	0	0	0	0	0	0	0	0	0	0	0	0	0	2.86074	0	2.86074	0	0	0	0	0	0	0	0	0	0	0
Str8_12_AACGGGAGTACGCTTA-1	Str8_12	23	0	0	0	0	0	0	0	0	0	1.21365	0	0	0	1.21365	1.21365	2.55169	1.21365	0	0	0	0	0	0	0	0	0	0
Str8_12_AACGGGAGTCACTCTC-1	Str8_12	0	0	0	0	1.97563	1.97563	1.97563	0	0	0	0	0	0	0	0	0	3.46748	0	0	0	0	0	0	0	0	0	1.97563	0
Str8_12_AACGGGAGTTGGTGTT-1	Str8_12	19	0	0	0	0	0	0	0	0	0	0	0	0.61168	1.26146	0	1.4757	0.988445	0.61168	1.4757	0.988445	0.61168	0.61168	0.988445	0	0.61168	0	0.61168	0
Str8_12_AACGGGATCATTACCT-1	Str8_12	18	0	0	0	0	0	0	0	0	0	0	0	1.76295	0	1.32436	0	0.524693	0	0.867051	0	0	0	0	0	0	0	0	0
Str8_12_AACGGGATCCACTAGA-1	Str8_12	0	0	0	0	0	0	0	0	0	0	0	0	0	0	0	3.01639	4.08181	0	0	0	0	0	0	0	0	0	0	0
Str8_12_AACGGGATCGGTAACT-1	Str8_12	17	0.601513	1.91311	0	0	0	0	0	0	0	0	0	1.4585	0	2.13107	0.974468	0.601513	0.601513	0	0.974468	0	0	0	0	0	0	0	0
Str8_12_AACGTCAAGATGTTCC-1	Str8_12	11	0	0	2.29502	2.04037	1.69787	2.29502	0	0	0	0	0	0	0	0	2.66632	2.66632	2.4978	0	0	0	0	0	0	0	0	0	1.17284
Str8_12_AACGTCAAGCACTAAA-1	Str8_12	1	0	0	0.784831	0.784831	2.55881	0.784831	0	0	0	0	0	0	0	1.21908	1.75235	4.3002	2.35483	0	0	0	1.94021	0	0	0.784831	0	1.52085	0
Str8_12_AACGTCAAGCATTGAA-1	Str8_12	15	0	0	0	0	0.805483	0.805483	0	0	0	1.24575	0	0	0	0.805483	2.1314	3.73401	1.24575	0	0	0	0	0	0	0	0	0.805483	1.24575
Str8_12_AACGTCAAGTACTGTC-1	Str8_12	9	1.41801	0	0	1.98208	2.34053	0	0	0	0	0	0	0	0	1.41801	1.98208	1.41801	1.41801	0	0	0	1.41801	0	1.98208	0	0	0	0
Str8_12_AACGTCACAATTTCGG-1	Str8_12	11	0	0	1.72047	1.19197	0	1.72047	0	0	0	0	0	0	0	2.52316	1.19197	2.52316	2.52316	0	0	0	0	0	0	0	0	0	0
Str8_12_AACGTCACACGACAAG-1	Str8_12	19	0	0	0	0	0	0	0	0	0	0	0	1.35212	1.75371	0	0	0	0	0.670493	0.670493	0	0	0	0	0.670493	0	0	0
Str8_12_AACGTCACATCGCCTT-1	Str8_12	9	1.40372	0	0	1.40372	0	0	0	0	0	0	0	0	0	0	2.32346	2.58635	2.32346	0	0	0	1.9658	0	0	0	0	3.54885	0
Str8_12_AACGTCACATGACAAA-1	Str8_12	6	2.59005	0	0	0	0	0	0	0	0	0	0	0	0	0	2.59005	3.24497	0	0	0	0	0	0	0	0	0	0	0
Str8_12_AACGTCACATGCGGTC-1	Str8_12	0	0	2.63332	0	0	0	0	0	0	0	0	0	0	0	0	0	3.28989	2.63332	0	2.63332	0	0	0	0	0	0	0	0
Str8_12_AACGTCACATTAAAGG-1	Str8_12	0	0	2.83321	0	0	0	0	0	0	0	0	0	0	0	0	0	0	0	0	0	0	0	0	0	0	0	0	0
Str8_12_AACGTCAGTACGATGG-1	Str8_12	22	1.08597	0	0	0	0	0	0	0	0	0	0	0	0	0	0	2.81532	0	0	0	0	0	0	0	0	0	3.53688	1.08597
Str8_12_AACGTCAGTATTGCCA-1	Str8_12	10	0	0	0	0	0	0	0	0	0	0	0	0	0	0	2.08718	3.92069	2.08718	0	0	0	0	0	0	0	0	0	0
Str8_12_AACGTCAGTCGGAAAC-1	Str8_12	4	0	0	0	0	0	0	0	0	0	0	0	2.20437	0	0	0	2.20437	0	0	0	0	0	0	0	0	0	2.84077	0
Str8_12_AACGTCAGTGGCTCTG-1	Str8_12	0	0	0	0	0	0	0	0	0	0	0	0	0	0	0	3.72141	0	0	0	0	0	0	0	0	0	0	0	0
Str8_12_AACGTCATCATTTCCA-1	Str8_12	6	0	0	0	0	0	0	0	0	0	0	0	0	0	0	2.73902	0	0	0	0	0	0	0	0	0	0	0	0
Str8_12_AACGTCATCCGCAAAT-1	Str8_12	0	0	0	0	0	2.8623	0	0	0	0	0	0	0	0	0	2.22471	3.24853	3.24853	0	0	0	2.22471	0	0	0	0	0	0
Str8_12_AACGTCATCCGGCTTT-1	Str8_12	3	0	0	0	0	0	1.3576	0	0	0	0	0	0	0	0	1.3576	2.52951	0	0	0	0	0	0	0	0	0	0	0
Str8_12_AACGTCATCCTGTTAT-1	Str8_12	6	0	0	0	0	0	0	0	0	0	0	0	0	0	0	0	2.79634	0	0	0	0	0	0	0	0	0	0	0
Str8_12_AACGTCATCGTGACTA-1	Str8_12	2	0	0	1.4549	0	0	0	0	0	0	0	0	1.4549	0	0	0	0	0	0	1.4549	0	0	0	0	1.4549	0	0	0
Str8_12_AACGTCATCTCCGAGG-1	Str8_12	0	0	2.15499	0	0	0	0	0	0	0	0	0	0	0	2.15499	2.15499	2.78843	2.78843	0	0	0	0	0	0	0	0	0	0
Str8_12_AACGTCATCTTTGGAG-1	Str8_12	0	0	0	0	2.9927	0	0	0	0	0	0	0	0	0	0	2.9927	4.34065	0	0	0	0	0	0	0	0	0	0	0
Str8_12_AACTTCTAGCCTGGAA-1	Str8_12	6	0	0	0	0	0	0	0	0	0	0	0	0	0	0	0	0	0	0	0	0	0	0	0	0	0	0	0
Str8_12_AACTTCTAGCGTATAA-1	Str8_12	7	0	0	0	0	0	0	0	0	0	0	0	0	0	0	0.776688	4.02874	1.92735	0	0	0	0	0	0	0	0	0	1.92735
Str8_12_AACTTCTAGGAGTCTG-1	Str8_12	4	1.06336	0	0	0	0.489825	0	0	0	0	0	0	1.42555	1.26077	1.42555	0.489825	1.06336	1.06336	0.489825	1.26077	0	0	0	0	0	0.489825	0	0
Str8_12_AACTTCTCACGGGTAA-1	Str8_12	1	0	0	0	0	1.64763	1.64763	0	0	0	0	0	0	0	0	2.87799	3.26453	0	0	0	0	0	0	0	0	0	0	0
Str8_12_AACTTCTCACTTCAGA-1	Str8_12	0	0	0	0	0	0	0	0	0	0	0	0	0	0	1.85623	0	1.85623	1.85623	0	0	0	0	0	0	0	0	1.85623	0
Str8_12_AACTTCTCAGCACCCA-1	Str8_12	0	2.8623	0	0	0	0	0	0	0	0	0	0	0	0	0	0	2.8623	0	0	0	0	0	0	0	0	0	0	0
Str8_12_AACTTCTCATATGAAG-1	Str8_12	9	0	0	0	0	0	1.39066	0	0	0	0	0	0	0	0	1.39066	3.61658	2.77804	0	0	0	0	0	0	0	0	0	1.39066
Str8_12_AACTTCTCATCCTTCG-1	Str8_12	3	0	0	0	0	1.67704	0	0	0	0	0	0	0	0	0	2.91229	2.64256	2.64256	0	0	0	0	0	0	0	0	0	0
Str8_12_AACTTCTCATTGTAGC-1	Str8_12	16	0	0	0	0	0	0	0	0	0	0	0	0	0	0	0	0	0	0	1.29139	0	0	0	0	0	0	0	0
Str8_12_AACTTCTGTAACAAGT-1	Str8_12	0	2.15566	0	0	0	2.15566	0	0	0	0	0	0	0	0	0	2.78915	3.66786	2.15566	0	0	0	0	0	0	0	0	2.78915	0
Str8_12_AACTTCTGTAACGCGA-1	Str8_12	12	0	0.929048	0	0	1.96409	0	0	0	0	0	0	0	0	0.929048	1.96409	3.45448	1.96409	0	0	0	0.929048	0	0.929048	0	0	2.88218	0
Str8_12_AACTTCTGTACAGTCT-1	Str8_12	9	1.3476	0	2.25597	0	0	0	0	0	0	0	0	0	0	0	1.90157	1.3476	0	0	0	0	1.90157	0	0	0	0	0	0
Str8_12_AACTTCTGTCGCACAC-1	Str8_12	23	0	0	0	0	0	0	0	0	0	0	0	1.98641	1.42182	0	0	1.42182	0	0	1.42182	0	0	0	0	0	0	0	0
Str8_12_AACTTCTGTGAATTAG-1	Str8_12	0	0	0	0	0	0	0	0	0	0	0	0	0	0	0	0	0	0	0	0	0	0	0	0	0	0	0	0
Str8_12_AACTTCTGTGATACTC-1	Str8_12	0	0	0	0	0	0	0	0	0	0	0	0	0	0	0	0	3.70001	0	0	0	0	0	0	0	0	0	0	0
Str8_12_AACTTCTGTGCCTAAT-1	Str8_12	14	2.0194	0	1.77501	0	0.968296	0	0	0	0	0	0	0	0	0	0.968296	4.24284	1.45089	0	0	0	1.45089	0	0	0	0	0	0.968296
Str8_12_AACTTCTGTGCTCTCT-1	Str8_12	11	0	0	1.93283	2.55085	1.59723	1.59723	0	0	0	0	0	0	0	2.55085	1.59723	1.93283	1.59723	0	0	0	0	0	0	0	0	0	0
Str8_12_AACTTCTGTGCTGATT-1	Str8_12	12	1.19118	0	1.19118	0	2.06342	0	0	0	0	0	0	0	0	0.763361	1.71953	3.01911	3.38902	0	0	0	0	0	2.61009	0	0	0	0.763361
Str8_12_AACTTCTGTTAAACCC-1	Str8_12	19	0	0	0	0	0	0	0	0	0	0	0	0.669003	0.669003	0	1.06629	1.57052	0	0	0.669003	0	0	0	0	1.06629	0	0	0
Str8_12_AACTTCTTCCGTACGG-1	Str8_12	2	1.27638	0	0	0	0	0	0	0	0	0	0	1.81926	2.30685	0.829347	0	0.829347	0	0	0.829347	0	0	0	0	1.27638	0	0	0
Str8_12_AACTTCTTCCTTATAC-1	Str8_12	0	0	0	0	0	0	2.18034	0	0	0	0	0	0	0	0	2.18034	2.18034	0	2.18034	0	0	0	0	0	2.18034	0	0	0
Str8_12_AACTTCTTCGGAATGG-1	Str8_12	15	0	0	0	0	0	1.23346	0	0	0	0	0	0	0	1.7692	0	3.0187	1.23346	0	0	0	0	0	0	0	0	0	0
Str8_12_AAGAACAAGACCAAAT-1	Str8_12	1	0	0	0	0	1.56669	1.56669	0	0	0	0	0	0	0	0	1.56669	3.66119	2.99342	0	0	0	0	0	0	0	0	0	0
Str8_12_AAGAACAAGACGTCCC-1	Str8_12	13	0	0	0	1.67828	0.736727	0	0	0	0	0	0	0	0	0	2.56341	3.69404	3.07697	0	0	0	0	0	0	0	0	1.86337	1.15631
Str8_12_AAGAACAAGAGATCGC-1	Str8_12	2	0	0	0	0	0	0	0	0	0	0	0	2.14161	1.70618	1.38761	0.917342	0	0.917342	0	1.70618	0	0.917342	0	0	0.917342	0	0.917342	0
Str8_12_AAGAACAAGGGCTAAC-1	Str8_12	6	0	0	0	0	0	0	0	0	0	0	0	0	0	0	2.52845	2.52845	0	0	0	0	0	0	0	0	0	0	0
Str8_12_AAGAACACACCTCGTT-1	Str8_12	0	0	0	3.01639	0	0	0	0	0	0	3.01639	0	0	0	0	0	4.08181	0	0	0	0	0	0	0	0	0	0	0
Str8_12_AAGAACACACGCTTAA-1	Str8_12	9	1.43265	0	0	1.43265	0.953547	0	0	0	0	0	0	0	0	0	1.43265	0.953547	0	0	0	0	0.953547	0	0.953547	0	0	0	0
Str8_12_AAGAACACATCCGTGG-1	Str8_12	12	1.16065	0	1.16065	0.740036	2.02499	0	0	0	0	0	0	0	0	0	2.64986	3.38426	1.86873	0	0.740036	0	0.740036	0	0	0	0	2.48158	0
Str8_12_AAGAACAGTAGCTTTG-1	Str8_12	0	0	0	0	0	2.1958	0	0	0	0	0	0	0	0	0	2.83171	4.28888	0	0	0	0	0	0	0	2.83171	0	0	0
Str8_12_AAGAACAGTCAAAGAT-1	Str8_12	19	0	0	0	0	0	0	0	0	0	0	0	1.55531	1.33564	0	1.55531	0	0	0.659664	0	0	0	0	0	0	0	0	0
Str8_12_AAGAACAGTCAGATTC-1	Str8_12	14	2.26371	0	0	1.74066	1.20912	0	0	0	0	0	0	0	0	0.942749	2.26371	3.23037	1.86943	0	0.578586	0	1.41926	0	0	0	0	1.20912	0
Str8_12_AAGAACAGTCTTCTAT-1	Str8_12	21	0	0	0	0	1.88777	1.88777	0	0	0	0	0	0	0	0	2.24144	3.79404	2.50219	0	0	0	0.875947	0	0	0	0	0	0
Str8_12_AAGAACAGTTGCCGAC-1	Str8_12	7	0	0	0	0	0	0	0	0	0	0	0	0	0	0	0.940317	3.64959	1.73737	0	0	0	0	0	0	0	0	0	0
Str8_12_AAGAACATCAACCTCC-1	Str8_12	12	2.05864	1.18736	0	0	2.51706	0	0	0	0	0	0	0	0	0	2.05864	3.62313	2.05864	0	0	0	0	0	0	0	0	2.68584	0
Str8_12_AAGAACATCATGACAC-1	Str8_12	15	0	0	0	0	0	1.13172	0	0	0	0	0	0	0	1.13172	2.07985	3.56434	2.24113	0	0	0	0	0	0	0	0	0.530822	0
Str8_12_AAGAACATCCAGCACG-1	Str8_12	15	0	0	0	0	0.923933	0	0	0	0	2.05877	0	0	0	0.923933	1.56819	3.3173	2.23596	0	0	0	0	0	0	2.15129	0	0	0
Str8_12_AAGAACATCTACAGGT-1	Str8_12	0	0	0	0	0	0	0	0	0	0	0	0	0	0	2.68266	0	2.68266	0	2.68266	0	0	0	0	0	0	0	0	0
Str8_12_AAGACAAAGAGATTCA-1	Str8_12	8	0	0	0	0	0	0	0	0	0	0	0	1.73562	0	0	1.05396	0	0	0	0	0	0	0	0	1.05396	0	0.659845	0
Str8_12_AAGACAAAGGATACAT-1	Str8_12	18	0	0	0	0	0	0	0	0	0	0	0	0.895706	1.3605	0.544956	0.544956	0	0	0	0.544956	0	0	0	0	1.15487	0	0	0
Str8_12_AAGACAACAAGAAACT-1	Str8_12	17	0	3.80505	0	0.782634	0	0	0	0	0	0	0	1.51769	0	3.53346	0.782634	1.21623	1.51769	0	0	0	0	0	0	0.782634	0	0	0
Str8_12_AAGACAACACCAAATC-1	Str8_12	20	0	1.8211	0	0	0	0.499158	0	0	0	0	0	0.830587	0	0	1.27797	1.07909	0.499158	0	0	0.499158	0	0.499158	0	0	0	0	0
Str8_12_AAGACAACAGCGAGTA-1	Str8_12	7	1.26595	1.80713	0	1.26595	0	1.26595	0	0	0	0	0	0	0	2.15634	0	4.08713	0	0	0	0	0	0	0	0	0	0	0
Str8_12_AAGACAAGTAAGATCA-1	Str8_12	0	0	0	0	0	0	2.60617	0	0	0	0	0	0	2.60617	0	2.60617	3.26171	2.60617	0	2.60617	0	0	0	0	0	0	0	0
Str8_12_AAGACAAGTCACCGCA-1	Str8_12	0	0	0	0	0	0	0	0	0	0	0	0	0	0	0	0	3.79766	1.86402	0	0	0	0	0	0	1.86402	0	1.86402	0
Str8_12_AAGACAAGTCCGATCG-1	Str8_12	5	0	0.904456	0	0	0	0	0	0	0	0	0	0.904456	1.92896	0	0	0	0	0	0	0	0	0	0	1.68858	0	0	0
Str8_12_AAGACAAGTGGACCTC-1	Str8_12	8	1.65341	0	0	0	0	0	0	0	0	0	0	0	1.99295	0	0	1.13539	0	1.13539	1.13539	0	0	0	0	0	0	0	0
Str8_12_AAGACAAGTGTCTTAG-1	Str8_12	6	0	0	0	0	0	0	0	0	0	0	0	0	0	0	2.50335	0	0	0	0	0	0	0	0	0	0	0	0
Str8_12_AAGACAATCATTGAGC-1	Str8_12	4	1.22754	0	1.53023	0.79137	0	1.53023	0	0	0	0	0	0	0.79137	1.22754	1.76227	2.94949	1.53023	0	0	0	0	0	0	0	0	0	0
Str8_12_AAGACTCAGCGACAGT-1	Str8_12	20	0	0.676047	0	0	0	0	0	0	0	0	0	0.676047	0	1.47735	1.67661	3.44782	1.67661	0	0.676047	0.676047	0	0	0	0.676047	0	0.895735	0
Str8_12_AAGACTCAGCTTCGTA-1	Str8_12	9	1.61878	0	1.61878	0	0	0	0	0	0	0	0	0	0	1.61878	0	2.57572	2.57572	0	0	0	1.61878	0	0	0	0	2.57572	1.61878
Str8_12_AAGACTCAGGACTTCT-1	Str8_12	15	0	0	0	0	1.69218	2.65984	0	0	0	0	0	0	0	0	1.69218	3.31738	2.65984	0	0	0	0	0	0	0	0	0	0
Str8_12_AAGACTCCAACAGCTT-1	Str8_12	9	0	0	0	0	0	2.89882	0	0	0	0	0	0	0	0	0	2.89882	1.90472	0	0	0	0	0	0	0	0	3.17263	0
Str8_12_AAGACTCCAACCCTCT-1	Str8_12	14	0	0	1.57819	1.57819	0	0	0	0	0	0	0	0	0	0	1.57819	3.32945	0	0	0	0	1.57819	0	0	0	0	1.57819	0
Str8_12_AAGACTCCAAGGAGTC-1	Str8_12	20	0	2.03882	0	0	0	0	0	0	0	0	0	1.69641	1.17161	0	2.03882	1.17161	0	0	0	0	0	0	0	0	0	0	0
Str8_12_AAGACTCCAATTTCCT-1	Str8_12	0	0	0	0	0	0	0	0	0	0	0	0	0	0	0	0	2.8036	0	0	0	0	2.8036	0	0	0	0	0	0
Str8_12_AAGACTCCACAACATC-1	Str8_12	8	0	0	0	0.905596	0	0	0	0	0	0	0	1.9306	1.69014	0	1.69014	0	0	0	0	0	0	0	0	0	0	0	0
Str8_12_AAGACTCCACCGTCGA-1	Str8_12	0	0	0	0	0	0	0	0	0	0	0	0	0	0	0	0	2.53484	0	0	0	0	0	0	0	0	0	0	0
Str8_12_AAGACTCCACGAGAAC-1	Str8_12	20	0	1.26158	0.817797	0	0	0	0	0	0	0	0	1.26158	0	2.40911	1.80204	0.817797	0	0.817797	0	0	0	0	0	0	0	0	0
Str8_12_AAGACTCCACTATGTG-1	Str8_12	2	1.43435	0	0	0	0	0	0	0	0	0	0	1.43435	0.954921	0	0	0.954921	0	0	2.19637	0	0	0	0	0.954921	0	0	0
Str8_12_AAGACTCGTGGGTTGA-1	Str8_12	15	0	0	0	0	0	0	0	0	0	0	0	0	0	0	2.40557	3.90008	2.20473	0	0	0	0	0	0	0	0	0	0
Str8_12_AAGACTCTCCAATGCA-1	Str8_12	13	0	0	0	0	0	0	0	0	0	1.21481	0	0	0	0	2.55321	4.09836	1.21481	0	0	0	0	0	0	0	0	0	0
Str8_12_AAGACTCTCCGCAGTG-1	Str8_12	18	0	0	0	0	0	0	0	0	0	0	0	2.15769	1.57393	1.06911	0	0	0	1.06911	1.57393	0	0	0	0	1.57393	0	0	0
Str8_12_AAGACTCTCCTCCACA-1	Str8_12	12	1.00941	0	0	1.5014	2.70484	0	0	0	0	0	0	0	0	0	2.4392	3.53034	2.91451	0	0	0	1.82969	0	1.00941	0	0	2.81516	1.00941
Str8_12_AAGACTCTCCTTATGT-1	Str8_12	0	0	0	0	0	2.79274	0	0	0	0	0	0	0	0	0	2.79274	2.15904	0	0	2.15904	0	0	0	0	0	0	0	0
Str8_12_AAGACTCTCGACCTAA-1	Str8_12	19	0	0.943372	0	0	0	0	0	0	0	0	0	1.20984	1.7415	0	1.59363	0	0	0	1.59363	0	0	0.943372	0	0	0.579034	0	0
Str8_12_AAGACTCTCGCTGTCT-1	Str8_12	16	0	1.00681	0	0	0	0	0	0	0	0	0	0.6251	2.35639	0	0.6251	0	0	0	1.00681	0	0	0	0	0	0	0.6251	0
Str8_12_AAGATAGAGCAATTAG-1	Str8_12	19	0	0	0	0	0	0	0	0	0	0	0	1.36623	1.92295	0	0	1.0808	0	0.679819	1.36623	0.679819	0	0	0	0	0	1.0808	0
Str8_12_AAGATAGAGTGGCAGT-1	Str8_12	3	0	0	1.02302	1.51801	1.51801	0	0	0	0	0	0	0	0	0	1.51801	2.09511	2.83522	0	0	0	1.02302	0	1.02302	0	0	0	0
Str8_12_AAGATAGCACCTGTCT-1	Str8_12	0	0	0	0	0	0	0	0	0	0	0	0	2.42845	0	0	2.42845	0	2.42845	0	0	0	0	0	0	0	0	0	0
Str8_12_AAGATAGCAGAGTTGG-1	Str8_12	14	0.951005	0.951005	0	0.951005	2.49471	0	0	0	0	0	0	0	0	0.951005	2.49471	3.33225	2.19071	0	0	0	0	0	0	0	0	1.75179	0
Str8_12_AAGATAGCAGCAGTTT-1	Str8_12	1	0	0	0	1.83705	1.68609	1.29171	0	0	0	0	0	0	0	1.01499	1.68609	3.56408	2.65289	0	0	0	1.29171	0	0	0	0	1.96818	0.631092
Str8_12_AAGATAGCAGGACTTT-1	Str8_12	11	0	0	0	1.28454	1.82874	0	0	0	0	0	0	0	0	0	2.64369	3.08667	2.43817	0	0	0	0	0	0	0	0	1.28454	2.43817
Str8_12_AAGATAGCATGGCGCT-1	Str8_12	0	0	0	0	0	2.00342	0	0	0	0	0	0	2.00342	2.62675	0	0	3.28307	2.00342	0	2.62675	0	0	0	0	0	0	0	0
Str8_12_AAGATAGGTAAGTCAA-1	Str8_12	9	2.16722	0	0	0	1.58247	0	0	0	0	0	0	0	0	0	2.16722	1.58247	2.16722	0	0	0	1.58247	0	0	0	0	0	0
Str8_12_AAGATAGGTACCCACG-1	Str8_12	0	0	0	0	0	0	0	0	0	0	0	0	0	0	0	0	0	0	0	0	0	0	2.91023	0	0	0	0	0
Str8_12_AAGATAGGTACTCAAC-1	Str8_12	18	0	0	0	0	0	0	0	0	0	0	0	1.47319	1.57765	0.892546	0.892546	0	0	0	0.892546	0	0	0	0	0.673399	0	0	0
Str8_12_AAGATAGGTCTGATCA-1	Str8_12	15	0	0	0.933895	0	0	0	0	0	0	0	0	0	0	0.933895	0	3.11891	2.16585	0	0	0	0	0	0	0.933895	0	0	0
Str8_12_AAGATAGGTGATCGTT-1	Str8_12	8	1.00172	0	0	0	1.49198	0	0	0	0	0	0	1.00172	1.49198	0	0	1.00172	0	0	1.49198	0	1.00172	0	0	1.00172	0	0	0
Str8_12_AAGATAGGTGTCCACG-1	Str8_12	3	1.0572	0	0	0	1.0572	0	0	0	0	0	0	0	0	0	1.89234	3.43568	1.0572	0	0	0	0	0	0	0	0	0	0
Str8_12_AAGATAGGTTCGCGTG-1	Str8_12	2	0.938608	0	0	0	0	0	0	0	0	0	0	0	0.938608	0	0.938608	0	0	0	1.73506	0	0	0	0	0.938608	0	0	0
Str8_12_AAGATAGTCTTGAACG-1	Str8_12	0	0	0	0	2.48601	0	0	0	0	0	0	0	0	0	2.48601	2.48601	2.48601	0	0	0	0	0	0	0	0	0	0	0
Str8_12_AAGCATCAGACTCATC-1	Str8_12	13	0.945099	1.42218	0	0	0	0.945099	0	0	0	1.74383	0	0	0	0.945099	0.945099	4.37769	1.98682	0	0	0	0	0	0	0	0	2.18215	0
Str8_12_AAGCATCAGGGAGGAC-1	Str8_12	4	0	0	0	0	0	0	0	0	0	0	0	0	0	0	0	2.97488	0	0	0	0	0	0	0	0	0	0	0
Str8_12_AAGCATCAGGTTCCAT-1	Str8_12	4	0	0	0	0	0	0	0	0	0	0	0	0	1.88338	0	0	1.3318	0	0	1.3318	0	0	0	0	0	0	0	0
Str8_12_AAGCATCCAAACCACT-1	Str8_12	4	0	0	0	0	0	0	0	0	0	0	0	0	0	0	0	2.30106	2.30106	0	0	0	0	0	0	0	0	0	0
Str8_12_AAGCATCCAACACTAC-1	Str8_12	0	0	0	0	0	0	0	0	0	0	0	0	0	0	0	2.77353	2.77353	2.77353	0	0	0	0	0	0	0	0	3.43496	2.77353
Str8_12_AAGCATCCAGCAGGAT-1	Str8_12	0	0	0	0	0	0	0	0	0	0	0	0	0	0	0	0	0	2.90206	0	0	0	0	0	0	0	0	3.56737	0
Str8_12_AAGCATCGTAGCGCTC-1	Str8_12	2	0.837291	0.837291	0	0	0	0	0	0	0	0	0	1.08693	1.08693	0.503831	0.837291	0	0	0	1.28653	0	0	0	0	0.503831	0	0	0
Str8_12_AAGCATCGTCTCGCGA-1	Str8_12	3	0	0	0	0	1.53308	0	0	0	0	0	0	0	0	0	1.53308	3.27438	2.11201	0	0	0	1.53308	0	1.53308	0	0	0	0
Str8_12_AAGCATCGTGAACTAA-1	Str8_12	20	1.43521	0.95561	0	0	0.95561	0	0	0	0	0	0	0.95561	0	0.95561	0.95561	0.95561	1.43521	0	0	1.43521	0	0	0	0	0	0	0
Str8_12_AAGCATCGTGTGCCTG-1	Str8_12	11	1.6483	0	0	0	0	0	0	0	0	0	0	0	0	1.6483	2.60966	1.6483	2.24032	0	0	1.6483	0	0	0	1.6483	0	0	0
Str8_12_AAGCATCGTTAGAAAC-1	Str8_12	4	0	0	0	0	0	0	0	0	0	0	0	0	0	0	0	2.96436	0	0	0	0	0	0	0	0	0	0	0
Str8_12_AAGCATCGTTCAGTAC-1	Str8_12	11	0	0	0	0	0	1.26614	0	0	0	0	0	0	0	0	2.41489	4.12924	3.27606	0	0	0	1.26614	0	1.26614	0	0	0	0
Str8_12_AAGCATCTCCGTCAAA-1	Str8_12	14	0	0	0	0	1.94754	1.7063	0	0	0	0	0	0	0	0	2.56671	3.65251	1.7063	0	0	0	0	0	0	0	0	0.917432	0
Str8_12_AAGCATCTCCTAAACG-1	Str8_12	18	0	0	0	0	0	0	0	0	0	0	0	0	0	0.701398	0	0	0	0	0	0	0	0	0	0.701398	0	0	0
Str8_12_AAGCATCTCGCTGACG-1	Str8_12	10	1.37625	0	0.686465	0	1.59872	1.7806	0	0	0	0	0	1.37625	0	0	2.29052	3.99417	2.29052	0	0	0	1.37625	0	1.08969	0	0	0	1.08969
Str8_12_AAGCCATAGATCACCT-1	Str8_12	11	0	0	0	1.25276	1.25276	2.91777	0	0	0	0	0	0	1.25276	2.14007	2.91777	2.77259	2.14007	0	0	0	1.25276	0	0	0	0	0	0
Str8_12_AAGCCATAGCACAAAT-1	Str8_12	0	0	0	0	0	0	0	0	0	0	0	0	2.63692	0	0	2.63692	0	0	0	0	0	0	0	0	0	0	0	0
Str8_12_AAGCCATCAATTGCAC-1	Str8_12	14	0.945532	0	0.945532	0	1.21232	0	0	0	0	0	0	0	0	0.945532	2.08987	3.75457	1.74441	0	0	0	1.87328	0	0	0	0	2.48651	0.945532
Str8_12_AAGCCATCAGTTGTTG-1	Str8_12	19	0	0	0	0	0	0	0	0	0	0	0	0	0	0	0	0	0	0	0	0	0	0	0	1.04773	0	1.04773	0
Str8_12_AAGCCATCATTGGCAT-1	Str8_12	10	1.11819	0	0	0	0	0	0	0	0	0	0	0	0	1.11819	1.63288	4.51754	2.86074	0	0	0	0	0	0	0	0	0	1.11819
Str8_12_AAGCCATGTAAGATAC-1	Str8_12	0	0	0	0	0	0	0	0	0	0	0	0	2.33827	0	2.98197	2.33827	2.33827	2.33827	0	0	0	0	2.33827	0	0	0	2.33827	0
Str8_12_AAGCCATGTAGCCCTG-1	Str8_12	10	2.07887	0	0	0	0	2.07887	0	0	0	0	0	0	0	0	3.09042	4.21149	0	0	0	0	0	0	0	0	0	0	0
Str8_12_AAGCCATGTGTCCAAT-1	Str8_12	13	0	1.53042	0	0	0	0	0	0	0	0	0	0	0	0	3.22423	3.6792	2.81464	0	0	0	0	0	0	0	0	0	0
Str8_12_AAGCCATGTTAGGGTG-1	Str8_12	0	0	2.46016	0	0	0	0	0	0	0	0	0	0	0	0	2.46016	0	2.46016	0	0	0	0	0	0	0	0	0	0
Str8_12_AAGCCATTCCATTGTT-1	Str8_12	8	1.43314	0	0	0	0	0.724618	0	0	0	0	0	2.54187	1.43314	0.724618	1.14036	1.84367	0.724618	1.65933	2.25251	0	0.724618	0	0	0	0	0	0
Str8_12_AAGCCATTCCCAAGTA-1	Str8_12	11	1.18879	0	1.18879	0	0	1.18879	0	0	0	0	0	0	0	0	1.18879	3.17099	3.34629	0	0	0	1.18879	0	0	0	0	0	0
Str8_12_AAGCGAGAGATTCGCT-1	Str8_12	17	2.89397	0	0	0	0	0	0	0	0	0	0	0	0	0	2.89397	3.55905	0	0	0	0	0	0	0	0	0	0	0
Str8_12_AAGCGAGAGCAACAGC-1	Str8_12	1	0	0	2.88754	0	1.89457	1.89457	0	0	0	0	0	0	0	0	2.88754	3.83293	2.50955	0	0	0	0	0	0	0	0	0	0
Str8_12_AAGCGAGAGTATTAGG-1	Str8_12	0	0	0	0	0	0	0	0	0	0	0	0	0	0	0	0	3.90762	0	0	0	0	0	0	0	0	0	0	0
Str8_12_AAGCGAGCATCGCTGG-1	Str8_12	4	0	0	0	0	0	0	0	0	0	0	0	0	2.82125	0	0	0	0	0	0	0	0	0	0	0	0	0	0
Str8_12_AAGCGAGGTCAACCTA-1	Str8_12	9	0	0	0	0	1.64966	0	0	0	0	0	0	0	0	1.64966	0	0	0	0	0	0	0	0	0	0	0	0	0
Str8_12_AAGCGAGGTTTCGCTC-1	Str8_12	21	0	0	0	0	2.14161	0	0	0	0	0	0	0	0	0	0	3.43568	3.15868	0	0	0	0	0	0	0	0	0	0
Str8_12_AAGCGAGTCCACGTAA-1	Str8_12	0	0	0	0	0	0	0	0	0	0	0	0	0	0	0	0	3.56905	0	0	0	0	0	0	0	0	0	0	0
Str8_12_AAGCGAGTCTCGACCT-1	Str8_12	19	0	0	0	0	0	0	0	0	0	0	0	0	1.18107	0	1.7076	1.18107	0	0.755616	1.18107	0	0	0	0	0.755616	0	0	0
Str8_12_AAGCGTTAGAATCGCG-1	Str8_12	12	0	0	0.959964	0.959964	0.959964	1.44059	0	0	0	0	0	0	0	0	2.20365	3.4538	2.63137	0	0	0	2.00773	0	0.959964	0	0	2.3674	0
Str8_12_AAGCGTTAGCAGGTCA-1	Str8_12	17	0.820208	2.29221	0	0	0.820208	0	0	0	0	0	0	0	1.5713	1.5713	0.820208	0	0	0.820208	0.820208	1.80564	0	0	0	0.820208	0	0.820208	0
Str8_12_AAGCGTTGTAGATCGG-1	Str8_12	20	0	2.83548	0	0	0	0	0	0	0	0	0	0	0	1.61136	2.19936	0	0	0	0	0	0	0	0	0	0	0	0
Str8_12_AAGCGTTGTTATCCAG-1	Str8_12	18	0	0	0	0	0	0	0	0	0	0	0	0.984385	0.349981	0.608723	0.349981	0.349981	0	0	1.25683	0	0	0	0	0.608723	0	0	0
Str8_12_AAGCGTTTCCATTGGA-1	Str8_12	1	0	0	0.767111	1.19606	1.49528	0	0	0	0	0	0	0	0	0	2.06954	4.20098	2.96818	0	0	0	0.767111	0	0	0	0	0	0
Str8_12_AAGCGTTTCCGTATAG-1	Str8_12	4	0	0	0	0	0	0	0	0	0	0	0	0	0	0	0	1.29812	1.29812	0	0	0	0	0	0	0	0	0	0
Str8_12_AAGCGTTTCCTGTACC-1	Str8_12	5	0	1.54718	0	0	0	0	0	0	0	0	0	0	1.87906	1.04701	0	1.04701	1.04701	1.04701	1.54718	0	0	0	0	1.87906	0	0	0
Str8_12_AAGCGTTTCTAGGCAT-1	Str8_12	3	2.31849	0	0	2.58126	0	3.34923	0	0	0	0	0	0	0	0	0	1.39956	1.39956	0	0	0	0	0	0	0	0	0	0
Str8_12_AAGGAATAGGAGCTGT-1	Str8_12	10	0	2.88594	1.47798	0	0	1.47798	0	0	0	0	0	0	0	0	2.05004	2.67665	2.88594	0	0	0	0	0	0	0	0	1.47798	0
Str8_12_AAGGAATCAGGCTCTG-1	Str8_12	17	0	1.91914	1.07785	1.07785	0	0	0	0	0	0	0	0	1.07785	2.67886	1.58447	1.91914	1.58447	0	1.07785	0	0	0	0	0	0	0	0
Str8_12_AAGGAATCAGTCAGCC-1	Str8_12	13	0	0	0	1.37434	1.37434	1.93224	0	0	0	0	0	1.37434	0	0	1.93224	4.14316	1.93224	0	0	0	2.28822	0	0	1.37434	0	0	1.93224
Str8_12_AAGGAATCATCGATCA-1	Str8_12	0	0	0	0	0	0	0	0	0	0	0	0	0	0	0	2.93015	2.93015	0	0	0	0	0	0	0	0	0	0	0
Str8_12_AAGGAATGTACAAAGT-1	Str8_12	7	0	0	0	2.10723	0	0	0	0	0	0	0	0	0	0	2.10723	3.12132	0	0	0	0	0	0	0	0	0	0	0
Str8_12_AAGGAATGTGCAGATG-1	Str8_12	2	1.51464	0	0	0	0.780513	0	0	0	0	0	0	0.780513	1.74578	0	0	0	0	0	1.74578	0	0	0	0	0	0	0	0
Str8_12_AAGGAATGTGCTGATT-1	Str8_12	0	0	0	0	0	0	0	0	0	0	0	0	0	0	0	3.00356	3.00356	0	0	0	0	0	0	0	0	0	0	0
Str8_12_AAGGAATGTTAGAGAT-1	Str8_12	12	1.3271	0	0	0	3.01507	0	0	0	0	0	0	1.3271	0	1.3271	1.87796	3.01507	3.25543	0	0	0	1.3271	0	0	0	0	0	0
Str8_12_AAGGAATTCAGACCTA-1	Str8_12	23	0	0	0	0	2.52774	0	0	0	0	0	0	0	0	0	2.16142	2.16142	2.16142	0	1.57727	0	1.57727	0	0	0	0	1.57727	0
Str8_12_AAGGAATTCAGCGTCG-1	Str8_12	12	0	1.7876	0	0	3.03977	0	0	0	0	0	0	0	0	0	2.39336	3.42916	2.39336	0	0	0	0	0	0	0	0	0	0
Str8_12_AAGGAATTCCAAGCCG-1	Str8_12	8	0	0	0	0	0	0	0	0	0	0	0	0.96992	1.77719	0	0	0.96992	0.96992	0	0.96992	0	0	0	0	0	0	0	0
Str8_12_AAGGAATTCGCTGTTC-1	Str8_12	19	0	0	0	0	0	1.27946	0	0	0	0	0	0	1.27946	0	0	2.17295	1.27946	0	0	0	0	0	0	0	0	0	0
Str8_12_AAGGAATTCGGACTTA-1	Str8_12	14	0	0	0	0	1.49385	0	0	0	0	0	0	0	0	0	1.49385	3.96677	0	0	0	0	0	0	0	0	0	1.49385	0
Str8_12_AAGGTAAAGCCTAACT-1	Str8_12	4	0	2.43793	0	0	0	0	0	0	0	0	0	0	0	2.43793	0	3.08642	0	0	0	0	0	0	0	0	0	0	0
Str8_12_AAGGTAAAGCGACTAG-1	Str8_12	3	0.96096	0	0	0	1.44183	0	0	0	0	0	0	0	0	0	0	2.20509	1.44183	0	0	0	0.96096	0	0	0	0	1.44183	0.96096
Str8_12_AAGGTAAAGGACCCAA-1	Str8_12	3	0	0	1.72085	2.32028	0	1.19229	0	0	0	0	0	0	0	0	0	3.50028	2.83688	0	0	0	1.19229	0	0	0	0	0	0
Str8_12_AAGGTAACAAGTGCTT-1	Str8_12	0	0	0	0	0	0	0	0	0	0	0	0	0	0	0	0	4.132	3.17757	0	0	0	0	0	0	0	0	2.15904	0
Str8_12_AAGGTAACACGTTCGG-1	Str8_12	7	1.63057	0	0	0	0	0	0	0	0	0	0	0	0	0	1.96853	3.06963	1.96853	0	0	0	0	0	0	0	0	0	0
Str8_12_AAGGTAACAGCCTTCT-1	Str8_12	0	0	0	0	0	0	0	0	0	0	0	0	2.73631	3.39652	0	0	0	0	0	0	0	0	0	0	0	0	0	0
Str8_12_AAGGTAACAGCTGAGA-1	Str8_12	0	0	0	0	0	0	0	0	0	0	0	0	0	0	0	0	3.51531	2.85147	0	0	0	0	0	0	0	0	0	0
Str8_12_AAGGTAACATAGAGGC-1	Str8_12	5	0	0	0	0	0	0	0	0	0	0	0	0	1.64644	0	0	1.12954	0	0	0	0	0	0	0	0	0	0	0
Str8_12_AAGGTAAGTCCATCTC-1	Str8_12	23	0	0	0	0	0	1.37346	0	0	0	0	0	0	0	0	1.37346	3.81187	2.28716	0	0	0	0	1.37346	0	0	0	0	0
Str8_12_AAGGTAAGTGGCTACC-1	Str8_12	2	0.939652	0	0	0	0	0	0	0	0	0	0	0.939652	0.939652	0	0	0.939652	0	0.939652	1.41541	0	0	0	0	1.73647	0	0	0
Str8_12_AAGGTAAGTTATCTGG-1	Str8_12	0	0	0	0	0	0	0	0	0	0	0	0	0	0	0	0	0	0	0	0	0	0	0	0	0	0	0	0
Str8_12_AAGGTAAGTTGGACTT-1	Str8_12	0	0	0	0	2.80069	0	2.80069	0	0	0	0	0	0	0	0	0	3.85794	2.80069	0	0	0	0	0	0	0	0	0	0
Str8_12_AAGGTAATCGGTAACT-1	Str8_12	2	0	0	0	0	0	0	0	0	0	0	0	2.1448	1.39032	0	1.39032	0	0	0	1.95051	0	0	0	0	0	0	0	0
Str8_12_AAGGTAATCTTCGCTG-1	Str8_12	19	0.474862	0.474862	0	0	0	0	0	0	0	0	0	1.03793	0.474862	0	1.65909	2.85707	1.2329	0	0	0	0	0	0	0.474862	0	0	0
Str8_12_AAGGTAATCTTGGAAC-1	Str8_12	20	0	1.77042	0.396982	0.396982	0.680396	0.396982	0	0	0	0	0	0	0	2.89351	0.680396	2.17444	1.08157	0	0	0	0	0	0	0.680396	0	0.396982	0
Str8_12_AAGTACCAGAAAGTCT-1	Str8_12	5	0	0	0	0	0	0	0	0	0	0	0	0.789725	0.789725	1.22542	0	1.75978	0	0	0	0	0	0	0	0	0	0	0
Str8_12_AAGTACCAGAATCTAG-1	Str8_12	13	1.18622	0	0.374964	0	1.86551	2.11372	0	0	0	0	0	0	0	0	2.62019	3.89637	2.80141	0	0.374964	0	0.8607	0	1.71369	0	0	0	0
Str8_12_AAGTACCAGACGCCCT-1	Str8_12	0	2.99811	0	0	0	0	0	0	0	0	0	0	0	0	0	2.99811	2.99811	4.0629	0	0	0	0	0	0	0	0	0	0
Str8_12_AAGTACCAGAGGTTTA-1	Str8_12	21	0	0.634653	0	0	0.634653	3.17995	0	0	0	0	0	0	0	1.29722	1.97472	3.34911	1.97472	0	0	0	0.634653	0	0	0	0	0	1.29722
Str8_12_AAGTACCAGCGCCATC-1	Str8_12	20	0	0.623209	0	0	0	0	0	0	0	0	0	1.27946	0.623209	0	2.17295	1.00423	1.00423	0.623209	0	0.623209	0	0	0	0	0	1.27946	0
Str8_12_AAGTACCAGCTGGCCT-1	Str8_12	21	0	0	0	0	0	1.48972	0	0	0	0	0	0	0	0	1.48972	3.74313	2.26068	0	0	0	0	0.999866	0	0	0	0	0
Str8_12_AAGTACCAGGGTCTTT-1	Str8_12	0	0	0	0	0	2.51372	0	0	0	0	0	0	0	0	0	0	3.83736	0	0	0	0	0	0	0	0	0	0	0
Str8_12_AAGTACCAGTCATGAA-1	Str8_12	0	0	0	0	0	0	0	0	0	0	0	0	2.35192	0	0	2.35192	2.35192	0	0	0	0	2.35192	0	0	0	0	0	0
Str8_12_AAGTACCAGTGGCGAT-1	Str8_12	0	0	0	0	0	0	0	0	0	0	0	0	0	0	2.36492	3.00995	0	0	0	0	0	0	0	0	0	0	0	2.36492
Str8_12_AAGTACCCAATACAGA-1	Str8_12	4	0	0	0	0	0	0	0	0	0	0	0	0	0	1.99131	0	0	0	0	0	0	0	0	0	0	0	0	0
Str8_12_AAGTACCCACCTTCGT-1	Str8_12	0	0	0	0	0	2.55158	0	0	0	0	0	0	0	0	0	1.9335	4.09662	2.55158	0	0	0	1.9335	0	0	0	0	3.20497	1.9335
Str8_12_AAGTACCCAGCAGTCC-1	Str8_12	22	0.582189	0	0	0	1.21487	0	0	0	0	0	0	0.947752	0	0	2.09304	3.43457	1.87636	0	0	0	0.582189	0	0	0	0	2.82132	0
Str8_12_AAGTACCCATCAGTCA-1	Str8_12	0	2.97842	0	0	0	0	0	0	0	0	0	0	0	0	0	0	0	2.97842	0	0	0	0	0	0	0	0	0	0
Str8_12_AAGTACCGTATCGCGC-1	Str8_12	14	1.54886	1.04839	0	0.655719	0.655719	0.655719	0	0	0	0	0	0.655719	0	1.04839	1.88086	3.14573	2.76155	0	0	0	0.655719	0	0	0	0	1.04839	0.655719
Str8_12_AAGTACCGTCGGCACT-1	Str8_12	20	0	1.59749	0	0	0	0	0	0	0	0	0	0.83878	0.83878	2.32188	1.28843	0.83878	0	0	0	0	0	0	0	0.83878	0	0	0
Str8_12_AAGTACCGTCTAACTG-1	Str8_12	11	0	1.32042	1.87026	1.32042	1.87026	1.32042	0	0	0	0	0	0	0	0	2.223	3.74182	2.48324	0	0	0	0	0	0	0	0	0	0
Str8_12_AAGTACCGTCTGTGCG-1	Str8_12	9	2.02423	0	0	0	0	1.16005	0	0	0	0	0	0	0	1.16005	1.16005	2.02423	0	0	0	0	0	0	0	0	0	0	0
Str8_12_AAGTACCTCACGGGAA-1	Str8_12	11	0	0	0	1.15214	0	1.67334	0	0	0	0	0	0	0	0	0	3.12015	2.26798	0	0	0	0	0	1.15214	0	0	0	0
Str8_12_AAGTACCTCATTATCC-1	Str8_12	0	0	0	0	0	2.10787	0	0	0	0	0	0	0	0	0	2.10787	0	0	0	2.10787	0	0	0	0	0	0	0	0
Str8_12_AAGTACCTCCATGATG-1	Str8_12	19	0	0	0	0	0	0	0	0	0	0	0	1.22968	0	0	1.22968	0.793023	0	0	0	1.22968	0	0.793023	0	0	0	0	0
Str8_12_AAGTACCTCCGCTTAC-1	Str8_12	13	0	1.82984	0	0	0	1.00952	0	0	0	0	0	0	0	0	1.82984	3.83625	3.00505	0	0	0	0	0	0	0	0	0	0
Str8_12_AAGTACCTCTACCCAC-1	Str8_12	0	0	0	0	0	0	0	0	0	0	0	0	0	1.89987	0	0	1.89987	1.89987	0	0	0	0	0	0	0	0	0	0
Str8_12_AAGTACCTCTATCGGA-1	Str8_12	11	0	0	0	1.39407	0	2.31191	0	0	0	0	0	0	0	0	1.95479	1.95479	3.77131	0	0	0	1.39407	0	0	0	0	0	0
Str8_12_AAGTCGTAGCAACTTC-1	Str8_12	0	2.32735	0	0	0	0	0	0	0	0	0	0	0	0	0	0	3.63766	0	0	0	0	0	0	0	0	0	0	0
Str8_12_AAGTCGTAGTGGCGAT-1	Str8_12	7	1.81226	0	2.16176	1.27036	1.27036	2.94101	0	0	0	0	0	0	0	0	2.42024	3.90561	2.79562	0	0	0	1.27036	0	0	0	0	0	0
Str8_12_AAGTCGTCACCCTGTT-1	Str8_12	0	0	0	2.72159	0	0	0	0	0	0	0	0	2.72159	0	0	0	2.72159	0	0	0	0	2.72159	0	0	2.72159	0	0	0
Str8_12_AAGTCGTCACGTCATA-1	Str8_12	17	1.43403	3.15141	0	0	0	0	0	0	0	0	0	0.725222	0.725222	3.77523	2.13491	0	0	0.725222	0.725222	0	0	0	0	1.14115	0	0	0.725222
Str8_12_AAGTCGTCAGAATCGG-1	Str8_12	16	0	0	0	0	1.05171	0	0	0	0	0	0	0	0	0	2.13419	0	0	0	1.55289	0	0	0	0	0	0	0	0
Str8_12_AAGTCGTCAGGCGAAT-1	Str8_12	0	0	0	0	0	0	0	0	0	0	0	0	0	0	0	2.84382	3.50743	2.84382	0	0	0	0	0	0	0	0	0	0
Str8_12_AAGTCGTGTCAATCTG-1	Str8_12	0	0	0	0	0	0	0	0	0	0	0	0	0	0	2.05744	2.05744	3.06702	0	0	0	0	0	0	0	0	0	2.05744	0
Str8_12_AAGTCGTGTCCTGTCT-1	Str8_12	7	1.39066	0	1.39066	1.39066	0	1.9509	0	0	0	0	0	0	0	1.39066	2.30782	3.53201	2.30782	0	0	0	1.39066	0	0	0	1.39066	0	0
Str8_12_AAGTCGTTCACCGCTT-1	Str8_12	3	0	1.14465	0	0	0	1.14465	0	0	0	0	0	0	0	0	1.66443	3.10965	2.25814	0	0	0	0	0	0	0	0	0	1.14465
Str8_12_AAGTCGTTCGGTAACT-1	Str8_12	10	1.33468	0	1.33468	1.33468	0	1.33468	0	0	0	0	0	0	0	0	0	4.59468	1.8867	0	0	0	0	0	0	0	0	0	0
Str8_12_AAGTCGTTCGTAGGAG-1	Str8_12	0	0	2.05983	0	2.05983	2.05983	0	0	0	0	0	0	0	0	0	0	4.24055	2.05983	0	0	0	0	0	0	2.05983	0	3.34563	2.05983
Str8_12_AAGTCGTTCTACAGGT-1	Str8_12	5	0	0	0	0	0	0	0	0	0	0	0	0	1.52642	0	0	1.52642	0	0	0	0	0	0	0	0	0	0	0
Str8_12_AAGTCGTTCTGGGAGA-1	Str8_12	0	0	0	0	0	0	0	0	0	0	0	0	0	0	0	0	4.5152	0	0	0	0	0	0	0	0	0	0	0
Str8_12_AAGTGAAAGATGACCG-1	Str8_12	14	0	0	0	1.81624	0.827314	0.827314	0	0	0	0	0	0.827314	0	0	1.81624	3.74217	2.62985	0	0	0	0	0	0	0	0	0	0
Str8_12_AAGTGAAAGGGCAGGA-1	Str8_12	11	0	0	0	1.96132	0	0	0	0	0	0	0	0	0	1.39979	1.96132	3.84621	3.45137	0	0	0	0	0	0	0	0	0	0
Str8_12_AAGTGAACAACCCTCT-1	Str8_12	0	2.52316	0	0	0	2.52316	0	0	0	0	0	0	0	0	2.52316	0	4.24574	0	0	0	0	0	0	0	0	0	2.52316	0
Str8_12_AAGTGAACACGCCACA-1	Str8_12	6	0	0	0	0	0	0	0	0	0	0	0	0	0	0	2.85455	0	0	0	0	0	0	0	0	0	0	0	0
Str8_12_AAGTGAACAGTGGTGA-1	Str8_12	4	0	0	0	0	0	0	0	0	0	0	0	0	0	1.75958	0	2.73631	0	0	0	0	0	0	0	0	0	0	0
Str8_12_AAGTGAACATACTGAC-1	Str8_12	19	0	1.10465	0	0	0	0	0	0	0	0	0	1.10465	0	0	1.10465	1.10465	0	0	0	0	0	0	0	0	0	0	0
Str8_12_AAGTGAAGTACTTGTG-1	Str8_12	6	0	0	0	0	0	0	0	0	0	0	0	0	0	0	0	3.46298	0	0	0	0	0	0	0	0	0	0	0
Str8_12_AAGTGAAGTAGCGTTT-1	Str8_12	1	0	0	0	0	1.75601	0	0	0	0	0	0	0	0	0	2.73228	3.00356	3.67159	0	0	0	1.75601	0	0	0	0	2.35883	0
Str8_12_AAGTGAAGTATACGGG-1	Str8_12	5	0	0	0	0	0	0	0	0	0	0	0	0	1.24867	0	0	0	1.24867	0	0	0	0	0	0	0	0	0	0
Str8_12_AAGTGAAGTGGATCAG-1	Str8_12	16	0	0.774665	0	0	0	0	0	0	0	0	0	0	1.20589	0	1.73686	0	0	0	0.774665	0	0	0.774665	0	0	0	0	0
Str8_12_AAGTGAAGTGGATGAC-1	Str8_12	7	2.0468	0	2.0468	1.47512	0	0	0	0	0	0	0	0	0	1.47512	2.0468	3.05538	0	0	0	0	2.40826	0	0	0	0	0	0
Str8_12_AAGTGAAGTTAAGTCC-1	Str8_12	8	0	1.19759	0	0	0	0	0	0	0	0	0	0	0	0	0	0	0	1.19759	1.19759	0	0	0	0	0	0	0	0
Str8_12_AAGTGAATCAATCAGC-1	Str8_12	0	0	0	0	0	0	0	0	0	0	0	0	0	0	0	0	2.54308	0	0	0	0	0	0	0	0	0	0	0
Str8_12_AAGTTCGCAAAGTATG-1	Str8_12	1	0	0.707552	0	0.707552	2.66565	0.707552	0	0	0	0	0	0	0	0	1.81565	3.28562	1.97048	0	0	0.707552	1.63239	0	0	0	0	2.51116	0
Str8_12_AAGTTCGCACTTCATT-1	Str8_12	0	0	0	0	0	0	0	0	0	0	0	0	0	0	0	0	3.96677	2.90532	2.90532	0	0	0	0	0	2.90532	0	0	0
Str8_12_AAGTTCGCATATAGCC-1	Str8_12	14	1.42846	0	1.13618	1.13618	1.13618	0.721452	0	0	0	0	0	0	0	1.8385	1.13618	3.45522	1.42846	0	0	0	0	0	0	0	0	0	0.721452
Str8_12_AAGTTCGGTAGAGACC-1	Str8_12	0	0	0	0	0	0	0	0	0	0	0	0	0	0	2.70712	2.70712	3.36633	0	0	0	0	0	0	0	0	0	2.70712	0
Str8_12_AAGTTCGGTAGTGTGG-1	Str8_12	13	0	0	0.836475	0	2.43936	1.82984	0	0	0	0	0	0	0	0.836475	2.18034	3.95164	2.43936	0	0	0	1.82984	0	0	0.836475	0	2.64491	0.836475
Str8_12_AAGTTCGGTATCGTTG-1	Str8_12	2	1.06249	0	0	1.06249	0	0	0	0	0	0	0	0	1.06249	0	0	0	0	0	1.06249	0	0	0	0	1.56594	0	0	0
Str8_12_AAGTTCGGTGCCGGTT-1	Str8_12	0	0	0	0	0	0	0	0	0	0	0	0	0	2.50852	0	0	2.50852	0	0	3.16012	0	0	0	0	2.50852	0	0	0
Str8_12_AAGTTCGTCGATGCTA-1	Str8_12	16	0	0	0	0	0	0	0	0	0	0	0	0	0.912319	0.912319	0	0.912319	0	0	2.4363	0	0	0	0	0	0	0	0
Str8_12_AAGTTCGTCGGAGTGA-1	Str8_12	13	0.673776	0	0	0	1.0727	1.0727	0	0	0	0	0	0	0	1.3571	2.16252	3.85351	3.39615	0	0	0	0	0	0	0	0	0	0
Str8_12_AAGTTCGTCGTTGTTT-1	Str8_12	0	0	0	0	0	0	0	0	0	0	0	0	0	0	0	3.50586	0	0	0	0	0	0	0	0	0	0	0	0
Str8_12_AATAGAGAGGGTAGCT-1	Str8_12	12	1.25707	0	0	0	2.77823	0	0	0	0	0	0	0	0	1.25707	2.92346	1.25707	3.05025	0	1.25707	0	0	0	0	0	0	1.25707	0
Str8_12_AATAGAGAGTTCTACG-1	Str8_12	12	1.48231	0	0	0.993825	2.41674	0	0	0	0	0	0	0	0	0	2.79202	2.55807	2.05492	0	0	0	1.48231	0	2.05492	0	0	2.55807	0
Str8_12_AATAGAGCATGGGATG-1	Str8_12	1	0	1.99844	0	0	1.43241	0	0	0	0	0	0	0	0	0	2.1941	2.73108	0	0	0	0	0	0	0	2.49821	0	1.43241	0
Str8_12_AATAGAGTCCCGGTAG-1	Str8_12	17	0	1.89658	1.89658	1.34326	0	0	0	0	0	0	0	0	0	2.25072	1.56347	0	1.56347	0	0	0	0	0	0	0	0	0	0
Str8_12_AATAGAGTCGAGTGAG-1	Str8_12	2	0	0	0	0	0	0	0	0	0	0	0	0	0	0	0	0.876029	0	0	1.64943	0	0	0	0	0	0	0.876029	0
Str8_12_AATAGAGTCTAGTACG-1	Str8_12	17	0.754182	1.70538	0	0	1.17919	0.754182	0	0	0	0	0	0	0	1.4765	0	0.754182	0	0	0.754182	0	0	0	0	0.754182	0	0	0
Str8_12_AATAGAGTCTCAACCC-1	Str8_12	19	0	0.609067	0	0	0	0	0	0	0	0	0	0.609067	1.25737	0.609067	0.984857	0	0	0.984857	0.609067	0	0	0.609067	0	0	0	0.609067	0
Str8_12_AATCACGAGGGCCTCT-1	Str8_12	16	0	0	0	0	0	0	0	0	0	0	0	0	1.06548	1.06548	0	1.56954	1.06548	0	0.6684	0	0.6684	0	0	0	0	0	0
Str8_12_AATCACGCAATACCTG-1	Str8_12	2	0.970734	0	0	0	0	0.436077	0	0	0	0	0	1.15893	0.436077	0.436077	1.5741	0	0.436077	0	1.4539	0	0	0	0	0.73872	0	0	0
Str8_12_AATCACGCAATTGCCA-1	Str8_12	3	0	0	1.70446	1.70446	0	0	0	0	0	0	0	0	0	0	0	3.4809	2.30227	0	0	0	0	0	0	0	0	0	0
Str8_12_AATCACGCACTGATTG-1	Str8_12	6	0	0	0	2.67886	0	0	0	0	0	0	0	0	0	0	0	3.73063	2.67886	0	0	0	0	0	0	0	0	0	0
Str8_12_AATCACGCATCATCCC-1	Str8_12	9	2.17134	0	1.27815	0	0	0	0	0	0	0	0	0	0	0	2.17134	2.4301	0	0	0	0	1.27815	0	0	0	0	1.82132	2.17134
Str8_12_AATCACGGTACGCGTC-1	Str8_12	22	1.09972	0	0	0	2.27018	0	0	0	0	0	0	0.511493	0	0.511493	2.87325	4.1553	2.12173	0	0	0	0	0	0	0	0	2.66414	0.511493
Str8_12_AATCACGGTATTCTCT-1	Str8_12	0	0	0	0	0	0	0	0	0	0	0	0	0	0	0	2.94283	3.82698	0	0	0	0	0	0	0	0	0	0	0
Str8_12_AATCACGGTCAACCTA-1	Str8_12	0	2.83623	0	0	0	0	0	0	0	0	0	0	0	0	3.89496	2.83623	0	0	0	0	0	0	0	0	0	0	2.83623	0
Str8_12_AATCACGGTCCAATCA-1	Str8_12	1	0	0	0	0.868574	0.868574	0	0	0	0	0	0	0	0	0	2.86802	3.01402	0.868574	0	0	0	0	0	0	0	0	0	0
Str8_12_AATCACGGTCTGTTAG-1	Str8_12	1	0	0	0.863228	0.863228	1.63167	0.863228	0	0	0	0	0	0	0	0	1.86922	4.37116	2.7775	0	0	0	1.63167	0	0	0	0	0	0
Str8_12_AATCACGGTGCGGTAA-1	Str8_12	0	0	0	0	0	0	0	0	0	0	0	0	0	0	0	2.47797	3.51901	2.47797	0	0	0	0	0	0	0	0	0	2.47797
Str8_12_AATCACGGTGCTGCAC-1	Str8_12	3	0	0	0	0	1.05683	0	0	0	0	0	0	0	0	0	2.50662	3.3062	3.15814	0	0	0	1.05683	0	0	0	0	1.05683	0
Str8_12_AATCACGTCCACATAG-1	Str8_12	17	1.01252	2.08071	1.01252	1.8338	0	0	0	0	0	0	0	0.629286	0	2.08071	0.629286	0	1.96486	0	0	0	0	0	0	0	0	0	0
Str8_12_AATCACGTCGGACAAG-1	Str8_12	13	0	0	0.834183	0	1.59103	0	0	0	0	0	0	0	0	0.834183	1.59103	3.51373	2.01686	0	0	0	1.28256	0	0	0	0	0.834183	0
Str8_12_AATCACGTCTTAGCCC-1	Str8_12	0	0	0	0	0	0	0	0	0	0	0	0	0	0	0	0	0	0	0	0	0	0	0	0	2.88275	0	0	0
Str8_12_AATCGACAGAAACCAT-1	Str8_12	0	0	0	0	0	0	0	0	0	0	0	0	0	0	0	2.66756	3.32538	0	2.66756	0	0	0	0	0	0	0	0	0
Str8_12_AATCGACAGAGGGCGA-1	Str8_12	5	0.910185	0	0	0	0	0	0	0	0	0	0	0	1.69641	0	1.37866	0	0	0.910185	0.910185	0	0	0	0	1.69641	0	0	0
Str8_12_AATCGACAGCTCCCTT-1	Str8_12	7	1.2958	0	1.8418	0	0	0	0	0	0	0	0	0	0	1.8418	1.2958	2.97438	1.2958	0	1.2958	0	1.2958	0	0	0	0	0	0
Str8_12_AATCGACAGGTTGTTC-1	Str8_12	8	0	0	0	0	0	0	0	0	0	0	0	1.31631	2.05721	0	0.8607	0.8607	0	2.05721	1.62815	0	0	0	0	0.8607	0	0	0
Str8_12_AATCGACAGTAAAGCT-1	Str8_12	16	0	1.06008	0	0	0.664391	0	0	0	0	0	0	0	0.664391	0	1.34284	1.06008	0.664391	0	1.34284	0	0	0	0	0	0	0	0
Str8_12_AATCGACCAACGTAAA-1	Str8_12	6	0	0	0	0	0	2.45139	0	0	0	0	0	0	0	0	0	0	2.45139	0	0	0	0	0	0	0	0	0	0
Str8_12_AATCGACCAACTTCTT-1	Str8_12	0	2.43412	0	0	0	0	2.43412	0	0	0	0	0	0	0	0	0	2.43412	0	0	0	0	0	0	0	0	0	0	0
Str8_12_AATCGACCAGGTTCGC-1	Str8_12	15	0	0	0	0	0.613461	0	0	0	0	0	0	0	0	0.613461	2.33359	3.84434	1.65519	0	0	0	0	0.613461	0	0	0	0	0
Str8_12_AATCGACGTAGGAAAG-1	Str8_12	3	0	1.6253	0	2.58324	2.21484	0	0	0	0	0	0	0	0	0	1.6253	1.6253	2.21484	0	0	0	0	0	0	0	0	0	0
Str8_12_AATCGACGTAGTGTGG-1	Str8_12	0	0	0	0	0	0	0	0	0	0	0	0	2.28982	0	0	2.28982	3.59711	2.28982	0	0	0	2.28982	0	0	0	0	0	0
Str8_12_AATCGACTCCATTGCC-1	Str8_12	7	1.38547	1.38547	0	0	0	0	0	0	0	1.38547	0	0	0	0	1.94497	3.95017	2.3016	0	0	0	0	0	0	0	0	0	0
Str8_12_AATCGACTCGACCATA-1	Str8_12	20	0	1.13935	0	0	0	0	0	0	0	0	0	0.723851	0	1.84242	1.13935	0	0	0	0	1.432	0	0	0	0.723851	0	0.723851	0
Str8_12_AATCGACTCGCGTGAC-1	Str8_12	20	0	1.68648	0	0	0	0	0	0	0	0	0	0.74199	0	2.485	1.16322	0	1.16322	0	0	2.02824	0	0	0	0	0	0	0
Str8_12_AATCGACTCTCCTGAC-1	Str8_12	10	1.02761	0	1.02761	1.5236	0	0	0	0	0	0	0	0	0	0	1.85365	4.18353	2.10138	0	0	0	1.5236	0	1.02761	0	0	0	0
Str8_12_AATCGTGAGCATGATA-1	Str8_12	16	0	1.20278	0	0	0	0	0	0	0	0	0	0	0	0	1.50276	1.7332	0	0	0	0	0	0	0	0	0	0	0
Str8_12_AATCGTGCAACTCCAA-1	Str8_12	3	0	2.22031	0	0	0	0	0	0	0	0	0	0	0	0	0	2.85764	2.22031	0	2.22031	0	0	0	0	0	0	0	0
Str8_12_AATCGTGCATTGACCA-1	Str8_12	0	0	0	0	0	2.23583	0	0	0	0	0	0	2.23583	0	0	2.23583	2.23583	2.23583	0	2.23583	0	0	0	0	0	0	0	0
Str8_12_AATCGTGGTATCTCTT-1	Str8_12	22	0.906826	0.552865	0	0	0	0	0.552865	0	0	0.906826	0	0.552865	0	0.552865	2.55035	3.65453	2.03392	0	0	0	0	0	0	0	0	2.84729	0
Str8_12_AATCGTGGTGTTAACC-1	Str8_12	22	1.15556	0	0	0	0.73616	0	0	0	0	0	0	0.73616	0	0.73616	3.02443	2.01855	1.6774	0	0	0	0	0	0	0	0	3.25893	0
Str8_12_AATCGTGGTTCTGACA-1	Str8_12	15	0	0	0	0	0	0	0	0	0	0	0	0	0	1.09002	1.09002	3.70097	3.12314	0	0	0	0	0	0	0	0	0	2.696
Str8_12_AATCGTGTCCCGAACG-1	Str8_12	0	0	0	0	0	0	0	0	0	0	0	0	0	0	0	0	3.31382	0	0	0	0	0	0	0	0	0	0	0
Str8_12_AATCGTGTCGTTGTAG-1	Str8_12	12	0	1.37666	0	0	2.12872	1.37666	0	0	0	0	0	0	0	0.90859	2.12872	3.84814	2.12872	0	0	0	1.69423	0	0	0	0	1.69423	0
Str8_12_AATGAAGAGCGGCTCT-1	Str8_12	8	1.24198	1.24198	0	0	0	0	0	0	0	0	0	0	1.77916	3.03011	0	0	0	0	1.24198	0	0	0	0	1.24198	0	0	0
Str8_12_AATGAAGAGGGAGTTC-1	Str8_12	6	0	0	0	0	0	0	0	0	0	0	0	0	0	0	2.85455	2.85455	0	0	0	0	0	0	0	0	0	0	0
Str8_12_AATGAAGAGTCATTGC-1	Str8_12	21	0	0	0	0	2.62925	2.16539	0	0	0	0	0	0	0	0	2.9449	3.53936	3.07183	0	0	0	1.27332	0	0	0	0	0	0
Str8_12_AATGAAGCAGCTTTCC-1	Str8_12	21	0	0.822061	0	0	0	1.26705	0	0	0	0	0	0	0	0.822061	1.99822	3.87498	2.7913	0	0	0	0	0	0	0	0	0	0
Str8_12_AATGAAGCAGTCAACT-1	Str8_12	11	0	0	0	1.87656	1.87656	1.87656	0	0	0	0	0	1.87656	0	0	0	4.03087	3.14087	0	0	0	0	0	0	0	0	1.87656	0
Str8_12_AATGAAGGTCCTCCAT-1	Str8_12	0	0	0	0	0	0	0	0	0	0	0	0	0	0	0	0	3.04072	0	0	0	0	0	0	0	0	0	0	0
Str8_12_AATGAAGGTCTCTCTG-1	Str8_12	0	0	0	0	0	0	0	0	0	0	0	0	0	0	0	0	3.39235	0	0	0	0	0	0	0	0	0	0	0
Str8_12_AATGAAGGTCTTGCGG-1	Str8_12	3	1.34298	0	0	0	0	0	0	0	0	0	0	1.34298	0	0	0	2.51137	1.34298	0	1.34298	0	1.34298	0	0	0	0	0	1.34298
Str8_12_AATGAAGGTGCGAGTA-1	Str8_12	16	0	0	0	0	0	0	0	0	0	0	0	0	0	0	0	0	0	0	0	0	0	0	0	0	0	0	0
Str8_12_AATGAAGGTGGTGATG-1	Str8_12	19	0	0	0	0	0	0	0	0	0	0	0	0.90553	0	0.313577	0.744283	0.313577	0.313577	1.46205	1.16623	0.313577	0	0	0	0	0	0.90553	0
Str8_12_AATGAAGGTGTATACC-1	Str8_12	21	0	0	0	0	2.8525	2.8525	0	0	0	0	0	0	0	0	0	3.51637	0	0	0	0	0	0	0	0	0	0	0
Str8_12_AATGAAGTCGTAATGC-1	Str8_12	4	0	0	0	0	0	0	0	0	0	0	0	1.56849	0	0	0	0	0	0	0	0	0	0	0	0	0	0	0
Str8_12_AATGAAGTCTACTATC-1	Str8_12	5	0.959567	0	0	0	0	0	0	0	0	0	0	0	0.959567	0.959567	0	0.959567	0	0	1.4401	0	0	0	0	0	0	0	0
Str8_12_AATGAAGTCTTGGATG-1	Str8_12	2	0	0	0	0	2.36405	0	0	0	0	0	0	0	0	0	0	0	2.36405	0	0	0	0	0	0	2.36405	0	0	0
Str8_12_AATGACCAGAAGTGTT-1	Str8_12	16	0	1.54225	0	0.651689	0.651689	0	0	0	0	0	0	0	0.651689	1.32344	0.651689	0	0	0	1.54225	0	0	0	0	0	0	0	0
Str8_12_AATGACCAGCGGTAAC-1	Str8_12	0	0	0	0	2.65764	0	0	0	0	0	0	0	0	0	0	2.65764	3.3151	0	0	0	0	0	0	0	0	0	0	0
Str8_12_AATGACCAGCTCCGAC-1	Str8_12	12	1.81995	1.00204	0	1.00204	1.81995	0	0	0	0	0	0	0	1.00204	0	1.49238	3.15316	1.49238	0	0	0	2.4286	0	0	0	0	0	0
Str8_12_AATGACCAGTATCTGC-1	Str8_12	0	0	0	0	1.67176	1.67176	0	0	0	0	0	0	0	0	0	2.26624	3.68622	0	0	0	0	1.67176	0	0	0	0	1.67176	0
Str8_12_AATGACCCACAAATCC-1	Str8_12	0	0	0	0	0	0	0	0	0	0	0	0	0	0	0	3.01547	3.9019	0	0	0	0	0	0	0	0	0	0	0
Str8_12_AATGACCCAGCGTGAA-1	Str8_12	11	0	0	0	0	1.34361	2.51215	0	0	0	0	0	0	1.34361	0	2.71894	2.89021	0	0	0	0	1.34361	0	0	0	0	0	0
Str8_12_AATGACCGTATGATCC-1	Str8_12	2	0	0	0	0	0	0	0	0	0	0	0	0	0	0	0	0	0	0	0	0	0	0	0	0	0	0	0
Str8_12_AATGACCGTGCATTTG-1	Str8_12	14	1.31213	0	0	1.62356	1.31213	0	0	0	0	0	0	0	0	0	1.62356	3.47233	2.05222	0	0	0	1.86069	0	0	0	0	0	1.31213
Str8_12_AATGACCGTTGCAACT-1	Str8_12	6	2.59922	0	0	0	0	0	2.59922	0	0	0	0	0	0	0	2.59922	0	0	0	0	0	0	0	0	0	0	0	0
Str8_12_AATGACCTCACCTTAT-1	Str8_12	1	0	0.723906	0	0	0	0.723906	0	0	0	0	0	0	0	0	4.02978	3.5245	2.45314	0	0	0	0	0	0	0	0	0	0
Str8_12_AATGACCTCATCCTAT-1	Str8_12	23	0.755736	0	0	0	1.70778	0	0	0	0	0	0	0	0	0	1.47877	2.6776	2.05092	0	0	0	1.47877	0	0	0	0	0	0
Str8_12_AATGACCTCTTGATTC-1	Str8_12	5	1.52797	0	0	0	0	0	0	0	0	0	0	0	1.52797	0	1.03119	1.03119	0	0	0	0	0	0	0	1.85836	0	0	0
Str8_12_AATGCCAAGTCTTCGA-1	Str8_12	0	2.90369	0	0	0	0	0	0	0	0	0	0	0	0	0	0	3.56905	0	0	0	0	0	0	0	0	0	0	0
Str8_12_AATGCCACACAGTGTT-1	Str8_12	7	0	0	2.02843	1.16337	1.16337	2.79758	0	0	0	0	0	0	0	1.68666	1.16337	3.38808	2.28267	0	0	0	0	0	0	0	0	0	0
Str8_12_AATGCCACACTCCTGT-1	Str8_12	20	0	1.82546	0	1.82546	0	0	0	0	0	0	0	1.82546	0	0	0	1.82546	1.82546	0	0	1.82546	0	0	0	0	0	0	0
Str8_12_AATGCCACATCTATCT-1	Str8_12	6	2.73026	0	0	0	2.73026	2.10028	0	0	0	0	0	0	0	0	2.10028	2.10028	2.73026	0	0	0	0	0	0	0	0	0	0
Str8_12_AATGCCACATGACACT-1	Str8_12	12	0	0	0	0	1.12517	1.12517	0	0	0	0	0	0	0	0	2.43393	2.8705	1.64122	0	0	0	1.64122	0	0	0	0	1.12517	0
Str8_12_AATGCCACATTACTCT-1	Str8_12	11	0	1.53422	0	0	0	0	0	0	0	0	0	0	0	2.11328	2.11328	2.74411	3.51866	0	0	0	0	0	0	0	0	0	0
Str8_12_AATGCCAGTACGGTTT-1	Str8_12	0	2.30755	0	0	0	0	0	0	0	0	0	0	2.30755	0	0	2.30755	0	2.94966	0	0	0	0	0	0	0	0	0	0
Str8_12_AATGCCATCCGTGTAA-1	Str8_12	3	1.68523	0	0	0	1.68523	0	0	0	1.68523	0	0	0	0	0	1.68523	0	0	0	0	0	0	0	0	0	0	0	0
Str8_12_AATGCCATCGCAGTCG-1	Str8_12	0	0	2.84611	0	0	2.20941	0	0	0	0	0	0	0	0	2.20941	0	2.20941	0	0	0	0	0	0	0	0	0	0	0
Str8_12_AATGCCATCTTCCACG-1	Str8_12	3	1.74617	0	1.74617	1.74617	1.21382	1.21382	0	0	0	0	0	0	0	0	2.09173	0	1.74617	0	0	0	0	0	0	0	0	0	0
Str8_12_AATGGAAAGATTGAGT-1	Str8_12	4	0	0	0	0	0	0	0	0	0	0	0	0	2.85301	0	0	0	0	0	0	0	0	0	0	2.85301	0	0	0
Str8_12_AATGGAAAGGACCCAA-1	Str8_12	4	0	0	0	0	0	0	0	0	0	0	0	0	0	0	0	0	0	0	0	0	0	0	0	0	0	0	0
Str8_12_AATGGAAAGTATGGCG-1	Str8_12	9	1.82823	0	0	0	1.50005	1.0083	0	0	0	0	0	0	0	0	1.50005	1.50005	1.0083	0	0	0	0	0	0	0	0	1.0083	0
Str8_12_AATGGAACAATACCTG-1	Str8_12	7	1.9144	0	0	0	0	0	0	0	0	0	0	0	0	2.10761	1.35878	3.61477	2.40874	0	0	0	0	0	0	0	0	0	0
Str8_12_AATGGAACACTTGGCG-1	Str8_12	1	0	0	0	0	0	0	0	0	0	0	0	0	0	0	1.15646	3.21748	1.15646	0	0	0	0	0	0	0	0	0	0
Str8_12_AATGGAAGTAAGCTCT-1	Str8_12	7	2.4408	2.07796	0	0	0	0	0	0	0	0	0	0	0	0	0	4.10097	2.07796	0	0	0	0	0	0	0	0	0	1.50276
Str8_12_AATGGAAGTAGCTGTT-1	Str8_12	5	0	0	0	0	0	0	0	0	0	0	0	0	0.739578	0	0	0.739578	0	0	0	0	0	0	0	0	0	0	0
Str8_12_AATGGAAGTATCGTAC-1	Str8_12	0	0	0	0	0	0	0	0	0	0	0	0	0	0	0	0	2.94028	0	0	0	0	0	0	0	0	0	2.94028	0
Str8_12_AATGGAAGTCGGCCTA-1	Str8_12	13	0	0	0	0	0.739177	0	0	0	0	1.15953	0	0	0	0	1.6821	4.2318	2.38397	0	0	0	0	0	0	0	0	2.02357	0
Str8_12_AATGGAAGTCGGTACC-1	Str8_12	21	0	0.5991	0	0	1.62971	0.5991	0	0	0	0	0	0	0	0.971142	2.21972	3.52103	2.02338	0	0	0	0.971142	0	0.5991	0	0	0.5991	0
Str8_12_AATGGAAGTGAGGATC-1	Str8_12	2	0	1.07327	0	0	0	0	0	0	0	0	0	0	0	0	1.07327	1.57895	0	1.57895	2.16329	0	0	0	0	0	0	0	0
Str8_12_AATGGAAGTTACCCAA-1	Str8_12	0	0	2.9218	0	0	0	2.9218	0	0	0	0	0	0	0	0	2.9218	2.9218	0	0	0	0	0	0	0	0	0	0	0
Str8_12_AATGGAAGTTGTAAAG-1	Str8_12	22	0	0.827604	0	0	0	0	0	0	0	0	0	0	0	1.58176	2.16642	4.11949	2.63033	0	0	0	0	0	0	1.81667	0	1.27415	0.827604
Str8_12_AATGGAAGTTTACTGG-1	Str8_12	15	0	0	0	0	0	0	0	0	0	1.0916	0	0	0	1.0916	1.0916	3.28569	2.18786	0	0	0	0	0	0	0	0	1.93688	0
Str8_12_AATGGAATCCACATAG-1	Str8_12	11	0	0	1.38435	2.94198	1.94368	2.56255	0	0	0	0	0	0	0	0	1.94368	2.77015	2.56255	0	0	0	0	0	0	0	0	0	1.38435
Str8_12_AATGGAATCCATTTAC-1	Str8_12	15	0	0	0	0	0	0	0	0	0	0.473122	0	0	0	0.79299	2.47569	4.19479	2.9523	0	0	0	0	0	0	0	0	0	0
Str8_12_AATGGAATCGTTCGCT-1	Str8_12	15	0	0	0	0	0	0	0	0	0	0	0	0	0	1.44802	2.2123	3.64881	1.44802	0	0	0	0	2.01615	0	0	0	1.7719	0.965972
Str8_12_AATGGCTAGACTCGAG-1	Str8_12	20	0	0.867011	0	0	0	0	0	0	0	0	0	0.524665	0.867011	0.524665	0.524665	0.867011	0.524665	0	0.524665	0	0	0	0	0	0	0	0
Str8_12_AATGGCTAGCCACTCG-1	Str8_12	0	0	0	0	0	0	0	0	0	0	1.99295	0	1.99295	0	0	0	2.61552	1.99295	0	0	0	1.99295	0	0	0	0	0	0
Str8_12_AATGGCTAGTGCCCGT-1	Str8_12	15	0	0	0	0	0	0	0	0	0	1.21215	0	0	0	0	1.74422	3.94653	2.22598	0	0	0	0	0	0	0	0	0	0
Str8_12_AATGGCTCAAGTATCC-1	Str8_12	11	1.27909	0	0	0	1.27909	2.17249	0	0	0	0	0	0	0	0	1.82241	3.61918	3.3853	0	0	0	0	0	0	0	0	0	0
Str8_12_AATGGCTCAGACAAAT-1	Str8_12	7	1.4534	0	0	1.4534	1.4534	0	0	0	0	0	0	1.4534	0	0	3.02847	3.84773	2.64692	0	0	0	1.4534	0	0	1.4534	0	0	0
Str8_12_AATGGCTCAGTGCCTG-1	Str8_12	15	0	0	0	0	0	0	0	0	0	1.26962	0	0	0.824068	0.824068	2.52715	3.76658	2.62449	0	0	0	0	0	0	2.62449	0	1.26962	0
Str8_12_AATGGCTGTACTCGTA-1	Str8_12	16	0	0	0	0	0	0	0	0	0	0	0	0	0	0	0	0	1.79678	0	0	0	0	0	0	0	0	1.79678	0
Str8_12_AATGGCTGTAGAGTTA-1	Str8_12	0	0	0	0	0	0	0	0	0	0	0	0	0	0	0	0	0	0	0	0	0	0	0	0	0	0	0	3.0072
Str8_12_AATGGCTGTATCCTCC-1	Str8_12	20	1.16352	1.45903	0	0	1.68684	0	0	0	0	0	0	0	0.74222	1.45903	0.74222	1.87226	1.16352	0	0.74222	1.45903	0	0	0	0	0	1.16352	0
Str8_12_AATGGCTGTTGCTCGG-1	Str8_12	0	0	0	0	0	0	0	0	0	0	0	0	0	0	0	0	3.90113	1.68738	0	0	0	0	0	0	0	0	0	0
Str8_12_AATGGCTTCAAACCTG-1	Str8_12	13	0	0	0	0	0.614238	0	0	0	0	0	0	0	0	0.991953	1.93698	4.60762	2.41404	0	0	0	0	0	0	0	0	0	0
Str8_12_AATGGCTTCCGTATAG-1	Str8_12	11	0	0	0	0	0	3.22251	0	0	0	0	0	0	0	1.16005	3.13118	3.3062	3.58467	0	0	0	0	0	1.16005	0	0	0	0
Str8_12_AATGGCTTCCTCGCAT-1	Str8_12	0	0	0	0	0	2.96436	0	0	0	0	0	0	0	0	0	2.96436	0	0	0	0	0	0	0	0	0	0	0	0
Str8_12_AATGGCTTCGACGCTG-1	Str8_12	10	0	1.54124	0	0	0	1.04211	0	0	0	0	0	0	0	0	2.62802	4.33393	1.87266	0	0	0	0	0	0	1.04211	0	0	0
Str8_12_AATGGCTTCGGTAAGG-1	Str8_12	4	0	0	0	0	0	0	0	0	0	0	0	0	0	0	0	2.88914	0	0	0	0	0	0	0	0	0	0	0
Str8_12_AATTCCTCACAGTCCG-1	Str8_12	21	0	0	0	0	0.793487	1.23028	0	0	0	0	0	0.793487	0	0	1.86407	3.01443	1.23028	0	0	0	0	0	0	0	0	0.473464	0
Str8_12_AATTCCTCACCTCTAC-1	Str8_12	0	0	2.19368	0	0	2.19368	0	0	0	0	0	0	0	0	0	3.70968	3.49264	2.82946	0	0	0	0	0	0	0	0	0	0
Str8_12_AATTCCTGTACTCCCT-1	Str8_12	4	0	0	0	0	0	0	0	0	0	0	0	0	0	0	2.40154	3.04834	0	0	0	0	0	0	0	0	0	0	0
Str8_12_AATTCCTGTAGACAGC-1	Str8_12	7	2.25064	0	0	0	0	0	0	0	0	0	0	0	0	0	1.34319	3.95052	2.51163	0	0	0	0	0	0	0	0	0	0
Str8_12_AATTCCTGTAGTGCGA-1	Str8_12	4	0	0	0	0	0	2.22988	0	0	0	0	0	0	0	0	0	2.86776	0	0	0	0	0	0	0	0	0	0	0
Str8_12_AATTCCTGTCTGTGAT-1	Str8_12	17	0.894679	2.98594	1.35921	1.91489	0	0.894679	0	0	0	0	0	0	0	2.5315	2.26999	0	0.894679	0	0	0	0	0	0	0.894679	0	0	0
Str8_12_AATTCCTGTGTCCCTT-1	Str8_12	16	0	0	0	0	0	0	0	0	0	0	0	1.75403	1.75403	0	0	2.35666	1.75403	0	0	0	0	0	0	0	0	0	0
Str8_12_AATTCCTTCCTGTTGC-1	Str8_12	0	0	0	0	0	0	0	0	0	0	0	0	0	0	0	0	2.63934	0	0	0	0	0	0	0	0	0	0	0
Str8_12_AATTCCTTCGATGCTA-1	Str8_12	14	0	0	1.25116	0	0	1.78989	0	0	0	0	0	0	0	0	2.60061	3.77057	2.39585	0	0	0	1.25116	0	0	0	0	0	0
Str8_12_AATTTCCAGAACAGGA-1	Str8_12	21	0	0	0	0	0	2.5311	0	0	0	0	0	0	0	0	0	3.39848	1.91452	0	0	0	0	0	0	0	0	0	0
Str8_12_AATTTCCAGAGCTGCA-1	Str8_12	1	0	0	0	1.04259	1.04259	0	0	0	0	0	0	0	0	0	2.62871	4.15014	2.48651	0	0	0	0	0	0	1.54182	0	0	0
Str8_12_AATTTCCAGATGCGAC-1	Str8_12	6	0	0	0	0	0	0	0	0	0	0	0	0	0	0	0	3.49084	0	0	0	0	0	0	0	0	0	0	0
Str8_12_AATTTCCCAAACTAAG-1	Str8_12	0	0	0	0	0	0	0	0	0	0	0	0	0	0	0	2.29863	0	0	0	0	0	0	0	0	0	0	0	0
Str8_12_AATTTCCCAACAACAA-1	Str8_12	1	0	0.615213	1.26699	0.615213	0.99329	0	0	0	0	0	0	0	0	0	1.26699	3.45322	2.15761	0	0	0	0.99329	0	0	0	0	0.99329	0
Str8_12_AATTTCCCAACCACGC-1	Str8_12	7	1.48879	0	1.48879	0	2.68967	1.48879	0	0	0	0	0	0	0	2.06222	1.48879	2.89914	2.68967	0	0	0	0	0	0	0	0	0	0
Str8_12_AATTTCCCAACCGCTG-1	Str8_12	0	0	0	0	0	0	0	0	0	0	0	0	0	0	0	3.59108	2.92513	3.59108	0	0	0	0	0	0	0	0	0	0
Str8_12_AATTTCCCAGGTGACA-1	Str8_12	5	0	0	0	0	0	0	0	0	0	0	0	0	0	0	0	0	0	0	0	0	0	0	0	0	0	0	0
Str8_12_AATTTCCCAGTGCGCT-1	Str8_12	0	0	0	2.70842	0	0	0	0	0	0	0	0	0	0	0	3.36768	4.04344	2.70842	0	0	0	0	0	0	0	0	0	0
Str8_12_AATTTCCCATTGCCTC-1	Str8_12	4	0	0	0	0	0	0	0	0	0	0	0	0	0	0	0	2.43984	0	0	0	0	0	0	0	0	0	0	0
Str8_12_AATTTCCGTTACGGAG-1	Str8_12	20	0	1.6112	0	0	1.6112	0	0	0	0	0	0	0	1.10008	0	2.19918	0	1.9478	0	0	1.6112	0	0	0	0	0	0	0
Str8_12_AATTTCCGTTAGGGAC-1	Str8_12	6	2.52845	0	0	0	2.52845	0	0	0	0	0	0	0	0	0	0	0	0	0	0	0	0	0	0	0	0	0	0
Str8_12_AATTTCCGTTCCCAAA-1	Str8_12	0	0	0	0	0	0	0	0	0	0	0	0	0	0	0	2.20293	2.83926	0	2.20293	0	0	0	0	0	0	0	0	0
Str8_12_AATTTCCTCAACGAGG-1	Str8_12	15	0	0	0	0	0	0	0	0	0	0	0	0	0	0	1.95245	3.50391	1.95245	0	0	0	0	0	0	2.57199	0	0	1.1037
Str8_12_AATTTCCTCTAGATCG-1	Str8_12	6	0	0	0	0	0	0	0	0	0	0	0	0	0	0	0	3.77815	0	0	0	0	0	0	0	0	0	0	0
Str8_12_AATTTCCTCTAGTCAG-1	Str8_12	2	1.62514	0	0	0	0	0	0	0	0	0	0	0	1.11172	0	0	1.62514	0	0	2.58305	0	0	0	0	1.62514	0	0	0
Str8_12_ACAAAGAAGCCGCACT-1	Str8_12	13	0	0	1.63654	0	0	1.63654	0	0	0	0	0	0	0	0	1.63654	3.64378	2.59616	0	0	0	0	0	0	0	0	0	0
Str8_12_ACAAAGAAGGATACAT-1	Str8_12	18	0	0	0	0	0	0	0	0	0	0	0	0.574079	0.936481	0.574079	0.574079	0	0	0	0.936481	0	0	0	0	0	0	0	0
Str8_12_ACAAAGAAGGTCATCT-1	Str8_12	5	0	0	0	0	0	0	0	0	0	0	0	0	1.31561	0	0	1.31561	0	1.31561	0	0	0	0	0	0	0	0	0
Str8_12_ACAAAGACACCGTCTT-1	Str8_12	7	1.77042	0	0	0	0	0	0	0	0	0	0	0	0	0	2.11745	3.55857	2.89351	0	0	0	0	0	0	0	0	0	0
Str8_12_ACAAAGACATGAGTAA-1	Str8_12	0	0	0	0	2.40796	2.40796	0	0	0	0	2.40796	0	0	0	0	0	3.05506	0	0	0	0	0	0	0	0	0	3.05506	0
Str8_12_ACAAAGACATTAAAGG-1	Str8_12	7	1.47278	0.986068	0.986068	1.47278	0	0	0	0	0	0	0	0	0	1.47278	2.67037	3.87243	1.79874	0	0	0	0.986068	0	0	0	0	0	0
Str8_12_ACAAAGAGTAGCGTAG-1	Str8_12	11	0	0	1.24408	1.24408	0	2.12933	0	0	0	0	0	1.78162	0	1.24408	2.38683	0	2.38683	0	0	0	0	0	0	0	0	0	0
Str8_12_ACAAAGAGTAGTTAGA-1	Str8_12	9	2.1456	0	1.79699	0	2.4036	1.25725	0	0	0	0	0	1.25725	0	1.25725	1.25725	0	0	0	0	0	1.25725	0	1.25725	0	0	1.79699	0
Str8_12_ACAAAGAGTATCCCAA-1	Str8_12	0	0	0	0	0	0	2.88435	0	0	0	0	0	0	0	0	0	2.88435	0	0	0	0	0	0	0	0	0	0	0
Str8_12_ACAAAGAGTGACGTCC-1	Str8_12	2	0.682955	0	0	0	0	0.682955	0	0	0	0	0	1.085	1.59308	0	1.085	0	1.085	1.085	0	0	0	0	0	0	0	0	0
Str8_12_ACAAAGAGTTATCCAG-1	Str8_12	6	0	0	0	0	0	0	0	0	0	0	0	0	0	0	0	0	0	0	0	0	0	0	0	0	0	0	0
Str8_12_ACAAAGAGTTGAATCC-1	Str8_12	5	0	0	0	0	0	0	0	0	0	0	0	0	0	0	0.978647	0.978647	0	0	0	0	0	0	0	0	0	0	0
Str8_12_ACAAAGAGTTGCATTG-1	Str8_12	0	0	0	0	0	0	2.74513	0	0	0	0	0	0	0	0	2.11424	4.30181	0	0	0	0	0	0	0	0	0	2.11424	0
Str8_12_ACAAAGATCTCGACCT-1	Str8_12	3	0	0	0	0	0	0	0	0	0	0	0	0	0	1.99404	0	3.94665	1.99404	0	0	0	1.99404	0	0	0	0	0	0
Str8_12_ACAACCAAGAGGTGCT-1	Str8_12	9	1.39066	0	0	0	1.9509	1.39066	0	0	0	0	0	0	0	0	1.9509	0	2.77804	0	0	0	0	0	0	0	0	1.39066	0
Str8_12_ACAACCAAGCTGAAAT-1	Str8_12	0	0	0	0	0	0	0	0	0	0	0	0	0	0	0	2.55212	4.27675	0	0	0	0	0	0	0	0	0	0	0
Str8_12_ACAACCACAAAGGATT-1	Str8_12	4	0	0	0	0	0	0	0	0	0	0	0	0	0	0	0	0	0	0	0	0	0	0	0	0	0	0	0
Str8_12_ACAACCACACAGAAGC-1	Str8_12	2	1.67457	0	0	0	0	0	0	0	0	0	0	0	1.67457	0	2.26934	0	0	0	2.26934	0	0	0	0	1.67457	0	1.67457	0
Str8_12_ACAACCACAGACCATT-1	Str8_12	18	0.510639	0	0	0	0	0	0	0	0	0	0	2.33495	1.46598	2.26827	1.0983	0.510639	0	0	0	0	0	0	0	0.510639	0	0	0
Str8_12_ACAACCACAGCGTACC-1	Str8_12	0	0	0	0	0	0	0	0	0	0	0	0	2.34166	0	0	0	3.6531	2.34166	0	0	0	2.34166	0	0	2.34166	0	0	0
Str8_12_ACAACCACAGGTTCGC-1	Str8_12	15	0	0	0	0	0	0	0	0	0	0	0	0	0	0	2.11821	4.53029	2.66042	0	0	0	0	0	0	0	0	0	0
Str8_12_ACAACCACATCGCTGG-1	Str8_12	19	0	0	0	0	0	0	0	0	0	0	0	1.88078	0	0	0	1.88078	0	0	0	0	0	0	0	0	0	0	0
Str8_12_ACAACCAGTCATATGC-1	Str8_12	20	0	2.67886	0	0	1.07785	0	0	0	0	0	0	1.58447	0	2.67886	3.46617	0	2.53609	0	0	0	0	0	0	1.07785	0	0	0
Str8_12_ACAACCAGTCTCAGGC-1	Str8_12	15	0	0	0	0	0	0.58198	0	0	0	2.09263	0	0	0	1.21454	2.27061	3.68108	2.66881	0	0	0	0	0	0	0	0	1.21454	0
Str8_12_ACAACCAGTGCAAGAC-1	Str8_12	0	0	0	2.52951	0	0	0	0	0	0	0	0	0	0	0	2.52951	3.57353	2.52951	0	0	0	0	0	0	0	0	0	0
Str8_12_ACAACCATCAAACGAA-1	Str8_12	23	0	0	0	0	0	0	0	0	0	0	0	1.74852	0	0	0	2.35063	0	1.74852	2.35063	0	0	0	0	0	0	0	0
Str8_12_ACAACCATCCGTGCGA-1	Str8_12	0	0	0	0	0	0	0	0	0	0	0	0	0	0	0	0	3.59797	2.29061	0	0	0	0	0	0	0	0	0	0
Str8_12_ACAACCATCTCAAAGC-1	Str8_12	0	0	0	0	0	0	2.26392	0	0	0	0	0	0	0	0	2.90369	3.29072	0	0	0	0	0	0	0	0	0	2.90369	0
Str8_12_ACAAGCTAGAGTATAC-1	Str8_12	17	1.00814	2.91262	0	0	0	0	0	0	0	0	0	1.00814	0.62607	1.67733	1.00814	1.00814	0.62607	0	0	0	0	0	0	0.62607	0	0	0
Str8_12_ACAAGCTAGGGTACAC-1	Str8_12	10	0	0	0	0	1.71746	0	0	0	0	0	0	0	0	1.71746	1.71746	3.49629	2.68861	0	0	0	0	0	0	0	0	0	0
Str8_12_ACAAGCTAGTGGGAAA-1	Str8_12	6	2.42375	0	0	0	0	0	0	0	0	0	0	0	0	2.42375	0	3.07159	0	0	0	0	0	0	0	0	0	2.42375	0
Str8_12_ACAAGCTCAGCGAACA-1	Str8_12	0	0	0	0	0	0	0	0	0	0	0	0	0	0	0	2.75472	3.63209	3.13875	0	0	0	0	0	0	0	0	2.12326	0
Str8_12_ACAAGCTGTCTAGTGT-1	Str8_12	17	0	0	0	0	0	0	0	0	0	0	0	0	0	0	2.77353	0	0	0	0	0	0	0	0	0	0	0	0
Str8_12_ACAAGCTGTGGATACG-1	Str8_12	5	0	0	0	0	0	0	0	0	0	0	0	0.478427	0.478427	1.04402	0.478427	0	0	0	0	0	0	1.04402	0	0	0	0	0
Str8_12_ACAAGCTTCAGCATTG-1	Str8_12	0	0	0	0	0	0	0	0	0	0	0	0	0	0	0	0	4.0629	0	0	0	0	0	0	0	0	0	0	2.99811
Str8_12_ACAAGCTTCCCTCGTA-1	Str8_12	4	2.47797	0	0	0	0	0	0	0	0	0	0	0	0	0	0	3.51901	2.47797	0	0	0	0	0	0	0	0	0	2.47797
Str8_12_ACAAGCTTCGCTTTAT-1	Str8_12	0	0	0	0	0	0	0	0	0	0	0	0	2.18453	0	0	0	2.18453	0	0	0	0	0	0	0	0	0	0	0
Str8_12_ACAAGCTTCTGTGTGA-1	Str8_12	12	0.869538	0	0	0	1.3275	0.869538	0	0	0	0	0	0	0	1.3275	1.87843	2.49209	1.87843	0	0	0	1.64044	0	0	0	0	0.869538	0.869538
Str8_12_ACACAGTAGACGTCGA-1	Str8_12	1	0	0	0	0.886631	0	1.34908	0	0	0	0	0	0	0	0.886631	2.62774	3.60205	1.34908	0	0	0	0	0	0	0	0	2.81519	0
Str8_12_ACACAGTCAAGTATAG-1	Str8_12	10	1.99706	0	0	0	0	0	0	0	0	0	0	0	0	1.4312	1.99706	2.61993	3.276	0	0	0	1.4312	0	0	0	0	0	0
Str8_12_ACACAGTCAAGTGGTG-1	Str8_12	18	0	0	0	0	0	0	0	0	0	0	0	1.18681	1.48499	0	1.48499	0.760013	0	0	0	0	0	0	0	0	0	0	0
Str8_12_ACACAGTCACGCTATA-1	Str8_12	6	0	0	0	0	2.59807	0	0	0	0	0	0	0	0	0	2.59807	3.2533	0	0	0	0	0	0	0	0	0	0	0
Str8_12_ACACAGTCAGACCTAT-1	Str8_12	4	0	0	0	0	1.77082	0	0	0	0	0	0	0	1.77082	0	0	0	1.77082	0	0	0	0	0	0	1.77082	0	0	0
Str8_12_ACACAGTCATCGAACT-1	Str8_12	23	0	0	0	0	0	0	0	0	0	0	0	1.54786	0.803707	0.803707	1.7809	3.2925	1.7809	0	0	0	0	0	0	1.24347	0	0	0
Str8_12_ACACAGTCATCTCATT-1	Str8_12	22	0	0	0	0	0	0	0	0	0	0	0	0	0	0	2.34507	3.65677	1.21149	0	0	0	0	0	0	0	0	1.74344	0
Str8_12_ACACAGTCATCTTCGC-1	Str8_12	15	0	0	0	0	0	0	0	0	0	2.13633	0	0	0	0	2.76861	4.50667	2.13633	0	0	0	0	0	0	0	0	0	0
Str8_12_ACACAGTGTATCTCGA-1	Str8_12	8	0.568446	0.568446	0	0	0	0	0	0	0	0	0	0.928631	1.4017	0	0.928631	1.19288	0	2.24291	0.568446	0	0	0	0	0	0	0	0
Str8_12_ACACAGTGTATGAGAT-1	Str8_12	2	0	0	0	0	0	0	0	0	0	0	0	0	0	0	0	0	0	0	0	0	0	0	0	0	0	0	0
Str8_12_ACACAGTGTGCCGTAC-1	Str8_12	24	1.40403	0	0.705005	0	0.705005	0	0	0	0	0	0	0.705005	0	0	1.11439	2.41935	0	0	1.11439	0	0	0	0	0.705005	0	0	0
Str8_12_ACACAGTGTGGCTGCT-1	Str8_12	3	1.29657	0	0	0	0	0	0	0	0	0	0	0	0	0	2.45333	0	0	0	0	0	0	0	0	0	0	0	0
Str8_12_ACACAGTTCTTCCACG-1	Str8_12	0	1.37721	0	1.37721	0	0	0	0	0	0	0	0	0	0	1.37721	2.55376	2.55376	1.37721	0	0	1.37721	0	0	1.37721	0	0	1.37721	0
Str8_12_ACACAGTTCTTCTGGC-1	Str8_12	7	1.78502	0	0	0	0	0	0	0	0	0	0	0.806443	0	1.24699	3.03682	4.21886	0.806443	0	0	0	0	0	0	0	0	0.806443	0
Str8_12_ACACCAAAGCGGCTCT-1	Str8_12	1	0	0	0	0	0.455525	0	0	0	0	0	0	0	0	0.767327	2.32552	3.48845	1.72562	0	0	0	0	0	0	0	0	2.93848	0.455525
Str8_12_ACACCAAAGGGCAGAG-1	Str8_12	19	0	0	0	0	0	0	0	0	0	0	0	1.92545	0.902012	0	0	0	0	0	0	0	0	0	0	0	0	0	0
Str8_12_ACACCAAAGGTCGCCT-1	Str8_12	9	1.96606	0	0	0	2.58664	0	0	0	0	0	0	0	0	0	0	0	1.96606	0	0	0	2.58664	0	0	0	0	1.96606	0
Str8_12_ACACCAACACACTGGC-1	Str8_12	3	1.296	0	0	0	1.296	0	0	0	0	0	0	0	0	0	0	0	1.296	0	0	0	1.84202	0	0	0	0	0	0
Str8_12_ACACCAACACCGGTCA-1	Str8_12	0	0	0	0	0	0	0	0	0	0	0	0	0	0	0	3.26171	2.60617	2.60617	0	0	0	0	0	0	2.60617	0	0	0
Str8_12_ACACCAACACCTAAAC-1	Str8_12	24	1.1767	0	0.914599	1.38418	1.1767	0.558408	0	0	0	0	0	1.38418	0	0	2.22211	2.30005	3.08835	0	0.914599	0	0.558408	0	0	0.558408	0	0	0.558408
Str8_12_ACACCAACAGCACACC-1	Str8_12	6	0	0	0	0	3.04072	0	0	0	0	0	0	0	0	0	0	0	0	0	0	0	0	0	0	0	0	0	0
Str8_12_ACACCAAGTAACAGTA-1	Str8_12	5	1.17038	0.747448	0	0	0	0	0	0	0	0	0	0.747448	1.69496	1.88069	0	0.747448	0	0	0	0	0.747448	0	0	0	0	0	0
Str8_12_ACACCAAGTAAGCTCT-1	Str8_12	13	0	0	0	0	2.12391	0.718799	0	0	0	0	0	0	0	0.718799	1.65017	4.11025	1.83415	0	0	0	0.718799	0	0	0	0	0	1.83415
Str8_12_ACACCAAGTAGCTTTG-1	Str8_12	4	0	0	0	0	0	0	0	0	0	0	0	0	0	1.73647	0	2.33742	0	0	0	0	0	0	0	0	0	0	0
Str8_12_ACACCAAGTCGAGTTT-1	Str8_12	17	1.27359	3.85706	0	0	0	0	0	0	0	0	0	0	0	3.88389	0.827169	0	1.27359	0	0	0	0	0	0	0.827169	0	0	0
Str8_12_ACACCAAGTGCTCCGA-1	Str8_12	1	0	0	0	0	1.2036	2.07898	0	0	0	0	0	0	0	0.772903	1.50366	4.08265	3.03605	0	0	0	0.772903	0	0	0	0	0	0
Str8_12_ACACCAAGTTAGAAGT-1	Str8_12	0	0	0	0	0	0	0	0	0	0	0	0	0	0	0	2.22031	3.24378	2.22031	0	0	0	0	0	0	0	0	0	0
Str8_12_ACACCAAGTTAGGCTT-1	Str8_12	17	0	1.9727	1.9727	1.9727	0	0	0	0	0	0	0	1.40977	0	4.03796	2.33069	2.974	0	0	0	0	0	0	0	0	0	0	0
Str8_12_ACACCAATCTTCGGTC-1	Str8_12	9	0	0	0	0	2.19391	1.29657	0	0	0	0	0	0	0	1.29657	1.84269	2.82971	2.45333	0	0	0	0	0	0	0	0	0	0
Str8_12_ACACGCGAGACCAAAT-1	Str8_12	4	0	0	0	0	0	0	0	0	0	0	0	0	0	0	2.69416	0	0	0	0	0	0	0	0	0	0	0	0
Str8_12_ACACGCGAGGAACTCG-1	Str8_12	13	0	0	0	0	2.22584	1.16409	0	0	0	0	0	0.742653	0.742653	1.45966	1.58006	3.91236	2.33822	0	0	0.43874	1.45966	0	0	0.97541	0	0.43874	0
Str8_12_ACACGCGAGGCGAAGG-1	Str8_12	8	1.16793	0	0	0	0	0	0	0	0	0	0	0	0	0	0	0	0	1.69206	0	0	0	0	0	1.16793	0	0	0
Str8_12_ACACGCGCAACACGAG-1	Str8_12	21	0	0	0	0	1.71273	0.922151	0	0	0	0	0	0.922151	0	0	2.57395	3.53582	2.14867	0	0	0	0	0	0	0	0	0	0
Str8_12_ACACGCGCAAGAATGT-1	Str8_12	5	0	0	0	0	0	0	0	0	0	0	0	0	0	0.818646	0	0	1.26267	0	0	0	0	0	0	0	0	0	0
Str8_12_ACACGCGCAGGAATCG-1	Str8_12	3	0	0	0	0	2.32651	0	0	0	0	0	0	0	0	0	0	2.32651	2.32651	0	0	0	0	0	0	0	0	0	0
Str8_12_ACACGCGCAGTGTGCC-1	Str8_12	7	0	0	0	0	0	0	0	0	0	0	0	0	0	0	0	3.0493	2.77729	0	0	0	0	0	0	0	0	0	0
Str8_12_ACACGCGCATCATTGG-1	Str8_12	0	0	2.03053	0	0	0	0	0	0	0	0	0	0	0	0	0	2.65579	2.03053	0	0	0	0	0	0	0	0	0	0
Str8_12_ACACGCGCATTGCCGG-1	Str8_12	8	0	0	0	0	0	0	0	0	0	0	0	0	2.74786	0	0	0	0	2.11681	0	0	0	0	0	0	0	0	0
Str8_12_ACACGCGGTAACGTTC-1	Str8_12	15	0	1.06548	0	0	0	0	0	0	0	0	0	0	0	0	2.35243	3.61476	2.51877	0	0	0	0	0	0	0	0	0	0
Str8_12_ACACGCGGTACTGTTG-1	Str8_12	3	1.27147	0	0	0	1.27147	0	0	0	0	0	0	2.42164	0	0	0	2.42164	0	0	0	0	0	0	0	0	0	0	0
Str8_12_ACACGCGGTCGGCTAC-1	Str8_12	4	0	0	0	0	0	0	0	0	0	0	0	0	0	0	0	0	0	0	0	0	0	0	0	0	0	0	0
Str8_12_ACACGCGGTGGCTACC-1	Str8_12	12	0	0	0	0	1.75973	0.470853	0	0	0	0	0	0	0	0	2.03011	4.1131	2.3629	0	0	0	1.52783	0	0.470853	1.03107	0	2.03011	0
Str8_12_ACACGCGGTGTTCGTA-1	Str8_12	22	0	1.18982	0	0	0	0	0	0	0	0	0	0	0	2.31708	3.01726	3.26391	1.71793	0	0	0	0	0	0	0	0	2.68914	0
Str8_12_ACACGCGGTTACCCTC-1	Str8_12	4	0	0	0	0	0	0	0	0	0	0	0	0	0	0	3.0493	2.40245	0	0	0	0	0	0	0	0	0	2.40245	0
Str8_12_ACACGCGGTTAGGCCC-1	Str8_12	17	0	1.48226	1.89785	1.18436	0	0	0	0	0	0	0	0	0	2.31	2.82614	0	0.758139	0	0	0	0	0	0	0	0	0	0
Str8_12_ACACGCGTCAAACCCA-1	Str8_12	17	0	0	0	0	0	0	0	0	0	0	0	0	1.86678	2.85661	1.86678	0	0	0	0	0	0	0	0	0	0	0	0
Str8_12_ACACGCGTCGCCAACG-1	Str8_12	9	2.31451	0	0	0	0	0	0	0	0	0	0	0	0	0	0	0	0	0	0	0	0	0	0	0	0	0	0
Str8_12_ACACGCGTCGTCCTCA-1	Str8_12	16	0	1.219	0	0	0	0	0	0	0	0	0	0	0	1.75225	0	0	0	0	1.75225	0	0	0	0	1.219	0	0	0
Str8_12_ACACTGAAGAAGTGTT-1	Str8_12	0	0	0	0	0	0	2.67382	0	0	0	0	0	0	0	0	0	3.33187	0	0	0	0	0	0	0	0	0	0	0
Str8_12_ACACTGAAGAGGGTCT-1	Str8_12	10	0	0	0	0	1.40326	0	0	0	0	0	0	0	0	0	0	2.96582	1.96527	0	0	0	0	0	0	0	0	0	0
Str8_12_ACACTGAAGCGTTCCG-1	Str8_12	22	0.991953	0	0	0	0	0	0	0	0	0	0	0	0	0.614238	2.15574	3.36703	0.614238	0	0	0	0	0	0	0	0	2.78923	0
Str8_12_ACACTGAAGCTAGCCC-1	Str8_12	9	0	0	0	0	0	0	0	0	0	0	0	0	0	0	0	2.04739	0	0	2.04739	0	0	0	0	0	0	0	0
Str8_12_ACACTGAAGGATGTTA-1	Str8_12	15	0.59	0	0.59	0	0.59	0	0	0	0	0.958574	0	0	0.958574	0.59	1.43888	3.39931	2.56954	0	0.59	0	0	0	0	0	0	0	0
Str8_12_ACACTGAAGGGCAGGA-1	Str8_12	0	0	0	0	0	0	0	0	0	0	0	0	0	0	0	0	0	0	2.85764	0	0	0	0	0	2.85764	0	0	0
Str8_12_ACACTGAAGTATAGGT-1	Str8_12	14	1.77345	0	1.77345	1.23709	1.77345	0	0	0	0	0	0	0	0	0	2.12067	2.89697	2.12067	0	0	0	0	0	0	0	0	3.4127	1.23709
Str8_12_ACACTGACAACCGTAT-1	Str8_12	1	0	0	0	0	0	0	0	0	0	0	0	0	0	1.56879	3.81426	3.66378	1.2624	0	0	0	0	0	0	0.818433	0	0	1.80299
Str8_12_ACACTGACAACGAGGT-1	Str8_12	0	1.87843	0	0	0	1.87843	0	0	0	0	0	0	0	0	1.87843	2.49209	3.81432	0	0	0	0	0	0	0	0	0	0	0
Str8_12_ACACTGACACACCGCA-1	Str8_12	15	0	0	0	0	0	0	0	0	0	1.96644	0	0	0	0.630147	2.28022	4.0151	2.51871	0	0	0	0	0	0	0	0	0	0
Str8_12_ACACTGACACGCGTGT-1	Str8_12	21	0	0	0	0.903407	0.903407	0	0	0	0	0	0	0	0	0	2.2832	3.13636	2.42268	0	0	0	1.37016	0	0	0	0	0	0
Str8_12_ACACTGACAGGAAGTC-1	Str8_12	12	1.20148	1.73167	1.20148	1.20148	2.07633	1.20148	0	0	0	0	0	0	0	0	0	4.15538	2.97555	0	1.20148	0	0	0	0	0	0	0	0
Str8_12_ACACTGACATAGAGGC-1	Str8_12	5	0	0	0	0	0	0	0	0	0	0	0	0	1.17261	0	1.6976	2.17548	1.88343	0	0.749149	0	0	0	0	0	0	0	0
Str8_12_ACACTGACATAGGCGA-1	Str8_12	0	0	0	0	0	0	0	0	0	0	0	0	0	0	0	2.51895	2.51895	0	0	0	0	0	0	0	0	0	0	0
Str8_12_ACACTGATCCACACCT-1	Str8_12	12	1.05695	0	0	1.05695	3.43532	1.55923	0	0	0	0	0	0	0	1.55923	2.50679	0	2.14128	0	0	0	0	0	0	0	0	0	0
Str8_12_ACACTGATCCACTAGA-1	Str8_12	0	0	0	0	0	0	0	0	0	0	0	0	2.59005	0	0	0	0	0	0	0	0	0	0	0	0	0	2.59005	0
Str8_12_ACACTGATCCATATGG-1	Str8_12	11	0	0	1.23657	1.23657	1.23657	2.12003	0	0	0	0	0	0	0	1.23657	2.12003	3.69139	1.77285	0	0	0	0	0	0	1.23657	0	0	0
Str8_12_ACAGAAAAGCTCTTCC-1	Str8_12	0	0	0	0	0	0	0	0	0	0	0	0	0	0	0	2.06462	3.07486	3.07486	0	0	0	0	0	0	0	0	0	0
Str8_12_ACAGAAAAGTGTTGTC-1	Str8_12	5	0	0	0	0	0	0	0	0	0	0	0	0.6726	0	0	0	1.57636	0	0	0	0	0	0.6726	0	0	0	0	0
Str8_12_ACAGAAACACAACGTT-1	Str8_12	12	0.727537	0	1.43745	0.727537	1.14421	2.00416	0	0	0	0	0	0	0	0.727537	2.00416	2.897	2.45957	0	0	0	0.727537	0	0.727537	0	0	2.13887	0
Str8_12_ACAGAAACAGAGATTA-1	Str8_12	0	0	1.9735	0	0	1.9735	0	0	0	0	0	0	0	0	3.46508	1.9735	2.59463	0	0	0	0	0	1.9735	0	0	0	1.9735	0
Str8_12_ACAGAAACAGTTTCGA-1	Str8_12	0	0	0	0	0	0	0	0	0	0	0	0	0	0	0	2.96786	0	0	0	0	0	0	0	0	0	0	2.96786	0
Str8_12_ACAGAAACATGAAAGT-1	Str8_12	0	0	0	1.45616	0	0	0	0	0	0	0	0	0	0	0	0	3.98214	1.45616	0	0	0	0	0	0	0	0	2.65027	0
Str8_12_ACAGAAACATGACAAA-1	Str8_12	18	0	0	0	0	0	0	0	0	0	0	0	0	1.51686	0	1.21548	0.782054	0	0	1.21548	0	0	0	0	0	0	0	0
Str8_12_ACAGAAAGTCGAAGCA-1	Str8_12	6	0	0	2.89558	0	0	0	0	0	0	0	0	0	0	0	2.89558	2.89558	2.89558	0	0	0	0	0	0	0	0	0	0
Str8_12_ACAGAAAGTCTGCGCA-1	Str8_12	3	2.39517	0	1.78926	2.39517	2.39517	2.76978	0	0	0	0	0	0	0	0	2.39517	3.71065	2.76978	0	0	0	0	0	0	0	0	0	0
Str8_12_ACAGAAAGTTCCGTTC-1	Str8_12	12	0	1.33344	0	0	2.49949	0	0	0	0	0	0	0	0	0.874234	2.07759	3.75913	3.26372	0	0	0	0.874234	0	0	0	0	1.33344	0
Str8_12_ACAGAAATCAGAGTGG-1	Str8_12	11	1.0753	1.0753	1.91584	1.5814	0	0	0	0	0	0	0	0	0	1.0753	1.5814	3.26199	2.53253	0	0	0	1.0753	0	0	0	0	0	0
Str8_12_ACAGAAATCCACGGAC-1	Str8_12	14	0.61962	0	1.81634	1.27387	1.27387	1.27387	0	0	0	0	0	0.61962	0	0	1.27387	3.48903	2.62997	0	0	0	1.48905	0	0	0.61962	0	1.48905	0.61962
Str8_12_ACAGAAATCCTCCACA-1	Str8_12	17	1.08338	2.68666	1.08338	2.37707	0	1.08338	0	0	0	0	0	1.08338	0	1.59113	0	0	1.08338	0	0	0	0	0	0	0	0	0	0
Str8_12_ACAGAAATCGGTCTAA-1	Str8_12	0	0	0	0	0	0	0	0	0	0	0	0	2.99992	0	0	0	2.99992	0	0	0	0	0	0	0	0	0	0	0
Str8_12_ACAGAAATCTCAGAAC-1	Str8_12	3	0.832491	0	0	0	1.2804	1.82393	0	0	0	0	0	0	0	0.832491	0.832491	3.51083	1.58865	0	0	0.832491	1.2804	0	0.832491	0	0	0	0
Str8_12_ACAGCCGAGACGGTTG-1	Str8_12	3	0	0	0	0	0	0	0	0	0	0	0	0	0	0	1.59098	3.58842	0	0	0	0	0	0	0	0	0	0	0
Str8_12_ACAGCCGCAACACAAA-1	Str8_12	0	0	0	2.40428	0	0	0	0	0	0	0	0	0	0	0	0	3.44079	0	0	0	0	0	0	0	0	0	0	0
Str8_12_ACAGCCGGTATCGATC-1	Str8_12	18	0	0	0	0	0	0	0	0	0	0	0	2.11738	0.594514	1.23444	0.340802	0.340802	0	0.594514	0	0	0	0	0	0.594514	0	0	0
Str8_12_ACAGCCGTCCCGTGAG-1	Str8_12	5	0	0	0	0	0	0	0	0	0	0	0	1.23329	0	0	0	0	0	0	0	0	0	0	0	0	0	0	0
Str8_12_ACAGCCGTCTCATGCC-1	Str8_12	12	1.59739	1.59739	1.59739	0	0	0	0	0	0	0	0	0	0	0	2.18383	1.59739	4.02823	0	0	0	0	1.59739	0	0	0	0	0
Str8_12_ACAGCCGTCTGAGGCC-1	Str8_12	15	0	0	0	0	0	0	0	0	0	1.23675	0	0	0	0	1.23675	3.41223	1.54043	0	0	0	0	0	0	0	0	0	0
Str8_12_ACAGGGAAGAAGGGAT-1	Str8_12	11	0	0	0	1.14465	0	2.00472	0	0	0	0	0	0	0	1.14465	2.00472	1.66443	1.66443	0	0	0	0	0	0	0	0	1.14465	1.66443
Str8_12_ACAGGGAAGAATTCAG-1	Str8_12	0	0	0	0	2.33912	0	0	0	0	0	0	0	0	0	0	2.33912	3.65035	2.98286	0	0	0	0	0	0	0	0	0	0
Str8_12_ACAGGGAAGGAAAGGT-1	Str8_12	9	0	0	0	1.51455	1.51455	2.09121	0	0	0	0	0	0	0	1.51455	2.45463	2.09121	2.93049	0	0	0	0	0	1.51455	0	0	2.09121	0
Str8_12_ACAGGGAAGTCATGGG-1	Str8_12	15	0	0	0	0	0	0.668493	0	0	0	1.90327	0	0	0	0.668493	2.25776	4.04527	2.43923	0	0	0	0	0	0	0	0	0	0.668493
Str8_12_ACAGGGACAACCGGAA-1	Str8_12	21	0	0	0	0	1.6529	1.6529	0	0	0	0	0	0	0	0	1.9924	4.25794	3.2708	0	0	0	0	0	0	0	0	0	0
Str8_12_ACAGGGACAAGTTCCA-1	Str8_12	0	0	0	2.562	0	0	0	0	0	0	0	0	0	0	2.562	0	4.57155	2.562	0	0	0	0	0	0	0	0	0	0
Str8_12_ACAGGGACACAAGCTT-1	Str8_12	9	2.34265	0	0	1.41979	1.74124	0	0	0	0	0	0	0	0	1.41979	1.74124	0.94318	0.94318	0	0	0	0	0	0	0	0	0	0
Str8_12_ACAGGGACACAGTGAG-1	Str8_12	20	0	0	0	0	0	0	0	0	0	0	0	0	0	1.00292	1.00292	1.8211	1.49345	0	0	0	0	1.00292	0	0	0	0	0
Str8_12_ACAGGGACACTAGGCC-1	Str8_12	17	0	0	0	2.85147	0	0	0	0	0	0	0	0	0	2.85147	0	0	0	0	0	0	0	0	0	0	0	0	0
Str8_12_ACAGGGACAGAACCGA-1	Str8_12	16	0	0	0	0	0	0	0	0	0	0	0	0	1.74383	0	1.74383	0	0	0	0	0	0	0	0	0	0	1.74383	0
Str8_12_ACAGGGACAGCTCGGT-1	Str8_12	0	0	0	0	0	0	0	0	0	0	0	0	0	2.27559	0	0	0	0	0	0	0	0	0	0	2.27559	0	0	0
Str8_12_ACAGGGACAGGAACCA-1	Str8_12	12	0.818504	0	0.818504	0	1.8031	0.818504	0	0	0	0	0	0	0	0.818504	0.818504	3.44714	3.05747	0	0	0	1.56889	0	0.818504	0	0	2.15207	0
Str8_12_ACAGGGAGTATAGGAT-1	Str8_12	0	0	2.58891	0	0	2.58891	0	0	0	0	0	0	0	0	2.58891	2.58891	0	2.58891	0	0	0	2.58891	0	0	0	0	0	0
Str8_12_ACAGGGAGTGACTATC-1	Str8_12	0	0	0	0	0	0	0	0	0	0	0	0	0	0	0	0	2.43698	0	0	0	0	0	0	0	0	0	0	0
Str8_12_ACAGGGATCACCTGTC-1	Str8_12	0	0	0	0	2.1181	0	0	0	0	0	0	0	2.1181	0	0	0	2.1181	2.1181	0	0	0	0	0	0	0	0	2.1181	0
Str8_12_ACAGGGATCAGTCCGG-1	Str8_12	21	0	0	0.754003	0	1.47624	0.754003	0	0	0	0	0	0	0	1.17896	1.70511	4.32125	2.94485	0	0	0	0.754003	0	0	0	0	0	0
Str8_12_ACAGGGATCCGAGCTG-1	Str8_12	15	0.712123	1.12383	0	0	1.41462	0	0	0	0	0	0	0	0	0.712123	1.97822	4.47982	2.67402	0	0	0	0	0	0	0.712123	0	0.712123	0
Str8_12_ACAGGGATCGATACGT-1	Str8_12	11	0	0	1.96483	1.62711	1.11336	2.21684	0	0	0	0	0	0	0	0	2.21684	3.15659	3.15659	0	0	0	0	0	1.11336	0	0	0	0
Str8_12_ACAGGGATCTACTCAT-1	Str8_12	6	0	0	0	0	2.47497	0	0	0	0	0	0	0	0	0	0	3.51584	0	0	0	0	0	0	0	0	0	0	0
Str8_12_ACATCCCAGAACTCCT-1	Str8_12	11	0	1.42325	1.98804	1.98804	2.61025	0	0	0	0	0	0	0	0	0	1.42325	3.37948	3.87658	0	0	0	1.42325	0	0	0	0	0	0
Str8_12_ACATCCCAGAATCGTA-1	Str8_12	7	2.20222	2.57013	1.61393	1.61393	1.61393	0	0	0	0	0	0	0	0	0	0	3.61638	2.20222	0	0	0	0	0	0	0	0	0	0
Str8_12_ACATCCCAGAGAATCT-1	Str8_12	19	0	0	0	0	0	1.07785	0	0	0	0	0	0	0	1.07785	0.677617	1.36291	0	1.58447	1.07785	0	0	0	0	0	0	0	0
Str8_12_ACATCCCAGATCCAAA-1	Str8_12	9	2.15684	0	1.06848	0	2.52298	0	0	0	0	0	0	0	0	1.57317	2.15684	0	2.35658	0	0	0	0	0	1.57317	0	0	1.907	0
Str8_12_ACATCCCAGCAGAAAG-1	Str8_12	4	0	0	0	0	0	0	0	0	0	0	0	0	0	0	1.53937	2.75026	0	0	0	0	0	0	0	0	0	0	0
Str8_12_ACATCCCAGGAAAGAC-1	Str8_12	0	0	0	0	0	2.18663	0	0	0	0	0	0	0	0	0	0	0	0	0	2.82199	0	0	0	0	0	0	0	0
Str8_12_ACATCCCAGGTTACCT-1	Str8_12	8	1.08215	0	0	0	0	0.680829	0	0	0	0	0	2.05778	2.37538	0	1.58966	0	0	0.680829	1.58966	0	0	0	0	0.680829	0	0	0
Str8_12_ACATCCCAGTGAGCCA-1	Str8_12	1	0	0	0	0	0	0	0	0	0	0	0	0	0	0	1.61992	2.57703	2.84553	0	0	0	1.10735	0	0	0	0	1.10735	0
Str8_12_ACATCCCCACACCAGC-1	Str8_12	10	0.996998	0	0.996998	0	1.94383	0	0	0	0	0	0	0	0	0	2.25661	3.81691	2.42133	0	0	0	0.996998	0	0	0	0	0	0
Str8_12_ACATCCCCAGAGAAAG-1	Str8_12	17	1.32254	2.36417	0	0	0	0	0	0	0	0	0	0	0.865613	2.48588	1.8727	0	0.865613	0	0	0	0	0	0	0	0	0	0
Str8_12_ACATCCCCAGCCATTA-1	Str8_12	6	0	0	0	0	0	0	0	0	0	0	0	0	0	0	0	2.59807	0	0	0	0	0	0	0	0	0	0	0
Str8_12_ACATCCCCATCCGTTC-1	Str8_12	0	0	0	0	0	0	0	0	0	0	0	0	0	0	0	0	0	0	0	0	0	0	0	0	3.00903	0	0	0
Str8_12_ACATCCCCATGGGATG-1	Str8_12	11	0	0	0	1.72387	0	0	0	0	0	0	0	0	0	0	2.69588	3.17934	3.3547	0	0	0	0	0	0	0	0	0	0
Str8_12_ACATCCCGTAGATTGA-1	Str8_12	9	1.65204	0	0	0	2.88315	0	0	0	0	0	0	0	0	2.61395	1.65204	1.65204	2.24445	0	0	0	2.61395	0	0	0	0	2.88315	0
Str8_12_ACATCCCGTCAGCGTC-1	Str8_12	0	0	0	0	0	0	0	0	0	0	0	0	0	0	0	2.66632	0	0	0	0	0	0	0	0	0	0	0	0
Str8_12_ACATCCCGTCCACGCA-1	Str8_12	13	0	0	0	0.680733	1.08203	0.680733	0	0	0	0	0	0	0	0	1.5895	4.57039	2.37521	0	0	0	0	0	0	0	0	0	0
Str8_12_ACATCCCGTCCCTAAA-1	Str8_12	7	0	0	0	0	0	0	0	0	0	0	0	0	0	1.3706	1.92796	3.41369	1.92796	0	0	0	0	0	0	0	0	0	0
Str8_12_ACATCCCGTGCGTGCT-1	Str8_12	0	2.67508	0	0	0	0	0	0	0	0	0	0	2.67508	0	2.67508	0	0	0	0	0	0	0	0	0	0	0	0	0
Str8_12_ACATCCCGTGTCCATA-1	Str8_12	4	2.12911	0	0	0	0	2.12911	0	0	0	0	0	2.12911	0	0	0	0	0	0	0	0	0	0	0	2.12911	0	0	0
Str8_12_ACATCCCGTTAGCGGA-1	Str8_12	4	0	0	0	0	0	0	0	0	0	0	0	2.78772	0	0	0	3.84442	0	0	0	0	0	0	0	0	0	0	0
Str8_12_ACATCCCTCAACACGT-1	Str8_12	5	0	0	0	0	0.865932	0	0	0	0	0	0	0	0	0	1.32294	0	0	0	0	0	0	0	0	0.865932	0	0	0
Str8_12_ACATCCCTCAGTCACA-1	Str8_12	0	2.20329	0	0	2.20329	0	2.83964	0	0	0	0	0	1.6149	0	0	1.6149	3.97699	0	0	0	0	1.6149	0	0	0	0	2.20329	0
Str8_12_ACATCCCTCCGATAGT-1	Str8_12	0	0	0	0	0	0	0	0	0	0	0	0	0	0	0	3.04357	0	0	0	0	0	0	0	0	0	0	0	0
[truncated: 25,089 more rows]

## Sheet: S2J
Correlation_mean					Correlation_scale
[truncated: 7 more rows]

[truncated: 1 more sheets: S7D]
